# Supplementary material for: mmi1 and rep2 mRNAs are novel RNA targets of the Mei2 RNA-binding protein during early meiosis in Schizosaccharomyces pombe
Source: Open Biol. 2018 Sep 26;8(9):180110. doi: 10.1098/rsob.180110 (PMC6170507; doi:10.1098/rsob.180110)
Supplement: RIP-CHIP_egrfiles [file rsob180110supp3.zip]

Archive with 9 entries (8 files):
- Futcher_Supplementary_data_Mei2-TAP_minus_strand.egr
- __MACOSX/
- __MACOSX/._Futcher_Supplementary_data_Mei2-TAP_minus_strand.egr
- Futcher_Supplementary_data_Mei2-TAP_plus_strand.egr
- __MACOSX/._Futcher_Supplementary_data_Mei2-TAP_plus_strand.egr
- Futcher_Supplementary_data_untagged_minus_strand.egr
- __MACOSX/._Futcher_Supplementary_data_untagged_minus_strand.egr
- Futcher_Supplementary_data_untagged_plus_strand.egr
- __MACOSX/._Futcher_Supplementary_data_untagged_plus_strand.egr
