# Supplementary material for: mmi1 and rep2 mRNAs are novel RNA targets of the Mei2 RNA-binding protein during early meiosis in Schizosaccharomyces pombe
Source: Open Biol. 2018 Sep 26;8(9):180110. doi: 10.1098/rsob.180110 (PMC6170507; doi:10.1098/rsob.180110)
Supplement: RIP-CHIP_egrfiles [file rsob180110supp3.zip › Futcher_Supplementary_data_Mei2-TAP_minus_strand.egr]

AB325691	162	221	-	5.41E+00
AB325691	912	971	-	5.48E+00
AB325691	10234	10293	-	6.03E+00
AB325691	10353	10412	-	5.36E+00
MTR	714	773	-	5.46E+00
MTR	767	826	-	5.61E+00
MTR	1017	1076	-	5.39E+00
MTR	1267	1326	-	5.43E+00
MTR	1967	2026	-	5.44E+00
MTR	2964	3023	-	5.36E+00
MTR	3331	3390	-	5.73E+00
MTR	9915	9974	-	5.49E+00
MTR	10053	10112	-	5.44E+00
MTR	10379	10438	-	5.54E+00
MTR	11248	11307	-	5.60E+00
MTR	11319	11378	-	5.46E+00
MTR	11997	12056	-	5.52E+00
MTR	12116	12175	-	5.52E+00
MTR	12168	12227	-	5.51E+00
MTR	12178	12237	-	5.36E+00
MTR	12274	12333	-	5.36E+00
MTR	12285	12344	-	5.52E+00
MTR	12448	12507	-	5.43E+00
MTR	12910	12969	-	5.39E+00
MTR	13111	13170	-	5.49E+00
MTR	16178	16237	-	5.55E+00
MTR	16295	16354	-	5.38E+00
MTR	17178	17237	-	5.43E+00
MTR	17428	17487	-	5.44E+00
MTR	17678	17737	-	5.43E+00
MTR	17928	17987	-	5.43E+00
MTR	18231	18290	-	5.57E+00
MTR	18481	18540	-	5.29E+00
MTR	19228	19287	-	5.64E+00
MTR	19428	19487	-	5.41E+00
MTR	19978	20037	-	5.41E+00
III	126	185	-	9.58E+00
III	876	935	-	1.09E+01
III	1015	1074	-	6.02E+00
III	1550	1609	-	5.78E+00
III	1629	1688	-	1.16E+01
III	2800	2859	-	5.43E+00
III	3170	3229	-	5.36E+00
III	3263	3322	-	5.55E+00
III	3800	3859	-	5.46E+00
III	3920	3979	-	5.49E+00
III	4050	4109	-	5.49E+00
III	4420	4479	-	5.61E+00
III	4516	4575	-	5.46E+00
III	4553	4612	-	5.46E+00
III	4670	4729	-	5.29E+00
III	4920	4979	-	5.29E+00
III	5300	5359	-	5.83E+00
III	5420	5479	-	1.00E+01
III	5993	6052	-	5.88E+00
III	6420	6479	-	7.55E+00
III	6496	6555	-	9.39E+00
III	6550	6609	-	1.09E+01
III	6670	6729	-	9.94E+00
III	6746	6805	-	7.37E+00
III	6800	6859	-	6.70E+00
III	6996	7055	-	6.31E+00
III	7006	7065	-	6.73E+00
III	7050	7109	-	8.53E+00
III	7170	7229	-	8.47E+00
III	7506	7565	-	7.12E+00
III	7746	7805	-	8.92E+00
III	7756	7815	-	9.43E+00
III	7920	7979	-	8.31E+00
III	7996	8055	-	8.01E+00
III	8006	8065	-	8.71E+00
III	8256	8315	-	8.12E+00
III	8420	8479	-	8.79E+00
III	8920	8979	-	6.39E+00
III	9050	9109	-	1.30E+01
III	9170	9229	-	1.25E+01
III	9256	9315	-	1.27E+01
III	9756	9815	-	6.26E+00
III	9800	9859	-	1.10E+01
III	10050	10109	-	5.46E+00
III	10746	10805	-	1.45E+01
III	11170	11229	-	8.47E+00
III	11540	11599	-	1.45E+01
III	11796	11855	-	8.75E+00
III	11920	11979	-	6.96E+00
III	11996	12055	-	1.32E+01
III	12040	12099	-	1.21E+01
III	12540	12599	-	1.14E+01
III	12670	12729	-	9.61E+00
III	12884	12943	-	9.88E+00
III	13040	13099	-	8.43E+00
III	13290	13349	-	1.17E+01
III	13553	13612	-	5.49E+00
III	13886	13945	-	5.39E+00
III	13920	13979	-	5.55E+00
III	14636	14695	-	5.39E+00
III	14886	14945	-	5.36E+00
III	15040	15099	-	5.34E+00
III	15170	15229	-	5.36E+00
III	15638	15697	-	5.78E+00
III	15670	15729	-	5.99E+00
III	15920	15979	-	5.46E+00
III	16040	16099	-	5.55E+00
III	16670	16729	-	9.04E+00
III	16920	16979	-	1.20E+01
III	17173	17232	-	1.06E+01
III	17372	17431	-	1.09E+01
III	17790	17849	-	7.01E+00
III	18116	18175	-	7.41E+00
III	18290	18349	-	9.50E+00
III	18420	18479	-	6.13E+00
III	18540	18599	-	1.07E+01
III	19116	19175	-	8.83E+00
III	19366	19425	-	5.88E+00
III	19420	19479	-	1.17E+01
III	19540	19599	-	9.03E+00
III	19616	19675	-	8.59E+00
III	19866	19925	-	1.26E+01
III	20366	20425	-	1.05E+01
III	20420	20479	-	6.34E+00
III	20540	20599	-	9.55E+00
III	20611	20670	-	6.00E+00
III	20793	20852	-	7.30E+00
III	21170	21229	-	1.01E+01
III	21290	21349	-	6.59E+00
III	21670	21729	-	1.42E+01
III	21790	21849	-	1.25E+01
III	22252	22311	-	6.92E+00
III	22290	22349	-	6.15E+00
III	23670	23729	-	9.97E+00
III	23920	23979	-	8.13E+00
III	24040	24099	-	5.55E+00
III	24118	24177	-	1.08E+01
III	24170	24229	-	1.16E+01
III	24257	24316	-	1.10E+01
III	24290	24349	-	7.41E+00
III	24670	24729	-	5.39E+00
III	24923	24982	-	5.39E+00
III	25106	25165	-	5.39E+00
III	25356	25415	-	5.61E+00
III	25670	25729	-	5.55E+00
III	25856	25915	-	5.44E+00
III	25920	25979	-	5.46E+00
III	26106	26165	-	5.43E+00
III	26356	26415	-	5.39E+00
III	26606	26665	-	5.43E+00
III	26920	26979	-	5.46E+00
III	27170	27229	-	5.34E+00
III	27356	27415	-	5.39E+00
III	27606	27665	-	5.44E+00
III	27670	27729	-	5.39E+00
III	27856	27915	-	5.32E+00
III	27920	27979	-	5.39E+00
III	28606	28665	-	5.61E+00
III	28670	28729	-	5.46E+00
III	28856	28915	-	5.46E+00
III	28920	28979	-	6.00E+00
III	29106	29165	-	6.17E+00
III	29420	29479	-	5.58E+00
III	29606	29665	-	5.46E+00
III	29670	29729	-	5.39E+00
III	29920	29979	-	5.32E+00
III	30356	30415	-	5.61E+00
III	30420	30479	-	5.43E+00
III	30920	30979	-	5.46E+00
III	31170	31229	-	5.49E+00
III	31420	31479	-	5.49E+00
III	31670	31729	-	5.43E+00
III	31920	31979	-	5.55E+00
III	32170	32229	-	5.43E+00
III	32375	32434	-	5.54E+00
III	32420	32479	-	5.44E+00
III	32670	32729	-	5.55E+00
III	32920	32979	-	5.49E+00
III	33170	33229	-	5.55E+00
III	33420	33479	-	5.36E+00
III	33670	33729	-	5.44E+00
III	33920	33979	-	5.49E+00
III	34071	34130	-	5.55E+00
III	34170	34229	-	5.52E+00
III	34420	34479	-	5.36E+00
III	34670	34729	-	5.43E+00
III	34920	34979	-	5.43E+00
III	35173	35232	-	5.48E+00
III	35420	35479	-	5.38E+00
III	35670	35729	-	5.39E+00
III	35920	35979	-	5.36E+00
III	36170	36229	-	5.49E+00
III	36420	36479	-	5.58E+00
III	36670	36729	-	5.51E+00
III	36920	36979	-	5.39E+00
III	37170	37229	-	5.36E+00
III	37420	37479	-	5.43E+00
III	37670	37729	-	5.70E+00
III	37920	37979	-	5.43E+00
III	38170	38229	-	5.39E+00
III	38420	38479	-	5.52E+00
III	38676	38735	-	5.36E+00
III	38923	38982	-	5.44E+00
III	39170	39229	-	5.83E+00
III	39420	39479	-	5.39E+00
III	39670	39729	-	5.41E+00
III	39920	39979	-	5.49E+00
III	40170	40229	-	5.38E+00
III	40420	40479	-	5.46E+00
III	40670	40729	-	5.43E+00
III	40920	40979	-	5.95E+00
III	41170	41229	-	5.44E+00
III	41420	41479	-	5.38E+00
III	41670	41729	-	5.49E+00
III	41920	41979	-	5.39E+00
III	42170	42229	-	5.88E+00
III	42268	42327	-	6.44E+00
III	42420	42479	-	6.21E+00
III	42670	42729	-	5.54E+00
III	42920	42979	-	5.54E+00
III	43264	43323	-	6.40E+00
III	43420	43479	-	5.83E+00
III	43670	43729	-	5.41E+00
III	43920	43979	-	5.63E+00
III	44170	44229	-	5.48E+00
III	44420	44479	-	5.52E+00
III	44670	44729	-	5.39E+00
III	44924	44983	-	5.70E+00
III	45173	45232	-	5.60E+00
III	45420	45479	-	5.39E+00
III	45670	45729	-	5.34E+00
III	45920	45979	-	5.44E+00
III	46170	46229	-	5.32E+00
III	46420	46479	-	5.54E+00
III	46674	46733	-	5.39E+00
III	46920	46979	-	5.39E+00
III	47170	47229	-	5.61E+00
III	47420	47479	-	5.39E+00
III	47670	47729	-	5.97E+00
III	47920	47979	-	5.43E+00
III	48170	48229	-	5.46E+00
III	48420	48479	-	5.58E+00
III	48670	48729	-	5.39E+00
III	48920	48979	-	5.43E+00
III	49170	49229	-	5.29E+00
III	49420	49479	-	5.49E+00
III	49670	49729	-	5.39E+00
III	49920	49979	-	5.29E+00
III	50173	50232	-	5.36E+00
III	50420	50479	-	5.49E+00
III	50670	50729	-	5.44E+00
III	50920	50979	-	5.73E+00
III	51170	51229	-	5.48E+00
III	51420	51479	-	5.29E+00
III	51670	51729	-	5.43E+00
III	51920	51979	-	5.44E+00
III	52170	52229	-	5.46E+00
III	52420	52479	-	5.51E+00
III	52670	52729	-	5.70E+00
III	52920	52979	-	5.94E+00
III	53170	53229	-	5.58E+00
III	53420	53479	-	5.43E+00
III	53670	53729	-	5.49E+00
III	53920	53979	-	5.58E+00
III	54170	54229	-	5.49E+00
III	54420	54479	-	5.52E+00
III	54670	54729	-	5.30E+00
III	54920	54979	-	5.52E+00
III	55170	55229	-	5.44E+00
III	55420	55479	-	5.46E+00
III	55670	55729	-	5.46E+00
III	55920	55979	-	5.44E+00
III	56173	56232	-	5.36E+00
III	56420	56479	-	5.36E+00
III	56673	56732	-	5.46E+00
III	56920	56979	-	7.30E+00
III	57170	57229	-	6.21E+00
III	57420	57479	-	6.49E+00
III	57670	57729	-	5.46E+00
III	57920	57979	-	5.43E+00
III	58170	58229	-	5.67E+00
III	58420	58479	-	5.78E+00
III	58670	58729	-	5.43E+00
III	58920	58979	-	5.49E+00
III	59170	59229	-	5.46E+00
III	59420	59479	-	5.58E+00
III	59673	59732	-	5.91E+00
III	59920	59979	-	5.39E+00
III	60170	60229	-	6.50E+00
III	60420	60479	-	5.81E+00
III	60670	60729	-	5.36E+00
III	60920	60979	-	5.48E+00
III	61170	61229	-	5.43E+00
III	61420	61479	-	5.51E+00
III	61670	61729	-	5.44E+00
III	61920	61979	-	5.39E+00
III	62170	62229	-	5.43E+00
III	62420	62479	-	5.49E+00
III	62670	62729	-	5.43E+00
III	62920	62979	-	5.46E+00
III	63170	63229	-	5.29E+00
III	63420	63479	-	5.43E+00
III	63670	63729	-	5.39E+00
III	63920	63979	-	5.49E+00
III	64170	64229	-	5.64E+00
III	64420	64479	-	5.73E+00
III	64670	64729	-	5.58E+00
III	64920	64979	-	6.34E+00
III	65170	65229	-	6.29E+00
III	65420	65479	-	6.69E+00
III	65670	65729	-	5.46E+00
III	65920	65979	-	6.99E+00
III	66170	66229	-	5.52E+00
III	66420	66479	-	6.09E+00
III	66670	66729	-	5.49E+00
III	66920	66979	-	5.52E+00
III	67170	67229	-	5.39E+00
III	67420	67479	-	5.39E+00
III	67670	67729	-	5.36E+00
III	67920	67979	-	5.36E+00
III	68170	68229	-	5.43E+00
III	68420	68479	-	5.49E+00
III	68670	68729	-	5.54E+00
III	68920	68979	-	5.39E+00
III	69170	69229	-	5.55E+00
III	69420	69479	-	5.55E+00
III	69670	69729	-	5.34E+00
III	69920	69979	-	5.46E+00
III	70170	70229	-	5.55E+00
III	70420	70479	-	5.36E+00
III	70670	70729	-	5.55E+00
III	70920	70979	-	5.46E+00
III	71170	71229	-	5.63E+00
III	71420	71479	-	5.67E+00
III	71670	71729	-	5.49E+00
III	71920	71979	-	5.43E+00
III	72170	72229	-	5.61E+00
III	72420	72479	-	5.32E+00
III	72670	72729	-	5.43E+00
III	72920	72979	-	5.60E+00
III	73170	73229	-	1.07E+01
III	73420	73479	-	7.07E+00
III	73670	73729	-	6.51E+00
III	73920	73979	-	5.93E+00
III	74170	74229	-	5.81E+00
III	74423	74482	-	5.70E+00
III	74670	74729	-	5.46E+00
III	74920	74979	-	5.32E+00
III	75170	75229	-	5.67E+00
III	75423	75482	-	5.67E+00
III	75670	75729	-	5.52E+00
III	75920	75979	-	5.39E+00
III	76170	76229	-	5.52E+00
III	76423	76482	-	5.39E+00
III	76670	76729	-	5.29E+00
III	76920	76979	-	5.43E+00
III	77170	77229	-	5.48E+00
III	77420	77479	-	5.58E+00
III	77670	77729	-	5.43E+00
III	77920	77979	-	5.44E+00
III	78170	78229	-	5.52E+00
III	78420	78479	-	5.36E+00
III	78673	78732	-	5.67E+00
III	78920	78979	-	5.54E+00
III	79170	79229	-	5.36E+00
III	79420	79479	-	5.64E+00
III	79676	79735	-	5.38E+00
III	79920	79979	-	5.58E+00
III	80170	80229	-	5.46E+00
III	80420	80479	-	5.36E+00
III	80670	80729	-	5.27E+00
III	80920	80979	-	5.61E+00
III	81170	81229	-	5.43E+00
III	81423	81482	-	5.55E+00
III	81670	81729	-	5.58E+00
III	81920	81979	-	5.48E+00
III	82173	82232	-	5.36E+00
III	82420	82479	-	5.39E+00
III	82670	82729	-	5.52E+00
III	82920	82979	-	5.57E+00
III	83170	83229	-	5.49E+00
III	83420	83479	-	5.43E+00
III	83670	83729	-	5.55E+00
III	83920	83979	-	5.41E+00
III	84170	84229	-	5.46E+00
III	84420	84479	-	5.43E+00
III	84670	84729	-	5.43E+00
III	84920	84979	-	5.54E+00
III	85170	85229	-	5.43E+00
III	85420	85479	-	5.43E+00
III	85670	85729	-	5.70E+00
III	85920	85979	-	5.52E+00
III	86173	86232	-	5.70E+00
III	86420	86479	-	5.49E+00
III	86670	86729	-	5.54E+00
III	86923	86982	-	5.49E+00
III	87170	87229	-	5.49E+00
III	87420	87479	-	5.43E+00
III	87670	87729	-	5.64E+00
III	87920	87979	-	5.39E+00
III	88170	88229	-	5.43E+00
III	88420	88479	-	5.51E+00
III	88670	88729	-	5.44E+00
III	88920	88979	-	9.61E+00
III	89170	89229	-	5.52E+00
III	89420	89479	-	1.11E+01
III	89673	89732	-	5.46E+00
III	89924	89983	-	5.70E+00
III	90170	90229	-	5.94E+00
III	90420	90479	-	5.55E+00
III	90670	90729	-	5.55E+00
III	90920	90979	-	5.49E+00
III	91170	91229	-	5.49E+00
III	91420	91479	-	5.44E+00
III	91670	91729	-	5.81E+00
III	91920	91979	-	5.58E+00
III	92170	92229	-	5.52E+00
III	92420	92479	-	5.46E+00
III	92670	92729	-	5.43E+00
III	92920	92979	-	5.36E+00
III	93170	93229	-	5.61E+00
III	93420	93479	-	5.36E+00
III	93670	93729	-	5.49E+00
III	93920	93979	-	5.58E+00
III	94170	94229	-	5.58E+00
III	94420	94479	-	5.39E+00
III	94670	94729	-	5.49E+00
III	94920	94979	-	5.54E+00
III	95170	95229	-	5.46E+00
III	95420	95479	-	5.49E+00
III	95670	95729	-	5.46E+00
III	95920	95979	-	5.49E+00
III	96173	96232	-	5.39E+00
III	96420	96479	-	5.32E+00
III	96670	96729	-	5.41E+00
III	96923	96982	-	5.52E+00
III	97170	97229	-	5.49E+00
III	97420	97479	-	5.36E+00
III	97670	97729	-	5.43E+00
III	97920	97979	-	5.88E+00
III	98170	98229	-	5.44E+00
III	98420	98479	-	5.46E+00
III	98670	98729	-	5.52E+00
III	98923	98982	-	5.49E+00
III	99170	99229	-	5.43E+00
III	99420	99479	-	5.54E+00
III	99670	99729	-	5.46E+00
III	99920	99979	-	5.73E+00
III	100170	100229	-	5.58E+00
III	100420	100479	-	5.54E+00
III	100670	100729	-	5.43E+00
III	100920	100979	-	5.52E+00
III	101170	101229	-	5.49E+00
III	101420	101479	-	5.49E+00
III	101670	101729	-	5.73E+00
III	101920	101979	-	5.43E+00
III	102170	102229	-	5.49E+00
III	102420	102479	-	5.58E+00
III	102670	102729	-	8.45E+00
III	102920	102979	-	5.98E+00
III	103170	103229	-	5.39E+00
III	103420	103479	-	5.46E+00
III	103670	103729	-	6.29E+00
III	103920	103979	-	5.49E+00
III	104170	104229	-	5.70E+00
III	104420	104479	-	5.32E+00
III	104670	104729	-	5.83E+00
III	104920	104979	-	5.64E+00
III	105170	105229	-	5.49E+00
III	105420	105479	-	5.32E+00
III	105670	105729	-	5.52E+00
III	105920	105979	-	5.64E+00
III	106170	106229	-	5.58E+00
III	106420	106479	-	5.44E+00
III	106670	106729	-	5.48E+00
III	106920	106979	-	5.49E+00
III	107170	107229	-	5.46E+00
III	107420	107479	-	5.46E+00
III	107673	107732	-	5.46E+00
III	107924	107983	-	5.49E+00
III	108170	108229	-	5.43E+00
III	108420	108479	-	5.52E+00
III	108670	108729	-	5.52E+00
III	108920	108979	-	5.46E+00
III	109176	109235	-	5.39E+00
III	109420	109479	-	5.36E+00
III	109670	109729	-	5.41E+00
III	109920	109979	-	5.49E+00
III	110170	110229	-	5.39E+00
III	110420	110479	-	5.88E+00
III	110670	110729	-	5.38E+00
III	110920	110979	-	5.43E+00
III	111173	111232	-	5.49E+00
III	111420	111479	-	5.36E+00
III	111670	111729	-	5.52E+00
III	111920	111979	-	5.44E+00
III	112170	112229	-	5.54E+00
III	112420	112479	-	5.46E+00
III	112670	112729	-	5.58E+00
III	112887	112946	-	6.68E+00
III	113170	113229	-	5.43E+00
III	113420	113479	-	5.46E+00
III	113670	113729	-	5.48E+00
III	113920	113979	-	5.46E+00
III	114173	114232	-	5.49E+00
III	114420	114479	-	5.46E+00
III	114920	114979	-	5.61E+00
III	115170	115229	-	5.46E+00
III	115420	115479	-	5.43E+00
III	115674	115733	-	9.08E+00
III	115920	115979	-	5.43E+00
III	116170	116229	-	5.39E+00
III	116420	116479	-	6.86E+00
III	116670	116729	-	5.32E+00
III	116923	116982	-	5.32E+00
III	117170	117229	-	5.61E+00
III	117420	117479	-	5.63E+00
III	117670	117729	-	5.46E+00
III	117920	117979	-	5.55E+00
III	118173	118232	-	5.36E+00
III	118420	118479	-	8.14E+00
III	118670	118729	-	5.74E+00
III	118920	118979	-	5.58E+00
III	119170	119229	-	5.52E+00
III	119420	119479	-	5.52E+00
III	119670	119729	-	5.49E+00
III	119920	119979	-	5.36E+00
III	120170	120229	-	5.44E+00
III	120420	120479	-	5.43E+00
III	120670	120729	-	5.82E+00
III	120920	120979	-	5.73E+00
III	121170	121229	-	5.70E+00
III	121423	121482	-	5.49E+00
III	121670	121729	-	5.52E+00
III	121920	121979	-	5.38E+00
III	122173	122232	-	5.46E+00
III	122420	122479	-	5.39E+00
III	122670	122729	-	5.36E+00
III	122920	122979	-	5.36E+00
III	123170	123229	-	5.46E+00
III	123466	123525	-	5.43E+00
III	123716	123775	-	5.32E+00
III	123966	124025	-	5.52E+00
III	124216	124275	-	5.36E+00
III	124466	124525	-	5.54E+00
III	124716	124775	-	5.39E+00
III	124969	125028	-	5.55E+00
III	125216	125275	-	5.48E+00
III	125466	125525	-	5.38E+00
III	125719	125778	-	5.58E+00
III	125966	126025	-	5.39E+00
III	126216	126275	-	5.52E+00
III	126466	126525	-	5.46E+00
III	126716	126775	-	5.36E+00
III	126966	127025	-	5.49E+00
III	127216	127275	-	5.39E+00
III	127466	127525	-	5.58E+00
III	127716	127775	-	5.46E+00
III	127966	128025	-	5.70E+00
III	128216	128275	-	5.43E+00
III	128466	128525	-	5.43E+00
III	128716	128775	-	5.55E+00
III	128966	129025	-	5.61E+00
III	129219	129278	-	5.58E+00
III	129466	129525	-	5.46E+00
III	129716	129775	-	5.41E+00
III	129966	130025	-	5.46E+00
III	130216	130275	-	5.46E+00
III	130466	130525	-	5.39E+00
III	130716	130775	-	5.36E+00
III	130966	131025	-	5.48E+00
III	131216	131275	-	5.64E+00
III	131469	131528	-	5.52E+00
III	131716	131775	-	5.52E+00
III	131966	132025	-	5.58E+00
III	132216	132275	-	5.46E+00
III	132466	132525	-	5.46E+00
III	132716	132775	-	5.43E+00
III	132966	133025	-	5.52E+00
III	133216	133275	-	5.66E+00
III	133466	133525	-	5.32E+00
III	133716	133775	-	5.46E+00
III	133966	134025	-	5.67E+00
III	134216	134275	-	5.86E+00
III	134466	134525	-	5.55E+00
III	134716	134775	-	5.29E+00
III	134966	135025	-	5.55E+00
III	135219	135278	-	5.52E+00
III	135466	135525	-	5.75E+00
III	135716	135775	-	5.70E+00
III	135966	136025	-	8.85E+00
III	136216	136275	-	6.06E+00
III	136466	136525	-	5.88E+00
III	136716	136775	-	5.46E+00
III	136966	137025	-	5.29E+00
III	137216	137275	-	5.32E+00
III	137466	137525	-	5.43E+00
III	137716	137775	-	5.43E+00
III	137966	138025	-	5.32E+00
III	138216	138275	-	1.14E+01
III	138466	138525	-	6.32E+00
III	138716	138775	-	5.51E+00
III	138966	139025	-	5.78E+00
III	139216	139275	-	5.43E+00
III	139466	139525	-	5.46E+00
III	139716	139775	-	5.43E+00
III	139966	140025	-	5.29E+00
III	140216	140275	-	5.44E+00
III	140466	140525	-	5.46E+00
III	140716	140775	-	5.39E+00
III	140969	141028	-	1.09E+01
III	141216	141275	-	5.46E+00
III	141466	141525	-	5.29E+00
III	141716	141775	-	5.49E+00
III	141966	142025	-	5.41E+00
III	142216	142275	-	5.39E+00
III	142466	142525	-	5.61E+00
III	142716	142775	-	5.39E+00
III	142966	143025	-	5.49E+00
III	143216	143275	-	5.55E+00
III	143466	143525	-	6.13E+00
III	143716	143775	-	5.55E+00
III	143966	144025	-	5.63E+00
III	144216	144275	-	5.46E+00
III	144466	144525	-	5.51E+00
III	144716	144775	-	5.49E+00
III	144966	145025	-	5.49E+00
III	145216	145275	-	5.36E+00
III	145466	145525	-	5.52E+00
III	145716	145775	-	5.49E+00
III	145966	146025	-	5.58E+00
III	146219	146278	-	7.69E+00
III	146466	146525	-	5.57E+00
III	146716	146775	-	5.44E+00
III	146966	147025	-	6.25E+00
III	147216	147275	-	5.51E+00
III	147466	147525	-	5.52E+00
III	147716	147775	-	5.36E+00
III	147966	148025	-	5.64E+00
III	148216	148275	-	5.36E+00
III	148466	148525	-	5.58E+00
III	148716	148775	-	5.49E+00
III	148966	149025	-	5.49E+00
III	149216	149275	-	5.61E+00
III	149466	149525	-	5.55E+00
III	149716	149775	-	5.52E+00
III	149966	150025	-	5.70E+00
III	150216	150275	-	5.46E+00
III	150466	150525	-	5.52E+00
III	150716	150775	-	5.52E+00
III	150966	151025	-	5.36E+00
III	151216	151275	-	5.36E+00
III	151466	151525	-	5.61E+00
III	151716	151775	-	5.43E+00
III	151966	152025	-	5.49E+00
III	152216	152275	-	5.43E+00
III	152466	152525	-	5.43E+00
III	152716	152775	-	5.55E+00
III	152966	153025	-	5.39E+00
III	153216	153275	-	5.49E+00
III	153466	153525	-	5.39E+00
III	153716	153775	-	5.39E+00
III	153966	154025	-	5.46E+00
III	154216	154275	-	5.54E+00
III	154469	154528	-	5.32E+00
III	154716	154775	-	5.43E+00
III	154966	155025	-	5.49E+00
III	155216	155275	-	5.55E+00
III	155466	155525	-	6.27E+00
III	155716	155775	-	5.49E+00
III	155966	156025	-	5.69E+00
III	156216	156275	-	5.52E+00
III	156466	156525	-	5.32E+00
III	156716	156775	-	5.52E+00
III	156966	157025	-	5.46E+00
III	157216	157275	-	5.52E+00
III	157466	157525	-	5.25E+00
III	157716	157775	-	5.57E+00
III	157966	158025	-	5.58E+00
III	158216	158275	-	5.46E+00
III	158466	158525	-	5.49E+00
III	158716	158775	-	5.67E+00
III	158966	159025	-	5.46E+00
III	159216	159275	-	5.46E+00
III	159466	159525	-	5.43E+00
III	159725	159784	-	5.52E+00
III	159966	160025	-	5.61E+00
III	160216	160275	-	5.41E+00
III	160472	160531	-	5.61E+00
III	160716	160775	-	5.58E+00
III	160970	161029	-	5.43E+00
III	161216	161275	-	5.43E+00
III	161466	161525	-	5.52E+00
III	161716	161775	-	5.43E+00
III	161966	162025	-	5.49E+00
III	162216	162275	-	5.46E+00
III	162466	162525	-	5.49E+00
III	162716	162775	-	5.36E+00
III	162966	163025	-	5.55E+00
III	163216	163275	-	5.48E+00
III	163466	163525	-	5.61E+00
III	163716	163775	-	5.48E+00
III	163966	164025	-	5.38E+00
III	164216	164275	-	5.46E+00
III	164466	164525	-	5.51E+00
III	164719	164778	-	5.46E+00
III	164966	165025	-	5.41E+00
III	165216	165275	-	5.43E+00
III	165466	165525	-	5.67E+00
III	165716	165775	-	5.93E+00
III	165966	166025	-	6.10E+00
III	166216	166275	-	5.52E+00
III	166466	166525	-	5.32E+00
III	166716	166775	-	5.63E+00
III	166972	167031	-	5.32E+00
III	167216	167275	-	5.43E+00
III	167466	167525	-	5.77E+00
III	167716	167775	-	5.49E+00
III	167966	168025	-	8.41E+00
III	168216	168275	-	5.86E+00
III	168466	168525	-	5.93E+00
III	168716	168775	-	5.52E+00
III	168966	169025	-	5.39E+00
III	169216	169275	-	5.49E+00
III	169466	169525	-	5.39E+00
III	169716	169775	-	5.39E+00
III	169966	170025	-	6.68E+00
III	170216	170275	-	5.38E+00
III	170469	170528	-	5.36E+00
III	170716	170775	-	5.49E+00
III	170966	171025	-	5.61E+00
III	171216	171275	-	5.60E+00
III	171466	171525	-	5.36E+00
III	171716	171775	-	5.49E+00
III	171966	172025	-	5.70E+00
III	172216	172275	-	5.55E+00
III	172466	172525	-	5.36E+00
III	172716	172775	-	6.34E+00
III	172966	173025	-	5.71E+00
III	173216	173275	-	5.92E+00
III	173466	173525	-	5.48E+00
III	173716	173775	-	5.55E+00
III	173966	174025	-	5.78E+00
III	174216	174275	-	5.67E+00
III	174466	174525	-	5.99E+00
III	174716	174775	-	5.78E+00
III	174966	175025	-	6.10E+00
III	175216	175275	-	5.48E+00
III	175466	175525	-	5.49E+00
III	175716	175775	-	5.49E+00
III	175969	176028	-	5.32E+00
III	176216	176275	-	5.44E+00
III	176466	176525	-	5.49E+00
III	176716	176775	-	5.64E+00
III	176966	177025	-	5.41E+00
III	177219	177278	-	5.46E+00
III	177469	177528	-	5.52E+00
III	177719	177778	-	5.46E+00
III	177966	178025	-	5.49E+00
III	178216	178275	-	5.52E+00
III	178466	178525	-	5.86E+00
III	178719	178778	-	5.55E+00
III	178966	179025	-	5.30E+00
III	179216	179275	-	5.55E+00
III	179466	179525	-	5.58E+00
III	179716	179775	-	5.49E+00
III	179966	180025	-	5.49E+00
III	180216	180275	-	5.43E+00
III	180466	180525	-	5.49E+00
III	180716	180775	-	5.61E+00
III	180966	181025	-	5.49E+00
III	181216	181275	-	5.98E+00
III	181466	181525	-	5.43E+00
III	181716	181775	-	5.43E+00
III	181966	182025	-	5.52E+00
III	182216	182275	-	5.32E+00
III	182466	182525	-	5.49E+00
III	182716	182775	-	5.38E+00
III	182966	183025	-	5.43E+00
III	183216	183275	-	6.71E+00
III	183466	183525	-	5.81E+00
III	183716	183775	-	5.61E+00
III	183966	184025	-	5.49E+00
III	184216	184275	-	5.52E+00
III	184466	184525	-	5.46E+00
III	184716	184775	-	5.83E+00
III	184966	185025	-	6.72E+00
III	185216	185275	-	5.61E+00
III	185466	185525	-	6.20E+00
III	185716	185775	-	5.55E+00
III	185973	186032	-	5.39E+00
III	186216	186275	-	5.75E+00
III	186466	186525	-	5.29E+00
III	186716	186775	-	5.52E+00
III	186966	187025	-	5.39E+00
III	187146	187205	-	5.49E+00
III	187216	187275	-	5.32E+00
III	187228	187287	-	5.32E+00
III	187472	187531	-	5.36E+00
III	187716	187775	-	5.38E+00
III	187966	188025	-	5.55E+00
III	188216	188275	-	5.41E+00
III	188466	188525	-	5.46E+00
III	188719	188778	-	5.49E+00
III	188966	189025	-	5.52E+00
III	189216	189275	-	5.55E+00
III	189466	189525	-	5.39E+00
III	189716	189775	-	5.52E+00
III	189966	190025	-	5.46E+00
III	190216	190275	-	5.55E+00
III	190466	190525	-	5.46E+00
III	190716	190775	-	6.07E+00
III	190966	191025	-	5.32E+00
III	191216	191275	-	5.49E+00
III	191466	191525	-	5.32E+00
III	191716	191775	-	5.55E+00
III	191966	192025	-	5.54E+00
III	192216	192275	-	5.39E+00
III	192466	192525	-	5.43E+00
III	192716	192775	-	5.46E+00
III	192966	193025	-	5.34E+00
III	193216	193275	-	5.39E+00
III	193466	193525	-	5.55E+00
III	193716	193775	-	5.52E+00
III	193969	194028	-	5.43E+00
III	194216	194275	-	5.46E+00
III	194466	194525	-	5.49E+00
III	194716	194775	-	5.46E+00
III	194966	195025	-	5.51E+00
III	195216	195275	-	5.46E+00
III	195466	195525	-	5.43E+00
III	195716	195775	-	5.49E+00
III	195966	196025	-	5.39E+00
III	196216	196275	-	5.49E+00
III	196466	196525	-	5.58E+00
III	196716	196775	-	5.49E+00
III	196966	197025	-	5.66E+00
III	197219	197278	-	5.36E+00
III	197466	197525	-	5.32E+00
III	197716	197775	-	5.49E+00
III	197966	198025	-	5.49E+00
III	198216	198275	-	5.49E+00
III	198466	198525	-	5.25E+00
III	198716	198775	-	5.46E+00
III	198966	199025	-	5.39E+00
III	199216	199275	-	5.58E+00
III	199466	199525	-	5.36E+00
III	199716	199775	-	5.46E+00
III	199966	200025	-	5.52E+00
III	200216	200275	-	5.46E+00
III	200466	200525	-	5.52E+00
III	200719	200778	-	5.39E+00
III	200966	201025	-	5.55E+00
III	201216	201275	-	7.78E+00
III	201466	201525	-	5.49E+00
III	201716	201775	-	5.64E+00
III	201966	202025	-	5.52E+00
III	202216	202275	-	5.41E+00
III	202466	202525	-	5.46E+00
III	202716	202775	-	5.36E+00
III	202966	203025	-	5.32E+00
III	203216	203275	-	5.49E+00
III	203469	203528	-	5.46E+00
III	203716	203775	-	5.43E+00
III	203966	204025	-	5.38E+00
III	204216	204275	-	5.39E+00
III	204466	204525	-	5.49E+00
III	204716	204775	-	6.19E+00
III	204966	205025	-	5.71E+00
III	205216	205275	-	5.55E+00
III	205466	205525	-	5.64E+00
III	205716	205775	-	5.81E+00
III	205966	206025	-	5.60E+00
III	206216	206275	-	5.70E+00
III	206466	206525	-	5.39E+00
III	206716	206775	-	5.46E+00
III	206966	207025	-	5.39E+00
III	207216	207275	-	5.41E+00
III	207466	207525	-	5.46E+00
III	207716	207775	-	5.64E+00
III	207966	208025	-	5.32E+00
III	208216	208275	-	5.43E+00
III	208466	208525	-	5.52E+00
III	208716	208775	-	5.60E+00
III	208966	209025	-	5.46E+00
III	209216	209275	-	5.60E+00
III	209466	209525	-	5.46E+00
III	209716	209775	-	5.55E+00
III	209969	210028	-	5.52E+00
III	210216	210275	-	5.88E+00
III	210466	210525	-	5.46E+00
III	210716	210775	-	5.36E+00
III	210969	211028	-	5.54E+00
III	211216	211275	-	5.52E+00
III	211466	211525	-	5.55E+00
III	211716	211775	-	6.88E+00
III	211966	212025	-	5.49E+00
III	212216	212275	-	5.55E+00
III	212466	212525	-	5.81E+00
III	212716	212775	-	5.49E+00
III	212813	212872	-	5.78E+00
III	212966	213025	-	5.70E+00
III	213216	213275	-	5.49E+00
III	213466	213525	-	6.86E+00
III	213716	213775	-	6.15E+00
III	213966	214025	-	5.55E+00
III	214219	214278	-	5.58E+00
III	214466	214525	-	5.36E+00
III	214716	214775	-	5.43E+00
III	214966	215025	-	5.49E+00
III	215216	215275	-	5.46E+00
III	215466	215525	-	5.43E+00
III	215716	215775	-	5.46E+00
III	215966	216025	-	5.27E+00
III	216216	216275	-	5.49E+00
III	216466	216525	-	5.49E+00
III	216716	216775	-	5.43E+00
III	216966	217025	-	5.39E+00
III	217216	217275	-	5.55E+00
III	217466	217525	-	5.43E+00
III	217716	217775	-	5.46E+00
III	217966	218025	-	5.46E+00
III	218219	218278	-	5.39E+00
III	218469	218528	-	5.49E+00
III	218716	218775	-	5.36E+00
III	218966	219025	-	5.52E+00
III	219216	219275	-	5.61E+00
III	219466	219525	-	5.43E+00
III	219716	219775	-	5.49E+00
III	220216	220275	-	5.29E+00
III	220788	220847	-	5.52E+00
III	221466	221525	-	5.39E+00
III	221787	221846	-	5.46E+00
III	221966	222025	-	5.46E+00
III	222716	222775	-	5.55E+00
III	222831	222890	-	5.48E+00
III	222915	222974	-	5.55E+00
III	222966	223025	-	5.39E+00
III	223216	223275	-	5.25E+00
III	223466	223525	-	5.25E+00
III	223716	223775	-	5.52E+00
III	223966	224025	-	5.95E+00
III	224216	224275	-	5.49E+00
III	224466	224525	-	5.46E+00
III	224716	224775	-	5.43E+00
III	224966	225025	-	5.29E+00
III	225216	225275	-	5.58E+00
III	225466	225525	-	6.09E+00
III	225716	225775	-	5.43E+00
III	225966	226025	-	5.49E+00
III	226219	226278	-	5.46E+00
III	226466	226525	-	6.08E+00
III	226716	226775	-	6.11E+00
III	226966	227025	-	5.75E+00
III	227313	227372	-	7.88E+00
III	227466	227525	-	7.26E+00
III	227716	227775	-	5.49E+00
III	227966	228025	-	8.34E+00
III	228060	228119	-	5.99E+00
III	228216	228275	-	1.06E+01
III	228466	228525	-	5.29E+00
III	228716	228775	-	6.77E+00
III	228966	229025	-	5.73E+00
III	229216	229275	-	8.98E+00
III	229466	229525	-	6.99E+00
III	229716	229775	-	6.15E+00
III	229966	230025	-	9.64E+00
III	230216	230275	-	6.80E+00
III	230466	230525	-	5.39E+00
III	230716	230775	-	5.54E+00
III	230966	231025	-	5.43E+00
III	231216	231275	-	5.49E+00
III	231466	231525	-	5.73E+00
III	231716	231775	-	5.66E+00
III	231966	232025	-	5.39E+00
III	232216	232275	-	5.39E+00
III	232466	232525	-	5.55E+00
III	232716	232775	-	5.49E+00
III	232966	233025	-	6.49E+00
III	233216	233275	-	5.61E+00
III	233323	233382	-	1.09E+01
III	233466	233525	-	5.57E+00
III	233716	233775	-	6.07E+00
III	233966	234025	-	6.52E+00
III	234216	234275	-	6.19E+00
III	234466	234525	-	7.66E+00
III	234716	234775	-	5.49E+00
III	234969	235028	-	6.36E+00
III	235216	235275	-	5.43E+00
III	235466	235525	-	5.44E+00
III	235716	235775	-	5.55E+00
III	235966	236025	-	5.51E+00
III	236216	236275	-	5.46E+00
III	236466	236525	-	5.39E+00
III	236716	236775	-	5.88E+00
III	236966	237025	-	6.23E+00
III	237216	237275	-	7.41E+00
III	237466	237525	-	5.49E+00
III	237716	237775	-	5.69E+00
III	237966	238025	-	5.77E+00
III	238216	238275	-	5.67E+00
III	238466	238525	-	5.46E+00
III	238716	238775	-	5.43E+00
III	238966	239025	-	5.75E+00
III	239219	239278	-	5.39E+00
III	239466	239525	-	5.55E+00
III	239716	239775	-	7.88E+00
III	239966	240025	-	6.67E+00
III	240216	240275	-	7.51E+00
III	240466	240525	-	7.11E+00
III	240716	240775	-	5.95E+00
III	240966	241025	-	6.02E+00
III	241216	241275	-	6.00E+00
III	241466	241525	-	7.26E+00
III	241716	241775	-	6.30E+00
III	241966	242025	-	5.46E+00
III	242216	242275	-	5.46E+00
III	242466	242525	-	5.52E+00
III	242716	242775	-	5.49E+00
III	242966	243025	-	5.44E+00
III	243216	243275	-	5.39E+00
III	243466	243525	-	5.32E+00
III	243876	243935	-	5.46E+00
III	244460	244519	-	5.41E+00
III	244716	244775	-	5.30E+00
III	244966	245025	-	5.52E+00
III	245466	245525	-	5.49E+00
III	245716	245775	-	5.49E+00
III	245966	246025	-	5.39E+00
III	246216	246275	-	5.43E+00
III	246466	246525	-	5.55E+00
III	246716	246775	-	5.55E+00
III	246966	247025	-	5.36E+00
III	247216	247275	-	5.43E+00
III	247466	247525	-	5.39E+00
III	247716	247775	-	5.64E+00
III	247966	248025	-	5.43E+00
III	248216	248275	-	5.54E+00
III	248466	248525	-	5.52E+00
III	248716	248775	-	5.55E+00
III	248966	249025	-	5.43E+00
III	249216	249275	-	5.52E+00
III	249466	249525	-	5.55E+00
III	249716	249775	-	5.58E+00
III	249966	250025	-	6.09E+00
III	250216	250275	-	5.43E+00
III	250466	250525	-	5.49E+00
III	250716	250775	-	5.44E+00
III	250966	251025	-	5.58E+00
III	251216	251275	-	5.89E+00
III	251466	251525	-	6.52E+00
III	251716	251775	-	6.73E+00
III	251969	252028	-	5.44E+00
III	252219	252278	-	5.39E+00
III	252466	252525	-	5.46E+00
III	252716	252775	-	5.63E+00
III	252966	253025	-	5.49E+00
III	253216	253275	-	5.58E+00
III	253466	253525	-	5.55E+00
III	253716	253775	-	5.43E+00
III	253966	254025	-	5.61E+00
III	254219	254278	-	5.36E+00
III	254466	254525	-	5.41E+00
III	254716	254775	-	5.43E+00
III	254966	255025	-	5.46E+00
III	255216	255275	-	5.49E+00
III	255466	255525	-	5.57E+00
III	255716	255775	-	5.30E+00
III	255966	256025	-	5.52E+00
III	256216	256275	-	5.43E+00
III	256466	256525	-	5.39E+00
III	256716	256775	-	5.55E+00
III	256972	257031	-	5.32E+00
III	257219	257278	-	5.43E+00
III	257255	257314	-	5.89E+00
III	257466	257525	-	5.57E+00
III	257716	257775	-	5.46E+00
III	257966	258025	-	5.55E+00
III	258216	258275	-	5.44E+00
III	258466	258525	-	5.48E+00
III	258716	258775	-	5.46E+00
III	258966	259025	-	5.58E+00
III	259219	259278	-	5.46E+00
III	259466	259525	-	5.32E+00
III	259719	259778	-	5.43E+00
III	259966	260025	-	5.49E+00
III	260219	260278	-	5.48E+00
III	260466	260525	-	5.43E+00
III	260716	260775	-	5.43E+00
III	260971	261030	-	5.55E+00
III	261216	261275	-	5.32E+00
III	261466	261525	-	5.38E+00
III	261716	261775	-	5.49E+00
III	261966	262025	-	5.39E+00
III	262216	262275	-	5.25E+00
III	262466	262525	-	5.44E+00
III	262716	262775	-	5.54E+00
III	262966	263025	-	5.39E+00
III	263216	263275	-	5.52E+00
III	263466	263525	-	5.49E+00
III	263716	263775	-	5.46E+00
III	263966	264025	-	5.55E+00
III	264216	264275	-	5.58E+00
III	264466	264525	-	5.57E+00
III	264716	264775	-	5.39E+00
III	264966	265025	-	5.55E+00
III	265216	265275	-	5.43E+00
III	265466	265525	-	5.49E+00
III	265719	265778	-	5.52E+00
III	265966	266025	-	5.48E+00
III	266216	266275	-	5.63E+00
III	266466	266525	-	5.39E+00
III	266716	266775	-	5.61E+00
III	266972	267031	-	5.39E+00
III	267216	267275	-	5.61E+00
III	267466	267525	-	5.54E+00
III	267716	267775	-	5.49E+00
III	267966	268025	-	5.43E+00
III	268466	268525	-	1.13E+01
III	268543	268602	-	1.06E+01
III	268716	268775	-	1.07E+01
III	269216	269275	-	8.42E+00
III	269466	269525	-	5.52E+00
III	269716	269775	-	5.36E+00
III	269966	270025	-	5.43E+00
III	270216	270275	-	5.46E+00
III	270466	270525	-	5.39E+00
III	270716	270775	-	5.58E+00
III	270966	271025	-	5.36E+00
III	271216	271275	-	5.46E+00
III	271466	271525	-	5.48E+00
III	271716	271775	-	5.61E+00
III	271966	272025	-	5.44E+00
III	272216	272275	-	5.23E+00
III	272466	272525	-	5.46E+00
III	272716	272775	-	7.66E+00
III	272966	273025	-	5.57E+00
III	273216	273275	-	5.99E+00
III	273466	273525	-	5.54E+00
III	273716	273775	-	5.77E+00
III	273966	274025	-	5.58E+00
III	274216	274275	-	5.39E+00
III	274466	274525	-	5.58E+00
III	274716	274775	-	5.39E+00
III	274966	275025	-	5.49E+00
III	275216	275275	-	5.39E+00
III	275466	275525	-	9.95E+00
III	275716	275775	-	9.29E+00
III	275966	276025	-	9.86E+00
III	276216	276275	-	6.67E+00
III	276466	276525	-	1.01E+01
III	276661	276720	-	9.24E+00
III	276716	276775	-	7.80E+00
III	276966	277025	-	7.80E+00
III	277216	277275	-	5.67E+00
III	277466	277525	-	5.46E+00
III	277719	277778	-	5.55E+00
III	277966	278025	-	5.55E+00
III	278216	278275	-	5.34E+00
III	278466	278525	-	5.32E+00
III	278716	278775	-	5.51E+00
III	278966	279025	-	5.49E+00
III	279216	279275	-	5.69E+00
III	279466	279525	-	5.43E+00
III	279716	279775	-	5.43E+00
III	279966	280025	-	5.44E+00
III	280216	280275	-	5.36E+00
III	280466	280525	-	5.64E+00
III	280716	280775	-	5.46E+00
III	280966	281025	-	5.55E+00
III	281216	281275	-	5.43E+00
III	281466	281525	-	5.43E+00
III	281716	281775	-	5.39E+00
III	281966	282025	-	5.49E+00
III	282216	282275	-	5.46E+00
III	282466	282525	-	5.46E+00
III	282716	282775	-	5.64E+00
III	282966	283025	-	5.38E+00
III	283216	283275	-	5.32E+00
III	283466	283525	-	7.67E+00
III	283716	283775	-	6.72E+00
III	283966	284025	-	6.85E+00
III	284216	284275	-	7.17E+00
III	284466	284525	-	7.27E+00
III	284716	284775	-	5.99E+00
III	284966	285025	-	5.61E+00
III	285219	285278	-	5.49E+00
III	285466	285525	-	5.43E+00
III	285725	285784	-	5.52E+00
III	285966	286025	-	5.43E+00
III	286216	286275	-	5.46E+00
III	286472	286531	-	5.39E+00
III	286716	286775	-	5.39E+00
III	286966	287025	-	5.55E+00
III	287216	287275	-	5.36E+00
III	287466	287525	-	5.49E+00
III	287716	287775	-	5.55E+00
III	287966	288025	-	5.34E+00
III	288216	288275	-	5.38E+00
III	288466	288525	-	5.46E+00
III	288716	288775	-	5.46E+00
III	288966	289025	-	5.52E+00
III	289216	289275	-	5.41E+00
III	289466	289525	-	5.49E+00
III	289719	289778	-	5.55E+00
III	289966	290025	-	5.39E+00
III	290216	290275	-	5.39E+00
III	290466	290525	-	5.32E+00
III	290719	290778	-	5.46E+00
III	290966	291025	-	5.46E+00
III	291216	291275	-	5.52E+00
III	291466	291525	-	5.43E+00
III	291716	291775	-	5.43E+00
III	291966	292025	-	5.57E+00
III	292216	292275	-	5.49E+00
III	292466	292525	-	5.46E+00
III	292716	292775	-	5.49E+00
III	292966	293025	-	5.39E+00
III	293216	293275	-	5.32E+00
III	293466	293525	-	5.43E+00
III	293716	293775	-	5.36E+00
III	293966	294025	-	5.39E+00
III	294216	294275	-	5.43E+00
III	294466	294525	-	5.54E+00
III	294716	294775	-	5.46E+00
III	294966	295025	-	5.43E+00
III	295216	295275	-	5.67E+00
III	295466	295525	-	5.57E+00
III	295716	295775	-	5.58E+00
III	295966	296025	-	5.49E+00
III	296222	296281	-	5.39E+00
III	296466	296525	-	5.39E+00
III	296713	296772	-	5.52E+00
III	296716	296775	-	5.39E+00
III	297209	297268	-	5.44E+00
III	297466	297525	-	5.43E+00
III	297716	297775	-	5.43E+00
III	297773	297832	-	5.36E+00
III	297966	298025	-	5.46E+00
III	298216	298275	-	5.49E+00
III	298719	298778	-	5.49E+00
III	298966	299025	-	5.36E+00
III	299216	299275	-	5.36E+00
III	299466	299525	-	5.39E+00
III	299716	299775	-	5.46E+00
III	299966	300025	-	5.39E+00
III	300216	300275	-	5.78E+00
III	300466	300525	-	5.64E+00
III	300716	300775	-	5.67E+00
III	300966	301025	-	5.43E+00
III	301216	301275	-	5.70E+00
III	301466	301525	-	5.49E+00
III	301716	301775	-	6.38E+00
III	301966	302025	-	5.46E+00
III	302216	302275	-	5.49E+00
III	302466	302525	-	5.86E+00
III	302716	302775	-	5.61E+00
III	302966	303025	-	5.73E+00
III	303216	303275	-	5.46E+00
III	303466	303525	-	5.49E+00
III	303716	303775	-	5.54E+00
III	303966	304025	-	5.63E+00
III	304216	304275	-	5.55E+00
III	304466	304525	-	5.58E+00
III	304716	304775	-	6.27E+00
III	304966	305025	-	5.49E+00
III	305216	305275	-	5.46E+00
III	305466	305525	-	5.55E+00
III	305716	305775	-	5.46E+00
III	305966	306025	-	5.75E+00
III	306216	306275	-	5.58E+00
III	306466	306525	-	5.29E+00
III	306716	306775	-	5.88E+00
III	306969	307028	-	5.55E+00
III	307216	307275	-	5.49E+00
III	307466	307525	-	5.55E+00
III	307716	307775	-	5.44E+00
III	307966	308025	-	5.85E+00
III	308216	308275	-	5.48E+00
III	308470	308529	-	5.48E+00
III	308719	308778	-	5.52E+00
III	308966	309025	-	5.43E+00
III	309216	309275	-	5.55E+00
III	309466	309525	-	5.29E+00
III	309716	309775	-	5.58E+00
III	309966	310025	-	5.67E+00
III	310216	310275	-	5.51E+00
III	310466	310525	-	5.49E+00
III	310719	310778	-	5.55E+00
III	310969	311028	-	5.48E+00
III	311216	311275	-	5.43E+00
III	311466	311525	-	5.46E+00
III	311716	311775	-	5.46E+00
III	311966	312025	-	5.43E+00
III	312216	312275	-	5.41E+00
III	312466	312525	-	5.49E+00
III	312716	312775	-	5.36E+00
III	312966	313025	-	5.49E+00
III	313216	313275	-	5.52E+00
III	313469	313528	-	5.43E+00
III	313716	313775	-	5.44E+00
III	313966	314025	-	5.30E+00
III	314216	314275	-	5.49E+00
III	314466	314525	-	5.81E+00
III	314716	314775	-	5.49E+00
III	314966	315025	-	5.39E+00
III	315216	315275	-	5.70E+00
III	315466	315525	-	5.66E+00
III	315716	315775	-	5.41E+00
III	315966	316025	-	5.43E+00
III	316219	316278	-	5.52E+00
III	316466	316525	-	5.67E+00
III	316716	316775	-	5.46E+00
III	316966	317025	-	5.52E+00
III	317216	317275	-	5.32E+00
III	317466	317525	-	5.91E+00
III	317716	317775	-	5.49E+00
III	317966	318025	-	5.36E+00
III	318216	318275	-	5.36E+00
III	318466	318525	-	5.41E+00
III	318716	318775	-	5.60E+00
III	318966	319025	-	5.32E+00
III	319216	319275	-	5.54E+00
III	319466	319525	-	5.39E+00
III	319716	319775	-	5.30E+00
III	319966	320025	-	5.27E+00
III	320216	320275	-	5.32E+00
III	320469	320528	-	5.39E+00
III	320716	320775	-	5.61E+00
III	320966	321025	-	5.41E+00
III	321216	321275	-	5.43E+00
III	321466	321525	-	5.34E+00
III	321716	321775	-	5.39E+00
III	321969	322028	-	5.44E+00
III	322216	322275	-	5.46E+00
III	322466	322525	-	5.49E+00
III	322716	322775	-	5.55E+00
III	322966	323025	-	5.46E+00
III	323216	323275	-	5.39E+00
III	323466	323525	-	5.43E+00
III	323716	323775	-	5.49E+00
III	323966	324025	-	5.32E+00
III	324216	324275	-	5.49E+00
III	324466	324525	-	5.49E+00
III	324716	324775	-	5.60E+00
III	324966	325025	-	5.81E+00
III	325216	325275	-	5.58E+00
III	325466	325525	-	5.83E+00
III	325719	325778	-	5.44E+00
III	325966	326025	-	5.46E+00
III	326216	326275	-	5.43E+00
III	326466	326525	-	5.77E+00
III	326716	326775	-	5.38E+00
III	326966	327025	-	5.81E+00
III	327219	327278	-	5.25E+00
III	327466	327525	-	5.32E+00
III	327716	327775	-	5.58E+00
III	327969	328028	-	5.46E+00
III	328216	328275	-	5.46E+00
III	328466	328525	-	5.46E+00
III	328716	328775	-	5.49E+00
III	328969	329028	-	5.29E+00
III	329216	329275	-	5.49E+00
III	329466	329525	-	5.52E+00
III	329716	329775	-	5.83E+00
III	329969	330028	-	5.52E+00
III	330216	330275	-	5.32E+00
III	330466	330525	-	5.52E+00
III	330716	330775	-	5.43E+00
III	330966	331025	-	5.52E+00
III	331216	331275	-	6.82E+00
III	331466	331525	-	5.52E+00
III	331716	331775	-	5.61E+00
III	331969	332028	-	5.87E+00
III	332216	332275	-	5.41E+00
III	332466	332525	-	5.39E+00
III	332716	332775	-	5.43E+00
III	332966	333025	-	5.39E+00
III	333216	333275	-	5.43E+00
III	333473	333532	-	5.29E+00
III	333716	333775	-	5.32E+00
III	333966	334025	-	5.43E+00
III	334216	334275	-	5.39E+00
III	334466	334525	-	5.58E+00
III	334716	334775	-	5.52E+00
III	334966	335025	-	5.44E+00
III	335216	335275	-	5.46E+00
III	335466	335525	-	5.36E+00
III	335716	335775	-	5.57E+00
III	335966	336025	-	5.55E+00
III	336216	336275	-	5.52E+00
III	336466	336525	-	5.49E+00
III	336719	336778	-	5.49E+00
III	336966	337025	-	5.43E+00
III	337216	337275	-	6.15E+00
III	337466	337525	-	5.48E+00
III	337716	337775	-	6.34E+00
III	337966	338025	-	6.03E+00
III	338216	338275	-	5.83E+00
III	338466	338525	-	7.11E+00
III	338716	338775	-	9.22E+00
III	338966	339025	-	8.80E+00
III	339216	339275	-	8.39E+00
III	339466	339525	-	5.70E+00
III	339716	339775	-	6.10E+00
III	339966	340025	-	5.55E+00
III	340216	340275	-	5.43E+00
III	340466	340525	-	5.61E+00
III	340716	340775	-	6.23E+00
III	340966	341025	-	5.55E+00
III	341216	341275	-	1.00E+01
III	341466	341525	-	6.77E+00
III	341716	341775	-	5.51E+00
III	341966	342025	-	5.32E+00
III	342216	342275	-	5.36E+00
III	342466	342525	-	5.44E+00
III	342716	342775	-	5.32E+00
III	342966	343025	-	5.39E+00
III	343216	343275	-	5.49E+00
III	343466	343525	-	5.58E+00
III	343716	343775	-	5.41E+00
III	343966	344025	-	5.55E+00
III	344216	344275	-	5.67E+00
III	344466	344525	-	5.36E+00
III	344716	344775	-	5.43E+00
III	344966	345025	-	5.43E+00
III	345216	345275	-	5.55E+00
III	345466	345525	-	5.19E+00
III	345716	345775	-	6.21E+00
III	345966	346025	-	5.66E+00
III	346216	346275	-	5.51E+00
III	346466	346525	-	5.52E+00
III	346716	346775	-	5.49E+00
III	346966	347025	-	6.15E+00
III	347216	347275	-	5.43E+00
III	347466	347525	-	5.32E+00
III	347716	347775	-	5.46E+00
III	347966	348025	-	5.67E+00
III	348216	348275	-	5.43E+00
III	348466	348525	-	5.46E+00
III	348719	348778	-	1.10E+01
III	348969	349028	-	5.55E+00
III	349216	349275	-	5.58E+00
III	349466	349525	-	5.52E+00
III	349716	349775	-	5.49E+00
III	349966	350025	-	5.87E+00
III	350216	350275	-	6.22E+00
III	350466	350525	-	5.49E+00
III	350716	350775	-	5.43E+00
III	350966	351025	-	7.07E+00
III	351216	351275	-	5.83E+00
III	351472	351531	-	5.52E+00
III	351716	351775	-	5.39E+00
III	351966	352025	-	5.49E+00
III	352222	352281	-	5.61E+00
III	352466	352525	-	5.55E+00
III	352716	352775	-	5.55E+00
III	352969	353028	-	5.52E+00
III	353216	353275	-	5.32E+00
III	353466	353525	-	5.32E+00
III	353716	353775	-	5.39E+00
III	353966	354025	-	5.49E+00
III	354216	354275	-	5.43E+00
III	354466	354525	-	5.39E+00
III	354716	354775	-	5.46E+00
III	354966	355025	-	5.57E+00
III	355216	355275	-	5.41E+00
III	355466	355525	-	5.48E+00
III	355716	355775	-	5.38E+00
III	355966	356025	-	5.67E+00
III	356216	356275	-	5.36E+00
III	356466	356525	-	5.70E+00
III	356716	356775	-	5.66E+00
III	356966	357025	-	5.39E+00
III	357216	357275	-	5.58E+00
III	357466	357525	-	5.49E+00
III	357719	357778	-	5.36E+00
III	357966	358025	-	5.43E+00
III	358216	358275	-	5.71E+00
III	358466	358525	-	5.63E+00
III	358716	358775	-	5.93E+00
III	358969	359028	-	6.03E+00
III	359216	359275	-	5.70E+00
III	359466	359525	-	5.36E+00
III	359716	359775	-	5.70E+00
III	359966	360025	-	5.39E+00
III	360219	360278	-	5.83E+00
III	360466	360525	-	5.43E+00
III	360716	360775	-	6.17E+00
III	360966	361025	-	5.49E+00
III	361216	361275	-	5.43E+00
III	361466	361525	-	5.46E+00
III	361716	361775	-	5.43E+00
III	361966	362025	-	5.44E+00
III	362216	362275	-	5.36E+00
III	362466	362525	-	5.52E+00
III	362716	362775	-	5.58E+00
III	362966	363025	-	5.52E+00
III	363216	363275	-	6.09E+00
III	363466	363525	-	5.49E+00
III	363716	363775	-	5.70E+00
III	363966	364025	-	5.55E+00
III	364216	364275	-	5.94E+00
III	364466	364525	-	5.66E+00
III	364716	364775	-	6.00E+00
III	364966	365025	-	5.49E+00
III	365216	365275	-	5.61E+00
III	365466	365525	-	5.23E+00
III	365716	365775	-	5.43E+00
III	365966	366025	-	5.66E+00
III	366216	366275	-	5.78E+00
III	366466	366525	-	5.61E+00
III	366716	366775	-	5.46E+00
III	366966	367025	-	5.52E+00
III	367216	367275	-	5.51E+00
III	367466	367525	-	5.78E+00
III	367716	367775	-	5.61E+00
III	367966	368025	-	5.52E+00
III	368216	368275	-	5.29E+00
III	368466	368525	-	5.55E+00
III	368716	368775	-	5.78E+00
III	368966	369025	-	5.49E+00
III	369216	369275	-	5.39E+00
III	369466	369525	-	5.36E+00
III	369716	369775	-	5.49E+00
III	369966	370025	-	5.29E+00
III	370216	370275	-	5.32E+00
III	370466	370525	-	5.39E+00
III	370722	370781	-	5.43E+00
III	370966	371025	-	5.43E+00
III	371216	371275	-	5.46E+00
III	371466	371525	-	5.41E+00
III	371716	371775	-	5.34E+00
III	371966	372025	-	5.39E+00
III	372216	372275	-	5.57E+00
III	372466	372525	-	5.49E+00
III	372716	372775	-	5.49E+00
III	372966	373025	-	5.61E+00
III	373216	373275	-	5.52E+00
III	373466	373525	-	5.70E+00
III	373716	373775	-	5.46E+00
III	373966	374025	-	5.61E+00
III	374216	374275	-	6.48E+00
III	374466	374525	-	5.51E+00
III	374716	374775	-	5.49E+00
III	374966	375025	-	5.27E+00
III	375216	375275	-	5.52E+00
III	375466	375525	-	5.41E+00
III	375716	375775	-	5.78E+00
III	375969	376028	-	5.46E+00
III	376216	376275	-	5.36E+00
III	376466	376525	-	5.49E+00
III	376716	376775	-	5.34E+00
III	376966	377025	-	5.52E+00
III	377216	377275	-	5.39E+00
III	377466	377525	-	5.51E+00
III	377716	377775	-	5.46E+00
III	377970	378029	-	5.43E+00
III	378216	378275	-	5.38E+00
III	378469	378528	-	5.49E+00
III	378716	378775	-	5.58E+00
III	378969	379028	-	6.01E+00
III	379216	379275	-	5.93E+00
III	379466	379525	-	6.74E+00
III	379719	379778	-	5.52E+00
III	379966	380025	-	5.86E+00
III	380216	380275	-	5.46E+00
III	380466	380525	-	5.39E+00
III	380716	380775	-	5.54E+00
III	380966	381025	-	5.36E+00
III	381219	381278	-	5.36E+00
III	381466	381525	-	5.49E+00
III	381806	381865	-	6.07E+00
III	381843	381902	-	5.39E+00
III	381848	381907	-	5.39E+00
III	381966	382025	-	5.46E+00
III	382216	382275	-	5.32E+00
III	382401	382460	-	5.58E+00
III	382466	382525	-	5.55E+00
III	382719	382778	-	5.60E+00
III	383216	383275	-	5.49E+00
III	383466	383525	-	5.43E+00
III	383716	383775	-	5.36E+00
III	383966	384025	-	5.52E+00
III	384216	384275	-	5.49E+00
III	384466	384525	-	5.44E+00
III	384716	384775	-	5.46E+00
III	384966	385025	-	5.58E+00
III	385216	385275	-	5.49E+00
III	385466	385525	-	5.54E+00
III	385716	385775	-	5.58E+00
III	385966	386025	-	5.52E+00
III	386216	386275	-	5.49E+00
III	386466	386525	-	5.58E+00
III	386716	386775	-	5.52E+00
III	386966	387025	-	5.49E+00
III	387216	387275	-	5.81E+00
III	387466	387525	-	5.67E+00
III	387716	387775	-	5.46E+00
III	387966	388025	-	5.36E+00
III	388216	388275	-	5.52E+00
III	388466	388525	-	5.46E+00
III	388716	388775	-	5.43E+00
III	388966	389025	-	5.39E+00
III	389216	389275	-	5.29E+00
III	389466	389525	-	5.49E+00
III	389716	389775	-	6.06E+00
III	389966	390025	-	5.52E+00
III	390216	390275	-	5.70E+00
III	390466	390525	-	5.55E+00
III	390719	390778	-	5.52E+00
III	390966	391025	-	5.58E+00
III	391216	391275	-	5.39E+00
III	391466	391525	-	5.43E+00
III	391716	391775	-	5.46E+00
III	391966	392025	-	5.52E+00
III	392216	392275	-	6.15E+00
III	392466	392525	-	5.60E+00
III	392716	392775	-	5.46E+00
III	392966	393025	-	5.43E+00
III	393216	393275	-	5.43E+00
III	393466	393525	-	5.29E+00
III	393716	393775	-	5.43E+00
III	393970	394029	-	5.39E+00
III	394216	394275	-	5.49E+00
III	394466	394525	-	5.36E+00
III	394716	394775	-	5.43E+00
III	394966	395025	-	5.49E+00
III	395216	395275	-	5.46E+00
III	395466	395525	-	5.61E+00
III	395716	395775	-	5.58E+00
III	395966	396025	-	5.61E+00
III	396216	396275	-	5.52E+00
III	396466	396525	-	5.36E+00
III	396716	396775	-	5.43E+00
III	396966	397025	-	5.58E+00
III	397216	397275	-	5.43E+00
III	397466	397525	-	5.43E+00
III	397716	397775	-	5.36E+00
III	397966	398025	-	5.49E+00
III	398216	398275	-	5.46E+00
III	398475	398534	-	5.46E+00
III	398716	398775	-	5.48E+00
III	398966	399025	-	5.43E+00
III	399216	399275	-	5.38E+00
III	399466	399525	-	5.44E+00
III	399716	399775	-	5.39E+00
III	399966	400025	-	5.49E+00
III	400216	400275	-	5.52E+00
III	400466	400525	-	5.43E+00
III	400716	400775	-	5.49E+00
III	400966	401025	-	5.88E+00
III	401216	401275	-	7.07E+00
III	401466	401525	-	5.39E+00
III	401719	401778	-	5.52E+00
III	401966	402025	-	5.43E+00
III	402216	402275	-	5.55E+00
III	402466	402525	-	5.36E+00
III	402716	402775	-	5.52E+00
III	402966	403025	-	5.49E+00
III	403216	403275	-	5.49E+00
III	403466	403525	-	5.46E+00
III	403716	403775	-	5.32E+00
III	403966	404025	-	5.36E+00
III	404216	404275	-	5.57E+00
III	404466	404525	-	5.44E+00
III	404716	404775	-	5.38E+00
III	404966	405025	-	5.43E+00
III	405216	405275	-	5.43E+00
III	405469	405528	-	5.49E+00
III	405716	405775	-	5.49E+00
III	405966	406025	-	5.48E+00
III	406216	406275	-	5.55E+00
III	406466	406525	-	5.43E+00
III	406716	406775	-	5.58E+00
III	406966	407025	-	5.39E+00
III	407216	407275	-	5.55E+00
III	407466	407525	-	5.36E+00
III	407716	407775	-	5.58E+00
III	407966	408025	-	5.43E+00
III	408216	408275	-	5.32E+00
III	408466	408525	-	5.88E+00
III	408716	408775	-	5.46E+00
III	408966	409025	-	5.41E+00
III	409216	409275	-	5.48E+00
III	409466	409525	-	5.75E+00
III	409716	409775	-	5.49E+00
III	409966	410025	-	5.49E+00
III	410216	410275	-	5.64E+00
III	410466	410525	-	5.43E+00
III	410716	410775	-	5.58E+00
III	410966	411025	-	5.48E+00
III	411216	411275	-	5.43E+00
III	411466	411525	-	5.46E+00
III	411716	411775	-	5.43E+00
III	411966	412025	-	5.29E+00
III	412216	412275	-	5.38E+00
III	412466	412525	-	5.82E+00
III	412716	412775	-	5.51E+00
III	412966	413025	-	6.34E+00
III	413216	413275	-	5.61E+00
III	413466	413525	-	5.43E+00
III	413716	413775	-	5.58E+00
III	413966	414025	-	5.52E+00
III	414216	414275	-	5.43E+00
III	414466	414525	-	5.49E+00
III	414716	414775	-	6.77E+00
III	414966	415025	-	5.58E+00
III	415219	415278	-	5.55E+00
III	415466	415525	-	5.43E+00
III	415716	415775	-	5.46E+00
III	415966	416025	-	5.49E+00
III	416216	416275	-	5.51E+00
III	416466	416525	-	5.39E+00
III	416716	416775	-	5.39E+00
III	416966	417025	-	5.49E+00
III	417216	417275	-	5.48E+00
III	417466	417525	-	5.63E+00
III	417716	417775	-	5.43E+00
III	417966	418025	-	5.43E+00
III	418216	418275	-	5.46E+00
III	418466	418525	-	5.46E+00
III	418716	418775	-	5.49E+00
III	418966	419025	-	5.55E+00
III	419216	419275	-	6.20E+00
III	419466	419525	-	5.61E+00
III	419716	419775	-	5.81E+00
III	419966	420025	-	6.15E+00
III	420216	420275	-	5.39E+00
III	420466	420525	-	5.55E+00
III	420716	420775	-	5.46E+00
III	420966	421025	-	5.67E+00
III	421216	421275	-	5.52E+00
III	421466	421525	-	5.46E+00
III	421716	421775	-	1.07E+01
III	421966	422025	-	8.79E+00
III	422216	422275	-	5.70E+00
III	422466	422525	-	6.15E+00
III	422716	422775	-	6.27E+00
III	422966	423025	-	5.61E+00
III	423216	423275	-	5.49E+00
III	423466	423525	-	5.49E+00
III	423716	423775	-	5.43E+00
III	423966	424025	-	5.93E+00
III	424216	424275	-	6.25E+00
III	424466	424525	-	5.91E+00
III	424716	424775	-	5.49E+00
III	424966	425025	-	5.34E+00
III	425216	425275	-	5.52E+00
III	425469	425528	-	5.41E+00
III	425716	425775	-	5.39E+00
III	425966	426025	-	5.49E+00
III	426216	426275	-	5.44E+00
III	426466	426525	-	5.52E+00
III	426716	426775	-	5.52E+00
III	426966	427025	-	5.46E+00
III	427216	427275	-	5.49E+00
III	427716	427775	-	5.52E+00
III	428216	428275	-	5.49E+00
III	428466	428525	-	5.43E+00
III	428710	428769	-	5.54E+00
III	428716	428775	-	5.51E+00
III	428966	429025	-	5.36E+00
III	429216	429275	-	5.49E+00
III	429466	429525	-	5.49E+00
III	429716	429775	-	5.39E+00
III	429966	430025	-	5.54E+00
III	430216	430275	-	5.39E+00
III	430466	430525	-	5.52E+00
III	430719	430778	-	5.43E+00
III	430966	431025	-	5.46E+00
III	431216	431275	-	5.43E+00
III	431466	431525	-	5.39E+00
III	431716	431775	-	5.36E+00
III	431966	432025	-	5.73E+00
III	432216	432275	-	5.46E+00
III	432466	432525	-	5.46E+00
III	432716	432775	-	5.39E+00
III	432966	433025	-	5.49E+00
III	433216	433275	-	5.43E+00
III	433466	433525	-	5.43E+00
III	433716	433775	-	5.49E+00
III	433966	434025	-	5.32E+00
III	434216	434275	-	5.51E+00
III	434466	434525	-	5.49E+00
III	434716	434775	-	5.43E+00
III	434966	435025	-	5.32E+00
III	435216	435275	-	5.52E+00
III	435466	435525	-	5.39E+00
III	435716	435775	-	5.29E+00
III	435966	436025	-	6.00E+00
III	436216	436275	-	5.69E+00
III	436466	436525	-	5.39E+00
III	436716	436775	-	5.81E+00
III	436966	437025	-	5.46E+00
III	437216	437275	-	5.36E+00
III	437466	437525	-	5.48E+00
III	437716	437775	-	5.48E+00
III	437966	438025	-	5.36E+00
III	438216	438275	-	5.54E+00
III	438466	438525	-	5.36E+00
III	438716	438775	-	5.39E+00
III	438966	439025	-	5.83E+00
III	439216	439275	-	5.89E+00
III	439466	439525	-	5.46E+00
III	439719	439778	-	5.46E+00
III	439966	440025	-	5.46E+00
III	440216	440275	-	5.55E+00
III	440469	440528	-	5.46E+00
III	440716	440775	-	5.49E+00
III	440966	441025	-	5.36E+00
III	441216	441275	-	5.44E+00
III	441466	441525	-	5.29E+00
III	441716	441775	-	5.49E+00
III	441966	442025	-	5.52E+00
III	442216	442275	-	5.39E+00
III	442466	442525	-	5.46E+00
III	442716	442775	-	5.58E+00
III	442966	443025	-	6.11E+00
III	443216	443275	-	6.69E+00
III	443466	443525	-	6.26E+00
III	443716	443775	-	5.88E+00
III	443966	444025	-	5.46E+00
III	444216	444275	-	5.36E+00
III	444466	444525	-	5.49E+00
III	444716	444775	-	5.52E+00
III	444966	445025	-	5.48E+00
III	445216	445275	-	5.61E+00
III	445466	445525	-	5.39E+00
III	445716	445775	-	5.51E+00
III	445966	446025	-	5.70E+00
III	446216	446275	-	6.61E+00
III	446469	446528	-	5.36E+00
III	446719	446778	-	5.39E+00
III	446966	447025	-	5.32E+00
III	447216	447275	-	6.04E+00
III	447466	447525	-	5.55E+00
III	447716	447775	-	5.46E+00
III	447966	448025	-	5.55E+00
III	448216	448275	-	5.43E+00
III	448466	448525	-	5.46E+00
III	448716	448775	-	5.48E+00
III	448966	449025	-	5.43E+00
III	449216	449275	-	5.44E+00
III	449466	449525	-	5.46E+00
III	449716	449775	-	5.64E+00
III	449966	450025	-	5.48E+00
III	450216	450275	-	5.30E+00
III	450466	450525	-	5.46E+00
III	450716	450775	-	5.36E+00
III	450966	451025	-	5.43E+00
III	451216	451275	-	5.43E+00
III	451466	451525	-	5.43E+00
III	451716	451775	-	5.46E+00
III	451966	452025	-	5.48E+00
III	452216	452275	-	5.46E+00
III	452466	452525	-	5.43E+00
III	452716	452775	-	5.29E+00
III	452966	453025	-	5.46E+00
III	453216	453275	-	5.55E+00
III	453466	453525	-	5.48E+00
III	453716	453775	-	5.58E+00
III	453966	454025	-	5.55E+00
III	454216	454275	-	5.58E+00
III	454466	454525	-	5.46E+00
III	454719	454778	-	5.39E+00
III	454966	455025	-	5.46E+00
III	455216	455275	-	5.82E+00
III	455466	455525	-	5.36E+00
III	455716	455775	-	5.52E+00
III	455966	456025	-	5.46E+00
III	456216	456275	-	5.52E+00
III	456466	456525	-	5.46E+00
III	456716	456775	-	5.58E+00
III	456966	457025	-	5.39E+00
III	457216	457275	-	5.49E+00
III	457469	457528	-	5.55E+00
III	457716	457775	-	5.46E+00
III	457966	458025	-	5.91E+00
III	458219	458278	-	6.54E+00
III	458466	458525	-	5.94E+00
III	458719	458778	-	5.70E+00
III	458969	459028	-	5.49E+00
III	459216	459275	-	5.95E+00
III	459466	459525	-	5.32E+00
III	459719	459778	-	5.29E+00
III	459966	460025	-	5.48E+00
III	460216	460275	-	5.39E+00
III	460466	460525	-	5.48E+00
III	460716	460775	-	5.41E+00
III	460966	461025	-	5.48E+00
III	461216	461275	-	5.46E+00
III	461466	461525	-	5.52E+00
III	461716	461775	-	5.55E+00
III	461966	462025	-	5.55E+00
III	462216	462275	-	5.64E+00
III	462466	462525	-	5.52E+00
III	462716	462775	-	7.65E+00
III	462966	463025	-	5.55E+00
III	463216	463275	-	5.43E+00
III	463466	463525	-	5.46E+00
III	463716	463775	-	5.52E+00
III	463966	464025	-	5.49E+00
III	464216	464275	-	5.52E+00
III	464466	464525	-	5.43E+00
III	464716	464775	-	5.52E+00
III	464966	465025	-	5.49E+00
III	465216	465275	-	5.36E+00
III	465466	465525	-	5.86E+00
III	465716	465775	-	5.61E+00
III	465966	466025	-	5.55E+00
III	466216	466275	-	5.36E+00
III	466466	466525	-	5.49E+00
III	466716	466775	-	5.32E+00
III	466970	467029	-	5.55E+00
III	467216	467275	-	5.49E+00
III	467466	467525	-	5.32E+00
III	467716	467775	-	5.46E+00
III	467966	468025	-	5.46E+00
III	468216	468275	-	5.60E+00
III	468466	468525	-	5.46E+00
III	468716	468775	-	5.64E+00
III	468966	469025	-	5.58E+00
III	469216	469275	-	5.58E+00
III	469466	469525	-	5.46E+00
III	469716	469775	-	5.43E+00
III	469966	470025	-	5.46E+00
III	470216	470275	-	5.61E+00
III	470466	470525	-	5.49E+00
III	470716	470775	-	9.29E+00
III	470966	471025	-	6.85E+00
III	471216	471275	-	5.92E+00
III	471466	471525	-	1.03E+01
III	471716	471775	-	6.93E+00
III	471969	472028	-	7.74E+00
III	472216	472275	-	5.43E+00
III	472466	472525	-	5.44E+00
III	472716	472775	-	5.43E+00
III	472966	473025	-	5.36E+00
III	473466	473525	-	5.44E+00
III	473716	473775	-	5.70E+00
III	473966	474025	-	6.61E+00
III	474216	474275	-	6.38E+00
III	474466	474525	-	5.38E+00
III	474719	474778	-	6.31E+00
III	474966	475025	-	5.88E+00
III	475216	475275	-	7.13E+00
III	475466	475525	-	6.69E+00
III	475716	475775	-	5.46E+00
III	475966	476025	-	5.46E+00
III	476216	476275	-	5.39E+00
III	476466	476525	-	5.39E+00
III	476716	476775	-	5.49E+00
III	476966	477025	-	5.41E+00
III	477216	477275	-	5.46E+00
III	477466	477525	-	5.44E+00
III	477716	477775	-	5.49E+00
III	477966	478025	-	5.55E+00
III	478216	478275	-	5.64E+00
III	478469	478528	-	5.46E+00
III	478716	478775	-	5.44E+00
III	478966	479025	-	5.39E+00
III	479216	479275	-	5.48E+00
III	479466	479525	-	5.32E+00
III	479716	479775	-	5.39E+00
III	479966	480025	-	5.36E+00
III	480216	480275	-	5.55E+00
III	480466	480525	-	5.34E+00
III	480716	480775	-	5.38E+00
III	480966	481025	-	5.43E+00
III	481216	481275	-	5.63E+00
III	481466	481525	-	5.52E+00
III	481716	481775	-	5.29E+00
III	481966	482025	-	5.39E+00
III	482216	482275	-	9.80E+00
III	482466	482525	-	6.71E+00
III	482716	482775	-	5.61E+00
III	482966	483025	-	5.36E+00
III	483216	483275	-	5.43E+00
III	483466	483525	-	5.51E+00
III	483716	483775	-	5.49E+00
III	483966	484025	-	5.39E+00
III	484219	484278	-	5.60E+00
III	484466	484525	-	5.39E+00
III	484716	484775	-	5.55E+00
III	484966	485025	-	5.43E+00
III	485216	485275	-	5.88E+00
III	485466	485525	-	5.43E+00
III	485716	485775	-	5.52E+00
III	485966	486025	-	5.36E+00
III	486216	486275	-	5.32E+00
III	486466	486525	-	5.46E+00
III	486716	486775	-	5.52E+00
III	487466	487525	-	5.52E+00
III	487716	487775	-	5.61E+00
III	487966	488025	-	5.49E+00
III	488716	488775	-	5.32E+00
III	488966	489025	-	5.32E+00
III	489216	489275	-	5.52E+00
III	489466	489525	-	5.49E+00
III	489716	489775	-	5.39E+00
III	489966	490025	-	5.58E+00
III	490216	490275	-	5.55E+00
III	490466	490525	-	5.36E+00
III	490716	490775	-	5.61E+00
III	490966	491025	-	5.51E+00
III	491216	491275	-	5.36E+00
III	491469	491528	-	5.64E+00
III	491716	491775	-	5.38E+00
III	491966	492025	-	5.52E+00
III	492216	492275	-	5.48E+00
III	492466	492525	-	5.49E+00
III	492716	492775	-	5.43E+00
III	492969	493028	-	5.49E+00
III	493216	493275	-	5.38E+00
III	493466	493525	-	5.58E+00
III	493716	493775	-	5.29E+00
III	493966	494025	-	5.46E+00
III	494216	494275	-	5.52E+00
III	494469	494528	-	5.39E+00
III	494716	494775	-	5.49E+00
III	494966	495025	-	5.36E+00
III	495216	495275	-	5.49E+00
III	495466	495525	-	5.46E+00
III	495716	495775	-	5.55E+00
III	495969	496028	-	5.39E+00
III	496216	496275	-	5.63E+00
III	496466	496525	-	5.55E+00
III	496716	496775	-	5.52E+00
III	496966	497025	-	5.52E+00
III	497216	497275	-	5.83E+00
III	497466	497525	-	5.58E+00
III	497716	497775	-	5.88E+00
III	497966	498025	-	5.36E+00
III	498216	498275	-	5.54E+00
III	498466	498525	-	5.67E+00
III	498716	498775	-	5.55E+00
III	498966	499025	-	6.74E+00
III	499216	499275	-	5.55E+00
III	499466	499525	-	5.67E+00
III	499716	499775	-	5.39E+00
III	499969	500028	-	5.43E+00
III	500132	500191	-	5.64E+00
III	500219	500278	-	5.75E+00
III	500232	500291	-	5.46E+00
III	500466	500525	-	5.52E+00
III	500719	500778	-	5.63E+00
III	500966	501025	-	5.43E+00
III	501216	501275	-	5.43E+00
III	501466	501525	-	5.44E+00
III	501716	501775	-	5.52E+00
III	501966	502025	-	5.43E+00
III	502216	502275	-	5.38E+00
III	502466	502525	-	5.32E+00
III	502716	502775	-	5.39E+00
III	502966	503025	-	5.79E+00
III	503219	503278	-	5.60E+00
III	503466	503525	-	5.32E+00
III	503716	503775	-	6.48E+00
III	503966	504025	-	5.54E+00
III	504216	504275	-	5.43E+00
III	504469	504528	-	5.52E+00
III	504716	504775	-	5.46E+00
III	504966	505025	-	5.46E+00
III	505216	505275	-	5.39E+00
III	505466	505525	-	5.61E+00
III	505716	505775	-	5.39E+00
III	505966	506025	-	5.39E+00
III	506216	506275	-	5.51E+00
III	506466	506525	-	9.75E+00
III	506716	506775	-	9.77E+00
III	506966	507025	-	5.51E+00
III	507216	507275	-	5.52E+00
III	507466	507525	-	5.41E+00
III	507716	507775	-	5.48E+00
III	507966	508025	-	5.34E+00
III	508216	508275	-	5.58E+00
III	508466	508525	-	5.49E+00
III	508716	508775	-	5.41E+00
III	508966	509025	-	5.51E+00
III	509216	509275	-	5.58E+00
III	509466	509525	-	5.52E+00
III	509716	509775	-	5.48E+00
III	509966	510025	-	5.54E+00
III	510216	510275	-	6.29E+00
III	510466	510525	-	5.73E+00
III	510716	510775	-	5.43E+00
III	510966	511025	-	5.46E+00
III	511216	511275	-	5.77E+00
III	511469	511528	-	5.34E+00
III	511716	511775	-	5.34E+00
III	511966	512025	-	5.46E+00
III	512216	512275	-	5.67E+00
III	512466	512525	-	5.58E+00
III	512716	512775	-	5.39E+00
III	512966	513025	-	5.32E+00
III	513216	513275	-	5.49E+00
III	513466	513525	-	5.34E+00
III	513716	513775	-	5.61E+00
III	513966	514025	-	5.38E+00
III	514222	514281	-	5.55E+00
III	514466	514525	-	5.49E+00
III	514716	514775	-	5.46E+00
III	514966	515025	-	5.64E+00
III	515216	515275	-	5.43E+00
III	515466	515525	-	5.46E+00
III	515716	515775	-	5.51E+00
III	515966	516025	-	5.52E+00
III	516216	516275	-	5.55E+00
III	516466	516525	-	5.46E+00
III	516716	516775	-	5.52E+00
III	516966	517025	-	5.49E+00
III	517216	517275	-	5.55E+00
III	517466	517525	-	5.51E+00
III	517716	517775	-	5.61E+00
III	517969	518028	-	5.49E+00
III	518216	518275	-	5.39E+00
III	518466	518525	-	5.43E+00
III	518716	518775	-	5.36E+00
III	518966	519025	-	5.21E+00
III	519216	519275	-	5.55E+00
III	519466	519525	-	5.46E+00
III	519716	519775	-	5.58E+00
III	519966	520025	-	5.46E+00
III	520216	520275	-	5.46E+00
III	520466	520525	-	5.55E+00
III	520716	520775	-	5.55E+00
III	520966	521025	-	5.46E+00
III	521216	521275	-	5.57E+00
III	521466	521525	-	5.39E+00
III	521716	521775	-	5.46E+00
III	521966	522025	-	5.49E+00
III	522216	522275	-	5.49E+00
III	522466	522525	-	5.39E+00
III	522716	522775	-	5.49E+00
III	522966	523025	-	5.51E+00
III	523216	523275	-	5.43E+00
III	523316	523375	-	1.12E+01
III	523466	523525	-	5.29E+00
III	523716	523775	-	5.46E+00
III	523966	524025	-	5.49E+00
III	524216	524275	-	5.49E+00
III	524466	524525	-	5.52E+00
III	524716	524775	-	5.55E+00
III	524966	525025	-	5.43E+00
III	525216	525275	-	5.38E+00
III	525466	525525	-	6.69E+00
III	525719	525778	-	5.58E+00
III	525966	526025	-	5.39E+00
III	526216	526275	-	5.64E+00
III	526466	526525	-	5.81E+00
III	526721	526780	-	5.52E+00
III	526966	527025	-	5.52E+00
III	527216	527275	-	5.36E+00
III	527466	527525	-	5.36E+00
III	527716	527775	-	5.46E+00
III	527969	528028	-	5.57E+00
III	528216	528275	-	5.73E+00
III	528466	528525	-	5.48E+00
III	528719	528778	-	5.43E+00
III	528966	529025	-	5.43E+00
III	529216	529275	-	5.44E+00
III	529466	529525	-	5.46E+00
III	529716	529775	-	5.49E+00
III	529966	530025	-	5.36E+00
III	530219	530278	-	5.48E+00
III	530466	530525	-	5.46E+00
III	530716	530775	-	5.63E+00
III	530966	531025	-	5.49E+00
III	531216	531275	-	5.95E+00
III	531466	531525	-	5.32E+00
III	531716	531775	-	5.36E+00
III	531966	532025	-	5.48E+00
III	532216	532275	-	5.39E+00
III	532466	532525	-	5.55E+00
III	532716	532775	-	5.52E+00
III	532966	533025	-	5.36E+00
III	533216	533275	-	5.36E+00
III	533466	533525	-	5.67E+00
III	533716	533775	-	5.49E+00
III	533966	534025	-	5.57E+00
III	534216	534275	-	5.46E+00
III	534466	534525	-	5.46E+00
III	534716	534775	-	5.39E+00
III	534966	535025	-	5.39E+00
III	535216	535275	-	5.49E+00
III	535466	535525	-	5.34E+00
III	535716	535775	-	5.49E+00
III	535966	536025	-	5.51E+00
III	536216	536275	-	5.43E+00
III	536466	536525	-	5.46E+00
III	536716	536775	-	5.46E+00
III	536966	537025	-	5.58E+00
III	537216	537275	-	5.27E+00
III	537607	537666	-	5.70E+00
III	537966	538025	-	5.39E+00
III	538357	538416	-	5.55E+00
III	538716	538775	-	6.58E+00
III	538966	539025	-	6.82E+00
III	539216	539275	-	5.69E+00
III	539357	539416	-	5.83E+00
III	539466	539525	-	6.43E+00
III	539716	539775	-	6.91E+00
III	539969	540028	-	5.46E+00
III	540216	540275	-	8.30E+00
III	540469	540528	-	5.46E+00
III	540716	540775	-	5.69E+00
III	540966	541025	-	5.48E+00
III	541216	541275	-	5.43E+00
III	541466	541525	-	5.58E+00
III	541716	541775	-	6.15E+00
III	541966	542025	-	5.39E+00
III	542216	542275	-	5.43E+00
III	542466	542525	-	5.43E+00
III	542716	542775	-	5.75E+00
III	542966	543025	-	5.49E+00
III	543216	543275	-	5.64E+00
III	543466	543525	-	5.46E+00
III	543716	543775	-	5.39E+00
III	543966	544025	-	5.36E+00
III	544216	544275	-	5.52E+00
III	544466	544525	-	5.39E+00
III	544716	544775	-	5.55E+00
III	544966	545025	-	5.58E+00
III	545216	545275	-	5.36E+00
III	545466	545525	-	5.55E+00
III	545719	545778	-	5.52E+00
III	545966	546025	-	6.07E+00
III	546216	546275	-	5.52E+00
III	546466	546525	-	5.48E+00
III	546719	546778	-	5.58E+00
III	546966	547025	-	5.52E+00
III	547216	547275	-	5.46E+00
III	547466	547525	-	5.46E+00
III	547716	547775	-	5.70E+00
III	547969	548028	-	5.75E+00
III	548216	548275	-	5.99E+00
III	548466	548525	-	5.85E+00
III	548716	548775	-	5.57E+00
III	548966	549025	-	5.43E+00
III	549216	549275	-	5.43E+00
III	549466	549525	-	5.55E+00
III	549716	549775	-	5.70E+00
III	549966	550025	-	5.52E+00
III	550216	550275	-	5.49E+00
III	550466	550525	-	5.49E+00
III	550721	550780	-	5.73E+00
III	550966	551025	-	5.52E+00
III	551216	551275	-	5.46E+00
III	551466	551525	-	7.82E+00
III	551716	551775	-	5.44E+00
III	551966	552025	-	5.64E+00
III	552216	552275	-	5.21E+00
III	552466	552525	-	5.46E+00
III	552716	552775	-	5.41E+00
III	552966	553025	-	5.43E+00
III	553216	553275	-	5.83E+00
III	553466	553525	-	6.52E+00
III	553716	553775	-	5.58E+00
III	553966	554025	-	5.36E+00
III	554216	554275	-	5.32E+00
III	554466	554525	-	5.36E+00
III	554716	554775	-	5.32E+00
III	554966	555025	-	5.52E+00
III	555219	555278	-	5.46E+00
III	555466	555525	-	5.43E+00
III	555716	555775	-	5.46E+00
III	555966	556025	-	5.49E+00
III	556216	556275	-	5.41E+00
III	556466	556525	-	6.11E+00
III	556719	556778	-	5.67E+00
III	556969	557028	-	5.64E+00
III	557216	557275	-	5.49E+00
III	557466	557525	-	6.50E+00
III	557716	557775	-	6.34E+00
III	557966	558025	-	5.46E+00
III	558216	558275	-	5.49E+00
III	558466	558525	-	5.48E+00
III	558716	558775	-	5.43E+00
III	558966	559025	-	5.46E+00
III	559216	559275	-	5.39E+00
III	559466	559525	-	5.38E+00
III	559716	559775	-	5.55E+00
III	559966	560025	-	5.52E+00
III	560216	560275	-	5.46E+00
III	560466	560525	-	5.43E+00
III	560716	560775	-	5.41E+00
III	560966	561025	-	5.55E+00
III	561220	561279	-	5.55E+00
III	561466	561525	-	5.49E+00
III	561716	561775	-	7.77E+00
III	561966	562025	-	5.39E+00
III	562216	562275	-	5.81E+00
III	562466	562525	-	7.23E+00
III	562716	562775	-	6.23E+00
III	562966	563025	-	5.88E+00
III	563219	563278	-	5.55E+00
III	563469	563528	-	5.49E+00
III	563716	563775	-	5.49E+00
III	563966	564025	-	5.43E+00
III	564216	564275	-	5.55E+00
III	564466	564525	-	5.52E+00
III	564716	564775	-	5.54E+00
III	564966	565025	-	5.32E+00
III	565216	565275	-	5.52E+00
III	565466	565525	-	5.29E+00
III	565716	565775	-	7.40E+00
III	565969	566028	-	5.81E+00
III	566216	566275	-	5.55E+00
III	566466	566525	-	5.54E+00
III	566716	566775	-	5.43E+00
III	566966	567025	-	5.49E+00
III	567216	567275	-	5.46E+00
III	567466	567525	-	5.32E+00
III	567716	567775	-	5.61E+00
III	567966	568025	-	5.46E+00
III	568216	568275	-	5.51E+00
III	568466	568525	-	5.39E+00
III	568716	568775	-	6.83E+00
III	568966	569025	-	5.25E+00
III	569216	569275	-	5.49E+00
III	569466	569525	-	5.39E+00
III	569719	569778	-	5.46E+00
III	569966	570025	-	5.61E+00
III	570216	570275	-	6.00E+00
III	570466	570525	-	7.69E+00
III	570716	570775	-	5.91E+00
III	570966	571025	-	5.91E+00
III	571216	571275	-	5.71E+00
III	571466	571525	-	5.41E+00
III	571716	571775	-	6.97E+00
III	571969	572028	-	5.58E+00
III	572216	572275	-	6.04E+00
III	572469	572528	-	8.52E+00
III	572716	572775	-	5.55E+00
III	572966	573025	-	5.51E+00
III	573216	573275	-	5.44E+00
III	573466	573525	-	5.32E+00
III	573716	573775	-	5.66E+00
III	573966	574025	-	5.85E+00
III	574216	574275	-	5.73E+00
III	574466	574525	-	5.36E+00
III	574716	574775	-	5.46E+00
III	574966	575025	-	5.46E+00
III	575216	575275	-	5.32E+00
III	575466	575525	-	5.58E+00
III	575716	575775	-	5.48E+00
III	575966	576025	-	5.29E+00
III	576216	576275	-	5.93E+00
III	576466	576525	-	5.32E+00
III	576716	576775	-	5.36E+00
III	576966	577025	-	5.49E+00
III	577216	577275	-	5.49E+00
III	577466	577525	-	5.43E+00
III	577716	577775	-	5.39E+00
III	577966	578025	-	5.64E+00
III	578216	578275	-	5.49E+00
III	578466	578525	-	5.30E+00
III	578716	578775	-	5.38E+00
III	578966	579025	-	5.39E+00
III	579216	579275	-	5.61E+00
III	579466	579525	-	5.78E+00
III	579716	579775	-	5.70E+00
III	579966	580025	-	6.32E+00
III	580216	580275	-	5.55E+00
III	580466	580525	-	5.43E+00
III	580716	580775	-	5.49E+00
III	580966	581025	-	5.43E+00
III	581216	581275	-	5.38E+00
III	581466	581525	-	5.38E+00
III	581716	581775	-	5.52E+00
III	581966	582025	-	5.55E+00
III	582216	582275	-	5.39E+00
III	582466	582525	-	5.64E+00
III	582716	582775	-	5.46E+00
III	582966	583025	-	5.43E+00
III	583216	583275	-	5.55E+00
III	583466	583525	-	5.58E+00
III	583716	583775	-	5.51E+00
III	583966	584025	-	5.38E+00
III	584216	584275	-	5.64E+00
III	584466	584525	-	5.49E+00
III	584716	584775	-	5.43E+00
III	584966	585025	-	5.55E+00
III	585216	585275	-	5.51E+00
III	585469	585528	-	5.44E+00
III	585716	585775	-	5.39E+00
III	585966	586025	-	5.52E+00
III	586216	586275	-	5.36E+00
III	586466	586525	-	5.52E+00
III	586716	586775	-	5.52E+00
III	586966	587025	-	5.57E+00
III	587219	587278	-	5.52E+00
III	587466	587525	-	5.43E+00
III	587716	587775	-	5.39E+00
III	587966	588025	-	5.55E+00
III	588216	588275	-	5.44E+00
III	588466	588525	-	5.99E+00
III	588716	588775	-	5.38E+00
III	588966	589025	-	5.52E+00
III	589219	589278	-	5.52E+00
III	589466	589525	-	5.52E+00
III	589716	589775	-	5.48E+00
III	589966	590025	-	5.46E+00
III	590216	590275	-	5.46E+00
III	590466	590525	-	5.30E+00
III	590716	590775	-	5.55E+00
III	590966	591025	-	5.43E+00
III	591216	591275	-	5.52E+00
III	591466	591525	-	5.38E+00
III	591716	591775	-	5.58E+00
III	591969	592028	-	5.43E+00
III	592216	592275	-	5.43E+00
III	592466	592525	-	5.36E+00
III	592716	592775	-	5.66E+00
III	592969	593028	-	5.44E+00
III	593216	593275	-	5.46E+00
III	593466	593525	-	5.43E+00
III	593716	593775	-	5.27E+00
III	593966	594025	-	5.43E+00
III	594216	594275	-	5.36E+00
III	594466	594525	-	5.54E+00
III	594719	594778	-	5.58E+00
III	594966	595025	-	5.78E+00
III	595216	595275	-	5.57E+00
III	595466	595525	-	5.49E+00
III	595716	595775	-	6.11E+00
III	595969	596028	-	7.30E+00
III	596216	596275	-	5.51E+00
III	596469	596528	-	5.58E+00
III	596716	596775	-	5.64E+00
III	596966	597025	-	5.95E+00
III	597216	597275	-	5.39E+00
III	597466	597525	-	5.55E+00
III	597716	597775	-	5.55E+00
III	597966	598025	-	5.67E+00
III	598216	598275	-	5.52E+00
III	598466	598525	-	5.39E+00
III	598716	598775	-	5.49E+00
III	598966	599025	-	5.58E+00
III	599216	599275	-	5.55E+00
III	599466	599525	-	5.71E+00
III	599722	599781	-	5.55E+00
III	599966	600025	-	5.43E+00
III	600216	600275	-	5.49E+00
III	600466	600525	-	5.43E+00
III	600716	600775	-	5.55E+00
III	600966	601025	-	5.61E+00
III	601216	601275	-	5.52E+00
III	601466	601525	-	5.36E+00
III	601716	601775	-	5.91E+00
III	601966	602025	-	5.48E+00
III	602216	602275	-	5.67E+00
III	602466	602525	-	5.39E+00
III	602716	602775	-	5.39E+00
III	602966	603025	-	5.39E+00
III	603216	603275	-	5.46E+00
III	603466	603525	-	5.49E+00
III	603716	603775	-	5.49E+00
III	603966	604025	-	5.44E+00
III	604219	604278	-	5.36E+00
III	604466	604525	-	5.58E+00
III	604716	604775	-	5.39E+00
III	604966	605025	-	5.36E+00
III	605216	605275	-	5.49E+00
III	605466	605525	-	5.39E+00
III	605719	605778	-	5.43E+00
III	605966	606025	-	5.51E+00
III	606216	606275	-	5.46E+00
III	606466	606525	-	5.44E+00
III	606716	606775	-	5.43E+00
III	606966	607025	-	5.52E+00
III	607216	607275	-	5.52E+00
III	607466	607525	-	5.41E+00
III	607716	607775	-	5.55E+00
III	607966	608025	-	5.52E+00
III	608216	608275	-	5.39E+00
III	608466	608525	-	5.52E+00
III	608716	608775	-	5.58E+00
III	608966	609025	-	5.34E+00
III	609216	609275	-	5.55E+00
III	609466	609525	-	5.55E+00
III	609719	609778	-	5.46E+00
III	609966	610025	-	5.38E+00
III	610216	610275	-	5.49E+00
III	610466	610525	-	5.43E+00
III	610716	610775	-	5.43E+00
III	610966	611025	-	5.51E+00
III	611216	611275	-	5.67E+00
III	611466	611525	-	5.44E+00
III	611716	611775	-	5.44E+00
III	611966	612025	-	1.05E+01
III	612216	612275	-	9.35E+00
III	612466	612525	-	5.64E+00
III	612716	612775	-	5.54E+00
III	612966	613025	-	5.73E+00
III	613219	613278	-	5.49E+00
III	613466	613525	-	5.67E+00
III	613716	613775	-	5.44E+00
III	613966	614025	-	5.49E+00
III	614216	614275	-	5.39E+00
III	614466	614525	-	5.46E+00
III	614716	614775	-	5.48E+00
III	614966	615025	-	5.39E+00
III	615216	615275	-	5.55E+00
III	615466	615525	-	5.32E+00
III	615716	615775	-	5.36E+00
III	615992	616051	-	5.49E+00
III	616216	616275	-	5.49E+00
III	616242	616301	-	5.46E+00
III	616469	616528	-	5.46E+00
III	616969	617028	-	5.49E+00
III	617216	617275	-	5.49E+00
III	617466	617525	-	5.43E+00
III	617716	617775	-	5.39E+00
III	617966	618025	-	5.58E+00
III	618216	618275	-	5.52E+00
III	618466	618525	-	5.48E+00
III	618716	618775	-	5.64E+00
III	618966	619025	-	5.29E+00
III	619216	619275	-	5.52E+00
III	619466	619525	-	5.46E+00
III	619716	619775	-	5.52E+00
III	619966	620025	-	5.49E+00
III	620216	620275	-	5.44E+00
III	620469	620528	-	5.39E+00
III	620719	620778	-	5.55E+00
III	620966	621025	-	5.36E+00
III	621216	621275	-	5.43E+00
III	621466	621525	-	5.46E+00
III	621716	621775	-	5.57E+00
III	621966	622025	-	5.43E+00
III	622216	622275	-	5.43E+00
III	622466	622525	-	5.43E+00
III	622716	622775	-	5.46E+00
III	622966	623025	-	5.66E+00
III	623216	623275	-	5.38E+00
III	623466	623525	-	5.43E+00
III	623719	623778	-	5.46E+00
III	623969	624028	-	5.58E+00
III	624216	624275	-	5.61E+00
III	624466	624525	-	5.39E+00
III	624716	624775	-	5.30E+00
III	624966	625025	-	5.60E+00
III	625216	625275	-	6.74E+00
III	625466	625525	-	7.24E+00
III	625716	625775	-	6.52E+00
III	625966	626025	-	7.83E+00
III	626216	626275	-	5.46E+00
III	626469	626528	-	5.43E+00
III	626716	626775	-	5.32E+00
III	626966	627025	-	5.74E+00
III	627216	627275	-	1.15E+01
III	627293	627352	-	1.10E+01
III	627470	627529	-	9.28E+00
III	627716	627775	-	5.46E+00
III	627966	628025	-	5.36E+00
III	628216	628275	-	5.46E+00
III	628466	628525	-	5.58E+00
III	628716	628775	-	5.38E+00
III	628966	629025	-	5.39E+00
III	629216	629275	-	5.49E+00
III	629466	629525	-	5.51E+00
III	629716	629775	-	5.36E+00
III	629966	630025	-	5.86E+00
III	630216	630275	-	6.04E+00
III	630466	630525	-	5.46E+00
III	630716	630775	-	5.36E+00
III	630966	631025	-	5.46E+00
III	631216	631275	-	5.32E+00
III	631466	631525	-	5.49E+00
III	631716	631775	-	5.36E+00
III	631966	632025	-	5.49E+00
III	632216	632275	-	5.38E+00
III	632466	632525	-	5.46E+00
III	632716	632775	-	5.49E+00
III	632966	633025	-	5.41E+00
III	633216	633275	-	5.29E+00
III	633466	633525	-	5.46E+00
III	633716	633775	-	5.55E+00
III	633966	634025	-	5.36E+00
III	634216	634275	-	5.46E+00
III	634466	634525	-	5.83E+00
III	634716	634775	-	5.55E+00
III	634966	635025	-	5.52E+00
III	635216	635275	-	6.88E+00
III	635466	635525	-	5.83E+00
III	635716	635775	-	5.43E+00
III	635969	636028	-	5.61E+00
III	636219	636278	-	5.36E+00
III	636466	636525	-	5.75E+00
III	636716	636775	-	5.64E+00
III	636966	637025	-	5.38E+00
III	637216	637275	-	5.51E+00
III	637466	637525	-	8.51E+00
III	637716	637775	-	7.86E+00
III	637966	638025	-	5.66E+00
III	638216	638275	-	5.77E+00
III	638466	638525	-	5.46E+00
III	638719	638778	-	5.55E+00
III	638966	639025	-	5.57E+00
III	639216	639275	-	5.51E+00
III	639466	639525	-	5.46E+00
III	639716	639775	-	5.46E+00
III	639969	640028	-	5.55E+00
III	640216	640275	-	5.55E+00
III	640466	640525	-	5.64E+00
III	640716	640775	-	5.46E+00
III	640969	641028	-	5.43E+00
III	641216	641275	-	6.38E+00
III	641469	641528	-	5.95E+00
III	641716	641775	-	5.44E+00
III	641966	642025	-	5.30E+00
III	642216	642275	-	5.32E+00
III	642466	642525	-	5.36E+00
III	642716	642775	-	5.39E+00
III	642966	643025	-	5.43E+00
III	643216	643275	-	5.36E+00
III	643466	643525	-	5.32E+00
III	643719	643778	-	5.43E+00
III	643966	644025	-	5.39E+00
III	644216	644275	-	5.46E+00
III	644466	644525	-	5.52E+00
III	644716	644775	-	5.46E+00
III	644966	645025	-	5.41E+00
III	645216	645275	-	5.58E+00
III	645466	645525	-	5.43E+00
III	645716	645775	-	5.44E+00
III	645966	646025	-	5.49E+00
III	646219	646278	-	5.58E+00
III	646466	646525	-	5.32E+00
III	646719	646778	-	5.44E+00
III	646966	647025	-	5.55E+00
III	647216	647275	-	5.41E+00
III	647466	647525	-	5.43E+00
III	647716	647775	-	5.58E+00
III	647966	648025	-	5.46E+00
III	648216	648275	-	5.51E+00
III	648466	648525	-	5.49E+00
III	648716	648775	-	5.41E+00
III	648966	649025	-	5.58E+00
III	649216	649275	-	5.70E+00
III	649466	649525	-	5.39E+00
III	649716	649775	-	7.08E+00
III	649966	650025	-	5.46E+00
III	650216	650275	-	5.49E+00
III	650466	650525	-	5.49E+00
III	650716	650775	-	5.46E+00
III	650966	651025	-	5.46E+00
III	651219	651278	-	5.46E+00
III	651466	651525	-	5.49E+00
III	651716	651775	-	5.74E+00
III	651966	652025	-	5.52E+00
III	652216	652275	-	5.39E+00
III	652466	652525	-	5.48E+00
III	652716	652775	-	7.11E+00
III	652969	653028	-	5.49E+00
III	653219	653278	-	5.52E+00
III	653466	653525	-	5.60E+00
III	653716	653775	-	5.46E+00
III	653966	654025	-	5.52E+00
III	654216	654275	-	5.43E+00
III	654466	654525	-	5.52E+00
III	654716	654775	-	5.39E+00
III	654966	655025	-	5.43E+00
III	655219	655278	-	5.64E+00
III	655466	655525	-	6.03E+00
III	655716	655775	-	5.44E+00
III	655966	656025	-	5.43E+00
III	656216	656275	-	5.49E+00
III	656466	656525	-	5.43E+00
III	656716	656775	-	6.86E+00
III	656966	657025	-	6.77E+00
III	657216	657275	-	5.32E+00
III	657466	657525	-	5.52E+00
III	657716	657775	-	5.70E+00
III	657966	658025	-	5.58E+00
III	658216	658275	-	5.52E+00
III	658466	658525	-	5.46E+00
III	658716	658775	-	5.43E+00
III	658969	659028	-	5.41E+00
III	659216	659275	-	5.43E+00
III	659466	659525	-	5.29E+00
III	659716	659775	-	5.49E+00
III	659966	660025	-	5.58E+00
III	660216	660275	-	5.52E+00
III	660466	660525	-	5.98E+00
III	660719	660778	-	5.67E+00
III	660966	661025	-	6.14E+00
III	661219	661278	-	5.52E+00
III	661466	661525	-	5.43E+00
III	661716	661775	-	5.46E+00
III	661966	662025	-	5.48E+00
III	662216	662275	-	5.46E+00
III	662466	662525	-	5.55E+00
III	662716	662775	-	5.49E+00
III	662966	663025	-	5.32E+00
III	663216	663275	-	5.79E+00
III	663469	663528	-	6.34E+00
III	663716	663775	-	5.73E+00
III	663966	664025	-	5.60E+00
III	664220	664279	-	5.36E+00
III	664466	664525	-	5.46E+00
III	664716	664775	-	5.46E+00
III	664971	665030	-	5.60E+00
III	665216	665275	-	5.91E+00
III	665466	665525	-	5.39E+00
III	665716	665775	-	5.43E+00
III	665966	666025	-	5.86E+00
III	666219	666278	-	5.49E+00
III	666466	666525	-	5.38E+00
III	666716	666775	-	5.46E+00
III	666966	667025	-	5.46E+00
III	667216	667275	-	5.49E+00
III	667466	667525	-	5.52E+00
III	667716	667775	-	5.43E+00
III	667966	668025	-	5.39E+00
III	668216	668275	-	5.43E+00
III	668466	668525	-	5.29E+00
III	668719	668778	-	5.41E+00
III	668966	669025	-	5.55E+00
III	669216	669275	-	5.52E+00
III	669466	669525	-	5.54E+00
III	669716	669775	-	5.64E+00
III	669966	670025	-	5.44E+00
III	670216	670275	-	5.49E+00
III	670466	670525	-	5.44E+00
III	670716	670775	-	5.32E+00
III	670966	671025	-	5.75E+00
III	671216	671275	-	5.32E+00
III	671466	671525	-	6.51E+00
III	671721	671780	-	5.60E+00
III	671966	672025	-	5.43E+00
III	672216	672275	-	5.52E+00
III	672466	672525	-	5.39E+00
III	672716	672775	-	5.43E+00
III	672966	673025	-	5.49E+00
III	673216	673275	-	5.43E+00
III	673466	673525	-	5.64E+00
III	673716	673775	-	5.55E+00
III	673966	674025	-	5.58E+00
III	674216	674275	-	5.77E+00
III	674466	674525	-	5.61E+00
III	674719	674778	-	5.43E+00
III	674966	675025	-	5.58E+00
III	675216	675275	-	5.58E+00
III	675466	675525	-	5.48E+00
III	675716	675775	-	5.75E+00
III	675966	676025	-	5.58E+00
III	676216	676275	-	5.38E+00
III	676466	676525	-	7.07E+00
III	676716	676775	-	5.49E+00
III	676966	677025	-	5.61E+00
III	677216	677275	-	5.39E+00
III	677466	677525	-	5.44E+00
III	677716	677775	-	5.46E+00
III	677966	678025	-	5.44E+00
III	678216	678275	-	5.58E+00
III	678466	678525	-	5.52E+00
III	678716	678775	-	5.58E+00
III	678966	679025	-	5.39E+00
III	679216	679275	-	5.46E+00
III	679466	679525	-	5.36E+00
III	679716	679775	-	5.46E+00
III	679966	680025	-	5.55E+00
III	680216	680275	-	6.29E+00
III	680466	680525	-	5.81E+00
III	680716	680775	-	5.78E+00
III	680969	681028	-	5.46E+00
III	681216	681275	-	5.55E+00
III	681466	681525	-	5.64E+00
III	681716	681775	-	5.36E+00
III	681966	682025	-	5.36E+00
III	682216	682275	-	5.38E+00
III	682466	682525	-	5.46E+00
III	682716	682775	-	5.41E+00
III	682966	683025	-	5.46E+00
III	683216	683275	-	5.49E+00
III	683466	683525	-	5.46E+00
III	683716	683775	-	5.46E+00
III	683966	684025	-	5.29E+00
III	684216	684275	-	5.46E+00
III	684466	684525	-	5.48E+00
III	684716	684775	-	5.43E+00
III	684966	685025	-	5.36E+00
III	685216	685275	-	5.54E+00
III	685466	685525	-	5.29E+00
III	685716	685775	-	5.48E+00
III	685966	686025	-	5.58E+00
III	686216	686275	-	5.49E+00
III	686466	686525	-	5.46E+00
III	686716	686775	-	5.52E+00
III	686966	687025	-	5.98E+00
III	687216	687275	-	5.46E+00
III	687469	687528	-	5.39E+00
III	687716	687775	-	5.44E+00
III	687966	688025	-	5.61E+00
III	688216	688275	-	5.78E+00
III	688466	688525	-	5.64E+00
III	688716	688775	-	5.51E+00
III	688966	689025	-	5.55E+00
III	689216	689275	-	5.58E+00
III	689466	689525	-	5.61E+00
III	689716	689775	-	5.57E+00
III	689966	690025	-	5.49E+00
III	690216	690275	-	6.61E+00
III	690466	690525	-	5.38E+00
III	690719	690778	-	5.58E+00
III	690966	691025	-	5.46E+00
III	691466	691525	-	7.41E+00
III	691716	691775	-	5.54E+00
III	691966	692025	-	5.61E+00
III	692216	692275	-	5.43E+00
III	692469	692528	-	5.43E+00
III	692716	692775	-	5.43E+00
III	692966	693025	-	5.61E+00
III	693216	693275	-	5.49E+00
III	693466	693525	-	5.41E+00
III	693716	693775	-	5.48E+00
III	693966	694025	-	5.58E+00
III	694216	694275	-	5.75E+00
III	694466	694525	-	5.61E+00
III	694716	694775	-	5.52E+00
III	694966	695025	-	5.36E+00
III	695219	695278	-	5.49E+00
III	695466	695525	-	5.52E+00
III	695716	695775	-	5.36E+00
III	695969	696028	-	5.58E+00
III	696222	696281	-	5.87E+00
III	696466	696525	-	5.66E+00
III	696716	696775	-	5.46E+00
III	696966	697025	-	5.29E+00
III	697216	697275	-	5.52E+00
III	697469	697528	-	5.39E+00
III	697716	697775	-	5.46E+00
III	697966	698025	-	5.58E+00
III	698216	698275	-	5.49E+00
III	698466	698525	-	5.46E+00
III	698716	698775	-	5.41E+00
III	698966	699025	-	5.39E+00
III	699216	699275	-	5.52E+00
III	699466	699525	-	5.52E+00
III	699716	699775	-	5.52E+00
III	699966	700025	-	5.43E+00
III	700216	700275	-	6.02E+00
III	700466	700525	-	5.67E+00
III	700716	700775	-	5.51E+00
III	700966	701025	-	5.43E+00
III	701216	701275	-	7.39E+00
III	701466	701525	-	5.39E+00
III	701716	701775	-	5.52E+00
III	702466	702525	-	5.74E+00
III	702716	702775	-	5.52E+00
III	702966	703025	-	5.60E+00
III	703216	703275	-	5.46E+00
III	703466	703525	-	5.43E+00
III	703719	703778	-	5.46E+00
III	703966	704025	-	5.78E+00
III	704216	704275	-	5.91E+00
III	704466	704525	-	5.49E+00
III	704716	704775	-	5.52E+00
III	704966	705025	-	7.29E+00
III	705216	705275	-	6.91E+00
III	705466	705525	-	5.86E+00
III	705716	705775	-	5.60E+00
III	705966	706025	-	5.78E+00
III	706216	706275	-	5.75E+00
III	706466	706525	-	5.95E+00
III	706716	706775	-	5.39E+00
III	706966	707025	-	5.34E+00
III	707216	707275	-	5.32E+00
III	707466	707525	-	5.49E+00
III	707716	707775	-	5.49E+00
III	707966	708025	-	5.57E+00
III	708216	708275	-	5.55E+00
III	708469	708528	-	5.52E+00
III	708716	708775	-	5.55E+00
III	708966	709025	-	5.43E+00
III	709216	709275	-	5.36E+00
III	709466	709525	-	5.86E+00
III	709716	709775	-	5.46E+00
III	709966	710025	-	5.49E+00
III	710216	710275	-	5.52E+00
III	710466	710525	-	5.52E+00
III	710719	710778	-	5.46E+00
III	710966	711025	-	5.39E+00
III	711216	711275	-	5.32E+00
III	711466	711525	-	5.63E+00
III	711716	711775	-	5.43E+00
III	711966	712025	-	5.39E+00
III	712216	712275	-	5.58E+00
III	712466	712525	-	5.73E+00
III	712716	712775	-	5.52E+00
III	712966	713025	-	5.52E+00
III	713216	713275	-	5.64E+00
III	713466	713525	-	5.49E+00
III	713716	713775	-	5.58E+00
III	713969	714028	-	5.57E+00
III	714219	714278	-	5.43E+00
III	714466	714525	-	5.70E+00
III	714716	714775	-	5.51E+00
III	714966	715025	-	5.99E+00
III	715216	715275	-	5.98E+00
III	715469	715528	-	5.38E+00
III	715716	715775	-	5.48E+00
III	715966	716025	-	5.44E+00
III	716216	716275	-	5.43E+00
III	716466	716525	-	5.39E+00
III	716716	716775	-	5.39E+00
III	716966	717025	-	5.52E+00
III	717216	717275	-	5.46E+00
III	717466	717525	-	5.43E+00
III	717716	717775	-	5.43E+00
III	717966	718025	-	5.58E+00
III	718216	718275	-	5.46E+00
III	718466	718525	-	5.46E+00
III	718716	718775	-	5.39E+00
III	718966	719025	-	5.32E+00
III	719216	719275	-	5.46E+00
III	719466	719525	-	5.39E+00
III	719716	719775	-	5.49E+00
III	719966	720025	-	5.46E+00
III	720216	720275	-	5.46E+00
III	720466	720525	-	5.49E+00
III	720716	720775	-	5.61E+00
III	720966	721025	-	5.43E+00
III	721216	721275	-	5.29E+00
III	721466	721525	-	5.52E+00
III	721716	721775	-	5.44E+00
III	721966	722025	-	5.39E+00
III	722216	722275	-	5.49E+00
III	722466	722525	-	5.46E+00
III	722716	722775	-	5.60E+00
III	722966	723025	-	5.70E+00
III	723216	723275	-	5.58E+00
III	723466	723525	-	5.39E+00
III	723716	723775	-	5.52E+00
III	723966	724025	-	5.39E+00
III	724216	724275	-	5.44E+00
III	724469	724528	-	5.49E+00
III	724716	724775	-	5.43E+00
III	724972	725031	-	5.43E+00
III	725216	725275	-	5.52E+00
III	725466	725525	-	5.58E+00
III	725716	725775	-	5.51E+00
III	725969	726028	-	5.43E+00
III	726216	726275	-	5.49E+00
III	726469	726528	-	5.55E+00
III	726716	726775	-	6.88E+00
III	726966	727025	-	5.67E+00
III	727216	727275	-	6.30E+00
III	727466	727525	-	5.85E+00
III	727716	727775	-	5.58E+00
III	727969	728028	-	5.55E+00
III	728216	728275	-	5.43E+00
III	728466	728525	-	5.49E+00
III	728716	728775	-	5.44E+00
III	728966	729025	-	5.52E+00
III	729216	729275	-	5.44E+00
III	729466	729525	-	5.49E+00
III	729719	729778	-	5.39E+00
III	729966	730025	-	5.52E+00
III	730216	730275	-	5.67E+00
III	730466	730525	-	5.51E+00
III	730719	730778	-	5.51E+00
III	730969	731028	-	6.25E+00
III	731219	731278	-	5.39E+00
III	731466	731525	-	5.55E+00
III	731716	731775	-	5.49E+00
III	731966	732025	-	5.67E+00
III	732216	732275	-	5.49E+00
III	732466	732525	-	5.64E+00
III	732716	732775	-	5.46E+00
III	732966	733025	-	5.61E+00
III	733216	733275	-	5.29E+00
III	733466	733525	-	5.43E+00
III	733716	733775	-	5.58E+00
III	733966	734025	-	5.55E+00
III	734219	734278	-	5.43E+00
III	734466	734525	-	5.39E+00
III	734716	734775	-	5.36E+00
III	734966	735025	-	5.38E+00
III	735216	735275	-	5.61E+00
III	735466	735525	-	5.46E+00
III	735716	735775	-	5.51E+00
III	735966	736025	-	5.55E+00
III	736219	736278	-	5.49E+00
III	736466	736525	-	5.48E+00
III	736716	736775	-	5.39E+00
III	736966	737025	-	5.51E+00
III	737216	737275	-	5.61E+00
III	737466	737525	-	5.49E+00
III	737716	737775	-	5.51E+00
III	737966	738025	-	5.67E+00
III	738216	738275	-	5.69E+00
III	738466	738525	-	5.49E+00
III	738716	738775	-	5.39E+00
III	738966	739025	-	5.49E+00
III	739216	739275	-	5.36E+00
III	739466	739525	-	6.03E+00
III	739716	739775	-	5.52E+00
III	739966	740025	-	5.36E+00
III	740216	740275	-	5.46E+00
III	740466	740525	-	5.58E+00
III	740716	740775	-	5.54E+00
III	740966	741025	-	5.43E+00
III	741216	741275	-	5.25E+00
III	741466	741525	-	5.55E+00
III	741716	741775	-	5.43E+00
III	741966	742025	-	5.36E+00
III	742216	742275	-	5.46E+00
III	742466	742525	-	5.43E+00
III	742716	742775	-	5.43E+00
III	742966	743025	-	5.54E+00
III	743216	743275	-	5.43E+00
III	743466	743525	-	5.48E+00
III	743716	743775	-	5.39E+00
III	743966	744025	-	5.30E+00
III	744216	744275	-	5.49E+00
III	744466	744525	-	5.49E+00
III	744716	744775	-	5.43E+00
III	744966	745025	-	5.48E+00
III	745219	745278	-	5.41E+00
III	745466	745525	-	5.49E+00
III	745716	745775	-	5.43E+00
III	745966	746025	-	5.55E+00
III	746216	746275	-	5.39E+00
III	746466	746525	-	5.46E+00
III	746716	746775	-	5.46E+00
III	746966	747025	-	5.46E+00
III	747216	747275	-	5.38E+00
III	747466	747525	-	5.43E+00
III	747716	747775	-	5.55E+00
III	747966	748025	-	6.47E+00
III	748216	748275	-	5.43E+00
III	748466	748525	-	5.85E+00
III	748716	748775	-	6.26E+00
III	748966	749025	-	5.81E+00
III	749222	749281	-	5.39E+00
III	749469	749528	-	5.55E+00
III	749716	749775	-	5.58E+00
III	749966	750025	-	5.39E+00
III	750219	750278	-	5.46E+00
III	750466	750525	-	5.46E+00
III	750716	750775	-	5.58E+00
III	750966	751025	-	5.48E+00
III	751219	751278	-	5.44E+00
III	751466	751525	-	5.46E+00
III	751716	751775	-	5.46E+00
III	751966	752025	-	5.48E+00
III	752216	752275	-	5.51E+00
III	752466	752525	-	5.48E+00
III	752716	752775	-	5.52E+00
III	752966	753025	-	5.49E+00
III	753220	753279	-	5.61E+00
III	753466	753525	-	5.49E+00
III	753716	753775	-	5.38E+00
III	753966	754025	-	5.36E+00
III	754216	754275	-	5.46E+00
III	754466	754525	-	5.48E+00
III	754716	754775	-	5.49E+00
III	754966	755025	-	5.88E+00
III	755216	755275	-	5.48E+00
III	755466	755525	-	5.39E+00
III	755716	755775	-	5.46E+00
III	755966	756025	-	5.39E+00
III	756216	756275	-	5.36E+00
III	756466	756525	-	5.32E+00
III	756716	756775	-	5.39E+00
III	756966	757025	-	5.49E+00
III	757216	757275	-	5.38E+00
III	757469	757528	-	5.51E+00
III	757716	757775	-	5.46E+00
III	757966	758025	-	5.49E+00
III	758216	758275	-	5.46E+00
III	758466	758525	-	5.49E+00
III	758716	758775	-	5.41E+00
III	758966	759025	-	5.34E+00
III	759216	759275	-	5.46E+00
III	759466	759525	-	5.75E+00
III	759716	759775	-	5.58E+00
III	759966	760025	-	5.67E+00
III	760216	760275	-	6.43E+00
III	760466	760525	-	5.81E+00
III	760719	760778	-	5.54E+00
III	760966	761025	-	5.32E+00
III	761216	761275	-	5.43E+00
III	761475	761534	-	5.58E+00
III	761716	761775	-	5.73E+00
III	761966	762025	-	5.86E+00
III	762216	762275	-	5.49E+00
III	762473	762532	-	5.36E+00
III	762716	762775	-	5.44E+00
III	762969	763028	-	5.75E+00
III	763216	763275	-	5.39E+00
III	763466	763525	-	5.29E+00
III	763716	763775	-	5.46E+00
III	763966	764025	-	5.46E+00
III	764216	764275	-	5.25E+00
III	764469	764528	-	5.48E+00
III	764716	764775	-	5.67E+00
III	764966	765025	-	5.44E+00
III	765216	765275	-	5.32E+00
III	765466	765525	-	5.43E+00
III	765722	765781	-	5.43E+00
III	765966	766025	-	5.67E+00
III	766216	766275	-	5.52E+00
III	766466	766525	-	5.73E+00
III	766716	766775	-	5.48E+00
III	766966	767025	-	5.46E+00
III	767216	767275	-	5.43E+00
III	767466	767525	-	5.52E+00
III	767716	767775	-	5.43E+00
III	767970	768029	-	6.02E+00
III	768216	768275	-	5.46E+00
III	768466	768525	-	5.55E+00
III	768716	768775	-	5.46E+00
III	768966	769025	-	5.57E+00
III	769216	769275	-	5.57E+00
III	769466	769525	-	5.39E+00
III	769716	769775	-	5.43E+00
III	769966	770025	-	5.91E+00
III	770220	770279	-	5.39E+00
III	770466	770525	-	5.58E+00
III	770716	770775	-	5.52E+00
III	770966	771025	-	5.95E+00
III	771216	771275	-	7.11E+00
III	771466	771525	-	5.75E+00
III	771716	771775	-	5.36E+00
III	771966	772025	-	5.39E+00
III	772216	772275	-	5.36E+00
III	772466	772525	-	5.32E+00
III	772716	772775	-	5.52E+00
III	772966	773025	-	5.48E+00
III	773216	773275	-	5.44E+00
III	773466	773525	-	5.39E+00
III	773716	773775	-	6.41E+00
III	773966	774025	-	8.39E+00
III	774216	774275	-	6.13E+00
III	774466	774525	-	5.86E+00
III	774716	774775	-	6.30E+00
III	774969	775028	-	5.46E+00
III	775216	775275	-	5.36E+00
III	775466	775525	-	5.46E+00
III	775716	775775	-	5.48E+00
III	775966	776025	-	7.54E+00
III	776216	776275	-	5.52E+00
III	776466	776525	-	6.65E+00
III	776716	776775	-	5.46E+00
III	776969	777028	-	5.44E+00
III	777216	777275	-	5.46E+00
III	777466	777525	-	5.51E+00
III	777716	777775	-	5.39E+00
III	777907	777966	-	5.67E+00
III	778390	778449	-	5.39E+00
III	778668	778727	-	5.43E+00
III	778806	778865	-	5.64E+00
III	778918	778977	-	5.58E+00
III	778936	778995	-	5.46E+00
III	779431	779490	-	5.51E+00
III	779559	779618	-	5.55E+00
III	780181	780240	-	5.48E+00
III	780264	780323	-	5.58E+00
III	780678	780737	-	5.55E+00
III	780806	780865	-	5.46E+00
III	781138	781197	-	5.52E+00
III	781474	781533	-	5.64E+00
III	781693	781752	-	5.39E+00
III	781966	782025	-	5.81E+00
III	781974	782033	-	5.61E+00
III	782421	782480	-	6.11E+00
III	782716	782775	-	5.36E+00
III	782966	783025	-	5.46E+00
III	783216	783275	-	5.70E+00
III	783466	783525	-	5.55E+00
III	783716	783775	-	5.77E+00
III	783966	784025	-	5.38E+00
III	784216	784275	-	5.66E+00
III	784466	784525	-	5.46E+00
III	784716	784775	-	5.64E+00
III	784966	785025	-	5.52E+00
III	785216	785275	-	5.52E+00
III	785466	785525	-	5.41E+00
III	785716	785775	-	5.49E+00
III	785969	786028	-	5.46E+00
III	786216	786275	-	5.52E+00
III	786466	786525	-	6.02E+00
III	786716	786775	-	6.20E+00
III	786966	787025	-	5.61E+00
III	787216	787275	-	5.36E+00
III	787466	787525	-	5.83E+00
III	787716	787775	-	5.39E+00
III	787966	788025	-	6.57E+00
III	788216	788275	-	5.54E+00
III	788466	788525	-	5.36E+00
III	788720	788779	-	5.52E+00
III	788966	789025	-	6.00E+00
III	789216	789275	-	7.04E+00
III	789466	789525	-	5.43E+00
III	789719	789778	-	5.83E+00
III	789966	790025	-	5.57E+00
III	790219	790278	-	6.51E+00
III	790466	790525	-	5.54E+00
III	790716	790775	-	5.49E+00
III	790966	791025	-	5.49E+00
III	791219	791278	-	5.46E+00
III	791466	791525	-	5.39E+00
III	791716	791775	-	5.55E+00
III	791966	792025	-	5.55E+00
III	792216	792275	-	5.52E+00
III	792466	792525	-	5.41E+00
III	792716	792775	-	5.46E+00
III	792966	793025	-	5.77E+00
III	793216	793275	-	5.48E+00
III	793466	793525	-	5.46E+00
III	793716	793775	-	5.44E+00
III	793966	794025	-	5.49E+00
III	794216	794275	-	5.57E+00
III	794466	794525	-	5.39E+00
III	794716	794775	-	5.44E+00
III	794966	795025	-	6.23E+00
III	795216	795275	-	5.43E+00
III	795466	795525	-	5.52E+00
III	795716	795775	-	5.73E+00
III	795966	796025	-	5.44E+00
III	796222	796281	-	5.36E+00
III	796466	796525	-	5.64E+00
III	796716	796775	-	5.39E+00
III	796966	797025	-	6.20E+00
III	797216	797275	-	5.67E+00
III	797466	797525	-	5.25E+00
III	797719	797778	-	6.57E+00
III	797966	798025	-	5.38E+00
III	798216	798275	-	5.61E+00
III	798466	798525	-	5.95E+00
III	798716	798775	-	5.86E+00
III	798969	799028	-	5.52E+00
III	799216	799275	-	5.46E+00
III	799466	799525	-	5.52E+00
III	799716	799775	-	5.30E+00
III	799966	800025	-	5.44E+00
III	800216	800275	-	5.46E+00
III	800466	800525	-	5.41E+00
III	800716	800775	-	5.46E+00
III	800966	801025	-	5.43E+00
III	801216	801275	-	5.55E+00
III	801466	801525	-	5.43E+00
III	801716	801775	-	5.52E+00
III	801966	802025	-	5.44E+00
III	802216	802275	-	5.39E+00
III	802466	802525	-	5.39E+00
III	802716	802775	-	5.46E+00
III	802966	803025	-	5.43E+00
III	803216	803275	-	5.43E+00
III	803466	803525	-	5.39E+00
III	803716	803775	-	5.39E+00
III	803966	804025	-	5.39E+00
III	804216	804275	-	5.32E+00
III	804466	804525	-	5.52E+00
III	804716	804775	-	5.29E+00
III	804969	805028	-	5.61E+00
III	805216	805275	-	5.91E+00
III	805466	805525	-	5.43E+00
III	805716	805775	-	5.43E+00
III	805966	806025	-	5.44E+00
III	806216	806275	-	5.46E+00
III	806469	806528	-	5.64E+00
III	806716	806775	-	5.55E+00
III	806966	807025	-	5.58E+00
III	807216	807275	-	5.61E+00
III	807466	807525	-	5.43E+00
III	807716	807775	-	5.78E+00
III	807966	808025	-	5.48E+00
III	808216	808275	-	5.55E+00
III	808466	808525	-	5.74E+00
III	808716	808775	-	5.39E+00
III	808970	809029	-	5.39E+00
III	809216	809275	-	5.51E+00
III	809466	809525	-	5.49E+00
III	809716	809775	-	5.41E+00
III	809966	810025	-	5.49E+00
III	810216	810275	-	5.32E+00
III	810466	810525	-	5.46E+00
III	810716	810775	-	5.52E+00
III	810966	811025	-	5.36E+00
III	811216	811275	-	5.52E+00
III	811466	811525	-	5.48E+00
III	811716	811775	-	5.61E+00
III	811966	812025	-	5.75E+00
III	812216	812275	-	5.52E+00
III	812466	812525	-	5.58E+00
III	812716	812775	-	6.00E+00
III	812966	813025	-	5.89E+00
III	813216	813275	-	6.07E+00
III	813469	813528	-	5.61E+00
III	813716	813775	-	5.41E+00
III	813966	814025	-	5.58E+00
III	814220	814279	-	5.61E+00
III	814469	814528	-	5.58E+00
III	814716	814775	-	5.49E+00
III	814966	815025	-	5.55E+00
III	815216	815275	-	5.52E+00
III	815466	815525	-	5.58E+00
III	815719	815778	-	6.17E+00
III	815966	816025	-	5.49E+00
III	816216	816275	-	5.43E+00
III	816466	816525	-	5.46E+00
III	816716	816775	-	5.43E+00
III	816966	817025	-	5.41E+00
III	817216	817275	-	5.46E+00
III	817466	817525	-	5.46E+00
III	817716	817775	-	5.64E+00
III	817966	818025	-	5.39E+00
III	818219	818278	-	5.43E+00
III	818466	818525	-	5.78E+00
III	818716	818775	-	5.52E+00
III	818966	819025	-	5.46E+00
III	819216	819275	-	5.52E+00
III	819466	819525	-	5.46E+00
III	819719	819778	-	5.46E+00
III	819966	820025	-	5.52E+00
III	820216	820275	-	5.58E+00
III	820466	820525	-	5.43E+00
III	820716	820775	-	5.55E+00
III	820966	821025	-	5.49E+00
III	821216	821275	-	5.49E+00
III	821466	821525	-	5.43E+00
III	821716	821775	-	5.44E+00
III	821966	822025	-	5.36E+00
III	822216	822275	-	5.49E+00
III	822466	822525	-	5.57E+00
III	822716	822775	-	5.75E+00
III	822966	823025	-	5.48E+00
III	823216	823275	-	5.39E+00
III	823466	823525	-	5.44E+00
III	823716	823775	-	5.78E+00
III	823966	824025	-	5.39E+00
III	824216	824275	-	5.58E+00
III	824466	824525	-	5.46E+00
III	824716	824775	-	5.55E+00
III	824966	825025	-	5.49E+00
III	825216	825275	-	5.36E+00
III	825466	825525	-	5.48E+00
III	825716	825775	-	5.44E+00
III	825966	826025	-	5.48E+00
III	826216	826275	-	5.43E+00
III	826469	826528	-	5.61E+00
III	826716	826775	-	5.60E+00
III	826966	827025	-	5.52E+00
III	827216	827275	-	5.66E+00
III	827466	827525	-	5.43E+00
III	827716	827775	-	5.43E+00
III	827966	828025	-	5.39E+00
III	828216	828275	-	5.49E+00
III	828466	828525	-	5.49E+00
III	828716	828775	-	6.11E+00
III	828966	829025	-	5.46E+00
III	829216	829275	-	5.49E+00
III	829466	829525	-	5.58E+00
III	829716	829775	-	5.52E+00
III	829969	830028	-	5.43E+00
III	830216	830275	-	5.43E+00
III	830466	830525	-	5.36E+00
III	830716	830775	-	5.48E+00
III	830966	831025	-	5.39E+00
III	831216	831275	-	5.41E+00
III	831466	831525	-	5.39E+00
III	831716	831775	-	5.36E+00
III	831966	832025	-	5.43E+00
III	832216	832275	-	5.34E+00
III	832466	832525	-	5.81E+00
III	832719	832778	-	5.49E+00
III	832966	833025	-	5.55E+00
III	833216	833275	-	5.43E+00
III	833466	833525	-	5.39E+00
III	833716	833775	-	5.92E+00
III	833966	834025	-	5.64E+00
III	834216	834275	-	5.86E+00
III	834469	834528	-	5.55E+00
III	834716	834775	-	5.38E+00
III	834969	835028	-	5.39E+00
III	835216	835275	-	5.91E+00
III	835466	835525	-	6.92E+00
III	835716	835775	-	6.23E+00
III	835966	836025	-	5.43E+00
III	836216	836275	-	5.43E+00
III	836472	836531	-	5.38E+00
III	836716	836775	-	5.49E+00
III	836966	837025	-	5.46E+00
III	837216	837275	-	5.43E+00
III	837466	837525	-	5.43E+00
III	837716	837775	-	5.46E+00
III	837966	838025	-	5.43E+00
III	838219	838278	-	5.41E+00
III	838466	838525	-	5.51E+00
III	838719	838778	-	5.46E+00
III	838966	839025	-	5.32E+00
III	839216	839275	-	5.75E+00
III	839466	839525	-	5.27E+00
III	839716	839775	-	5.48E+00
III	839966	840025	-	5.58E+00
III	840216	840275	-	5.43E+00
III	840466	840525	-	5.49E+00
III	840716	840775	-	5.46E+00
III	840966	841025	-	5.49E+00
III	841216	841275	-	5.54E+00
III	841466	841525	-	5.43E+00
III	841716	841775	-	5.39E+00
III	841966	842025	-	5.55E+00
III	842216	842275	-	5.46E+00
III	842466	842525	-	5.39E+00
III	842716	842775	-	5.55E+00
III	842966	843025	-	5.39E+00
III	843216	843275	-	5.39E+00
III	843466	843525	-	5.43E+00
III	843716	843775	-	5.44E+00
III	843966	844025	-	5.41E+00
III	844216	844275	-	5.49E+00
III	844466	844525	-	5.48E+00
III	844716	844775	-	5.49E+00
III	844966	845025	-	5.46E+00
III	845216	845275	-	5.81E+00
III	845466	845525	-	5.43E+00
III	845716	845775	-	5.32E+00
III	845966	846025	-	5.58E+00
III	846216	846275	-	5.48E+00
III	846466	846525	-	5.41E+00
III	846716	846775	-	5.49E+00
III	846966	847025	-	5.52E+00
III	847216	847275	-	5.41E+00
III	847466	847525	-	5.46E+00
III	847966	848025	-	5.36E+00
III	848216	848275	-	5.39E+00
III	848466	848525	-	5.43E+00
III	848716	848775	-	5.46E+00
III	848966	849025	-	5.63E+00
III	849216	849275	-	5.43E+00
III	849466	849525	-	5.30E+00
III	849716	849775	-	5.39E+00
III	849966	850025	-	5.88E+00
III	850216	850275	-	5.46E+00
III	850466	850525	-	5.82E+00
III	850716	850775	-	5.49E+00
III	850966	851025	-	5.43E+00
III	851216	851275	-	5.83E+00
III	851466	851525	-	5.81E+00
III	851716	851775	-	5.36E+00
III	851966	852025	-	5.57E+00
III	852216	852275	-	5.51E+00
III	852466	852525	-	5.44E+00
III	852716	852775	-	5.32E+00
III	852969	853028	-	5.54E+00
III	853216	853275	-	5.46E+00
III	853466	853525	-	5.48E+00
III	853716	853775	-	5.29E+00
III	853969	854028	-	5.52E+00
III	854223	854282	-	5.51E+00
III	854466	854525	-	5.49E+00
III	854716	854775	-	5.55E+00
III	854966	855025	-	5.25E+00
III	855216	855275	-	5.61E+00
III	855469	855528	-	5.43E+00
III	855716	855775	-	5.46E+00
III	855966	856025	-	5.49E+00
III	856216	856275	-	5.32E+00
III	856466	856525	-	5.49E+00
III	856716	856775	-	5.57E+00
III	856966	857025	-	5.39E+00
III	857216	857275	-	5.98E+00
III	857466	857525	-	5.44E+00
III	857716	857775	-	5.36E+00
III	857972	858031	-	5.55E+00
III	858216	858275	-	5.61E+00
III	858466	858525	-	5.55E+00
III	858716	858775	-	5.52E+00
III	858966	859025	-	5.67E+00
III	859216	859275	-	5.51E+00
III	859466	859525	-	5.39E+00
III	859716	859775	-	6.33E+00
III	859966	860025	-	7.80E+00
III	860216	860275	-	6.97E+00
III	860466	860525	-	5.55E+00
III	860716	860775	-	5.38E+00
III	860969	861028	-	5.29E+00
III	861216	861275	-	5.32E+00
III	861466	861525	-	5.49E+00
III	861716	861775	-	5.46E+00
III	861966	862025	-	5.63E+00
III	862216	862275	-	5.55E+00
III	862466	862525	-	5.49E+00
III	862716	862775	-	5.46E+00
III	862966	863025	-	5.49E+00
III	863216	863275	-	5.41E+00
III	863466	863525	-	5.63E+00
III	863716	863775	-	5.36E+00
III	863966	864025	-	5.46E+00
III	864216	864275	-	5.49E+00
III	864466	864525	-	5.41E+00
III	864716	864775	-	5.67E+00
III	864966	865025	-	5.32E+00
III	865216	865275	-	5.36E+00
III	865466	865525	-	5.44E+00
III	865716	865775	-	5.52E+00
III	865966	866025	-	5.43E+00
III	866216	866275	-	5.49E+00
III	866466	866525	-	5.61E+00
III	866719	866778	-	5.36E+00
III	866966	867025	-	5.48E+00
III	867216	867275	-	5.46E+00
III	867466	867525	-	5.49E+00
III	867716	867775	-	5.58E+00
III	867966	868025	-	5.39E+00
III	868216	868275	-	5.51E+00
III	868466	868525	-	5.39E+00
III	868716	868775	-	5.46E+00
III	868966	869025	-	5.39E+00
III	869216	869275	-	5.39E+00
III	869466	869525	-	5.43E+00
III	869716	869775	-	5.46E+00
III	869966	870025	-	5.52E+00
III	870216	870275	-	5.34E+00
III	870466	870525	-	5.29E+00
III	870716	870775	-	5.36E+00
III	870966	871025	-	5.52E+00
III	871216	871275	-	5.39E+00
III	871466	871525	-	5.52E+00
III	871716	871775	-	5.55E+00
III	871966	872025	-	5.58E+00
III	872216	872275	-	5.57E+00
III	872466	872525	-	5.43E+00
III	872716	872775	-	5.43E+00
III	872966	873025	-	5.39E+00
III	873216	873275	-	5.58E+00
III	873466	873525	-	5.49E+00
III	873716	873775	-	5.52E+00
III	873966	874025	-	5.32E+00
III	874216	874275	-	5.46E+00
III	874466	874525	-	5.55E+00
III	874716	874775	-	5.43E+00
III	874966	875025	-	5.46E+00
III	875216	875275	-	5.58E+00
III	875466	875525	-	5.52E+00
III	875716	875775	-	5.43E+00
III	875966	876025	-	5.46E+00
III	876216	876275	-	5.67E+00
III	876466	876525	-	5.39E+00
III	876716	876775	-	5.46E+00
III	876966	877025	-	5.43E+00
III	877216	877275	-	5.36E+00
III	877466	877525	-	5.41E+00
III	877716	877775	-	5.48E+00
III	877966	878025	-	5.73E+00
III	878216	878275	-	5.58E+00
III	878466	878525	-	5.61E+00
III	878716	878775	-	5.67E+00
III	878966	879025	-	5.39E+00
III	879219	879278	-	5.46E+00
III	879466	879525	-	5.39E+00
III	879716	879775	-	5.36E+00
III	879966	880025	-	5.49E+00
III	880216	880275	-	5.49E+00
III	880470	880529	-	5.29E+00
III	880716	880775	-	5.49E+00
III	880966	881025	-	5.46E+00
III	881216	881275	-	5.39E+00
III	881466	881525	-	5.44E+00
III	881716	881775	-	5.36E+00
III	881966	882025	-	5.46E+00
III	882216	882275	-	5.86E+00
III	882466	882525	-	5.67E+00
III	882716	882775	-	5.49E+00
III	882966	883025	-	5.46E+00
III	883216	883275	-	5.44E+00
III	883466	883525	-	5.46E+00
III	883716	883775	-	5.49E+00
III	883966	884025	-	5.49E+00
III	884216	884275	-	5.43E+00
III	884466	884525	-	5.39E+00
III	884716	884775	-	5.67E+00
III	884966	885025	-	5.55E+00
III	885216	885275	-	5.58E+00
III	885466	885525	-	5.49E+00
III	885716	885775	-	5.99E+00
III	885966	886025	-	7.19E+00
III	886216	886275	-	6.56E+00
III	886466	886525	-	5.88E+00
III	886716	886775	-	5.70E+00
III	886966	887025	-	5.29E+00
III	887216	887275	-	7.95E+00
III	887466	887525	-	6.35E+00
III	887716	887775	-	5.46E+00
III	887966	888025	-	5.46E+00
III	888216	888275	-	5.98E+00
III	888466	888525	-	5.46E+00
III	888716	888775	-	5.49E+00
III	888966	889025	-	5.55E+00
III	889216	889275	-	5.32E+00
III	889466	889525	-	6.09E+00
III	889716	889775	-	5.49E+00
III	889966	890025	-	5.52E+00
III	890216	890275	-	5.49E+00
III	890466	890525	-	5.78E+00
III	890716	890775	-	5.39E+00
III	890966	891025	-	5.43E+00
III	891216	891275	-	5.61E+00
III	891469	891528	-	5.58E+00
III	891719	891778	-	5.39E+00
III	891966	892025	-	5.66E+00
III	892216	892275	-	5.52E+00
III	892466	892525	-	5.43E+00
III	892716	892775	-	5.52E+00
III	892966	893025	-	5.41E+00
III	893216	893275	-	5.52E+00
III	893466	893525	-	5.43E+00
III	893716	893775	-	5.43E+00
III	893966	894025	-	5.64E+00
III	894216	894275	-	5.55E+00
III	894469	894528	-	5.36E+00
III	894716	894775	-	5.49E+00
III	894966	895025	-	5.61E+00
III	895216	895275	-	5.32E+00
III	895466	895525	-	5.49E+00
III	895716	895775	-	5.25E+00
III	895966	896025	-	5.82E+00
III	896216	896275	-	6.23E+00
III	896466	896525	-	5.43E+00
III	896716	896775	-	5.32E+00
III	896966	897025	-	5.49E+00
III	897216	897275	-	5.36E+00
III	897466	897525	-	5.46E+00
III	897716	897775	-	8.10E+00
III	897966	898025	-	5.74E+00
III	898216	898275	-	5.49E+00
III	898466	898525	-	5.55E+00
III	898716	898775	-	5.61E+00
III	898966	899025	-	5.46E+00
III	899216	899275	-	5.52E+00
III	899466	899525	-	5.49E+00
III	899716	899775	-	5.46E+00
III	899966	900025	-	5.52E+00
III	900216	900275	-	5.52E+00
III	900466	900525	-	5.41E+00
III	900716	900775	-	5.32E+00
III	900966	901025	-	5.36E+00
III	901219	901278	-	5.39E+00
III	901466	901525	-	5.34E+00
III	901716	901775	-	5.43E+00
III	901966	902025	-	5.49E+00
III	902216	902275	-	5.48E+00
III	902466	902525	-	5.48E+00
III	902716	902775	-	5.46E+00
III	902966	903025	-	5.52E+00
III	903216	903275	-	5.36E+00
III	903466	903525	-	5.73E+00
III	903716	903775	-	5.48E+00
III	903966	904025	-	5.54E+00
III	904216	904275	-	5.46E+00
III	904469	904528	-	5.46E+00
III	904716	904775	-	7.80E+00
III	904966	905025	-	5.46E+00
III	905216	905275	-	5.46E+00
III	905466	905525	-	5.49E+00
III	905716	905775	-	5.41E+00
III	905966	906025	-	5.55E+00
III	906219	906278	-	5.39E+00
III	906466	906525	-	5.54E+00
III	906716	906775	-	5.32E+00
III	906966	907025	-	5.29E+00
III	907216	907275	-	5.58E+00
III	907466	907525	-	5.48E+00
III	907716	907775	-	5.49E+00
III	907966	908025	-	5.36E+00
III	908216	908275	-	5.54E+00
III	908466	908525	-	5.82E+00
III	908716	908775	-	5.49E+00
III	908966	909025	-	5.61E+00
III	909216	909275	-	5.39E+00
III	909466	909525	-	5.77E+00
III	909716	909775	-	5.46E+00
III	909966	910025	-	5.49E+00
III	910219	910278	-	5.38E+00
III	910466	910525	-	5.46E+00
III	910716	910775	-	5.46E+00
III	910966	911025	-	5.32E+00
III	911216	911275	-	5.46E+00
III	911466	911525	-	5.75E+00
III	911719	911778	-	5.75E+00
III	911966	912025	-	5.36E+00
III	912216	912275	-	5.39E+00
III	912466	912525	-	5.51E+00
III	912719	912778	-	5.67E+00
III	912966	913025	-	5.97E+00
III	913216	913275	-	5.81E+00
III	913466	913525	-	5.95E+00
III	913716	913775	-	5.46E+00
III	913966	914025	-	5.77E+00
III	914216	914275	-	5.49E+00
III	914466	914525	-	5.52E+00
III	914716	914775	-	5.55E+00
III	914966	915025	-	5.54E+00
III	915216	915275	-	6.41E+00
III	915466	915525	-	6.00E+00
III	915716	915775	-	5.75E+00
III	915966	916025	-	5.86E+00
III	916216	916275	-	5.71E+00
III	916466	916525	-	5.67E+00
III	916716	916775	-	5.39E+00
III	916966	917025	-	5.43E+00
III	917216	917275	-	5.51E+00
III	917466	917525	-	5.36E+00
III	917719	917778	-	5.36E+00
III	917966	918025	-	5.61E+00
III	918216	918275	-	6.61E+00
III	918466	918525	-	5.43E+00
III	918716	918775	-	5.52E+00
III	918966	919025	-	5.49E+00
III	919216	919275	-	5.46E+00
III	919466	919525	-	5.46E+00
III	919716	919775	-	5.46E+00
III	919966	920025	-	5.57E+00
III	920216	920275	-	5.93E+00
III	920466	920525	-	5.58E+00
III	920716	920775	-	5.43E+00
III	920966	921025	-	5.36E+00
III	921216	921275	-	5.36E+00
III	921466	921525	-	5.54E+00
III	921720	921779	-	5.32E+00
III	921966	922025	-	5.32E+00
III	922216	922275	-	5.55E+00
III	922466	922525	-	5.46E+00
III	922720	922779	-	5.54E+00
III	922966	923025	-	7.21E+00
III	923216	923275	-	5.54E+00
III	923469	923528	-	5.57E+00
III	923716	923775	-	5.54E+00
III	923966	924025	-	5.63E+00
III	924216	924275	-	5.39E+00
III	924466	924525	-	5.32E+00
III	924716	924775	-	5.46E+00
III	924966	925025	-	5.46E+00
III	925216	925275	-	5.39E+00
III	925466	925525	-	5.46E+00
III	925716	925775	-	5.32E+00
III	925969	926028	-	5.46E+00
III	926216	926275	-	9.80E+00
III	926466	926525	-	5.98E+00
III	926719	926778	-	5.36E+00
III	926966	927025	-	5.30E+00
III	927216	927275	-	5.36E+00
III	927466	927525	-	5.39E+00
III	927716	927775	-	5.58E+00
III	927969	928028	-	5.70E+00
III	928216	928275	-	5.32E+00
III	928466	928525	-	5.46E+00
III	928716	928775	-	5.46E+00
III	928966	929025	-	5.55E+00
III	929216	929275	-	5.43E+00
III	929466	929525	-	5.98E+00
III	929716	929775	-	5.61E+00
III	929966	930025	-	5.73E+00
III	930216	930275	-	5.49E+00
III	930466	930525	-	5.48E+00
III	930716	930775	-	5.49E+00
III	930966	931025	-	5.43E+00
III	931216	931275	-	5.49E+00
III	931466	931525	-	5.32E+00
III	931716	931775	-	5.52E+00
III	931966	932025	-	5.32E+00
III	932216	932275	-	5.34E+00
III	932466	932525	-	5.36E+00
III	932716	932775	-	5.49E+00
III	932966	933025	-	5.52E+00
III	933216	933275	-	5.61E+00
III	933466	933525	-	5.67E+00
III	933716	933775	-	5.71E+00
III	933966	934025	-	5.39E+00
III	934216	934275	-	5.70E+00
III	934466	934525	-	5.43E+00
III	934716	934775	-	5.39E+00
III	934966	935025	-	5.48E+00
III	935216	935275	-	5.43E+00
III	935469	935528	-	5.39E+00
III	935716	935775	-	5.43E+00
III	935966	936025	-	5.43E+00
III	936216	936275	-	5.36E+00
III	936466	936525	-	5.39E+00
III	936716	936775	-	5.44E+00
III	936966	937025	-	5.36E+00
III	937216	937275	-	5.34E+00
III	937466	937525	-	5.36E+00
III	937716	937775	-	5.61E+00
III	937966	938025	-	5.29E+00
III	938216	938275	-	5.52E+00
III	938466	938525	-	5.36E+00
III	938719	938778	-	5.49E+00
III	938966	939025	-	5.54E+00
III	939216	939275	-	5.46E+00
III	939466	939525	-	5.36E+00
III	939716	939775	-	5.34E+00
III	939966	940025	-	5.58E+00
III	940216	940275	-	6.00E+00
III	940466	940525	-	6.70E+00
III	940716	940775	-	5.61E+00
III	940966	941025	-	5.41E+00
III	941220	941279	-	5.48E+00
III	941466	941525	-	5.52E+00
III	941716	941775	-	5.46E+00
III	941966	942025	-	5.39E+00
III	942216	942275	-	5.41E+00
III	942466	942525	-	5.52E+00
III	942719	942778	-	5.49E+00
III	942966	943025	-	5.38E+00
III	943216	943275	-	5.61E+00
III	943466	943525	-	5.43E+00
III	943716	943775	-	5.25E+00
III	943969	944028	-	5.49E+00
III	944216	944275	-	5.52E+00
III	944466	944525	-	5.52E+00
III	944716	944775	-	5.46E+00
III	944966	945025	-	5.39E+00
III	945216	945275	-	6.43E+00
III	945466	945525	-	5.57E+00
III	945716	945775	-	5.58E+00
III	945966	946025	-	5.43E+00
III	946216	946275	-	5.83E+00
III	946466	946525	-	5.49E+00
III	946716	946775	-	5.44E+00
III	946966	947025	-	5.49E+00
III	947216	947275	-	5.44E+00
III	947466	947525	-	5.49E+00
III	947716	947775	-	6.57E+00
III	947966	948025	-	7.04E+00
III	948216	948275	-	5.66E+00
III	948466	948525	-	5.74E+00
III	948716	948775	-	6.17E+00
III	948966	949025	-	8.57E+00
III	949216	949275	-	5.93E+00
III	949466	949525	-	6.08E+00
III	949716	949775	-	5.51E+00
III	949966	950025	-	5.46E+00
III	950216	950275	-	5.55E+00
III	950466	950525	-	5.38E+00
III	950716	950775	-	5.34E+00
III	950966	951025	-	5.36E+00
III	951216	951275	-	6.52E+00
III	951466	951525	-	6.19E+00
III	951716	951775	-	5.83E+00
III	951966	952025	-	5.46E+00
III	952216	952275	-	5.46E+00
III	952466	952525	-	5.46E+00
III	952716	952775	-	5.67E+00
III	952966	953025	-	5.48E+00
III	953216	953275	-	5.55E+00
III	953466	953525	-	5.46E+00
III	953716	953775	-	5.43E+00
III	953966	954025	-	5.34E+00
III	954216	954275	-	5.41E+00
III	954466	954525	-	5.32E+00
III	954969	955028	-	5.48E+00
III	955222	955281	-	5.52E+00
III	955466	955525	-	5.60E+00
III	955719	955778	-	5.46E+00
III	955972	956031	-	5.46E+00
III	956216	956275	-	5.46E+00
III	956466	956525	-	5.75E+00
III	956716	956775	-	5.49E+00
III	956966	957025	-	5.46E+00
III	957216	957275	-	5.46E+00
III	957466	957525	-	5.36E+00
III	957716	957775	-	5.39E+00
III	957966	958025	-	5.44E+00
III	958216	958275	-	5.55E+00
III	958466	958525	-	5.46E+00
III	958716	958775	-	5.52E+00
III	958966	959025	-	5.39E+00
III	959216	959275	-	5.52E+00
III	959466	959525	-	5.46E+00
III	959716	959775	-	5.57E+00
III	959970	960029	-	5.64E+00
III	960212	960271	-	5.51E+00
III	960466	960525	-	5.46E+00
III	960834	960893	-	5.52E+00
III	960848	960907	-	5.58E+00
III	961084	961143	-	5.55E+00
III	961466	961525	-	5.39E+00
III	961716	961775	-	5.57E+00
III	962030	962089	-	5.81E+00
III	962216	962275	-	5.70E+00
III	962434	962493	-	5.98E+00
III	962514	962573	-	5.69E+00
III	962700	962759	-	5.60E+00
III	962957	963016	-	5.75E+00
III	963466	963525	-	5.61E+00
III	963716	963775	-	5.46E+00
III	963966	964025	-	5.36E+00
III	964216	964275	-	5.43E+00
III	964466	964525	-	5.46E+00
III	964716	964775	-	5.52E+00
III	964966	965025	-	5.52E+00
III	965216	965275	-	5.55E+00
III	965466	965525	-	5.57E+00
III	965716	965775	-	5.57E+00
III	965966	966025	-	5.52E+00
III	966216	966275	-	5.52E+00
III	966466	966525	-	5.43E+00
III	966716	966775	-	5.46E+00
III	966966	967025	-	5.25E+00
III	967216	967275	-	5.43E+00
III	967466	967525	-	5.38E+00
III	967716	967775	-	5.46E+00
III	967966	968025	-	5.49E+00
III	968216	968275	-	5.52E+00
III	968466	968525	-	5.41E+00
III	968716	968775	-	5.46E+00
III	968966	969025	-	5.39E+00
III	969216	969275	-	5.70E+00
III	969466	969525	-	5.43E+00
III	969716	969775	-	5.46E+00
III	969966	970025	-	5.46E+00
III	970216	970275	-	5.49E+00
III	970466	970525	-	5.52E+00
III	970719	970778	-	5.41E+00
III	970966	971025	-	5.46E+00
III	971216	971275	-	5.52E+00
III	971466	971525	-	5.48E+00
III	971719	971778	-	5.32E+00
III	971966	972025	-	5.46E+00
III	972216	972275	-	5.46E+00
III	972466	972525	-	5.43E+00
III	972716	972775	-	5.44E+00
III	972966	973025	-	7.23E+00
III	973216	973275	-	5.54E+00
III	973466	973525	-	5.57E+00
III	973716	973775	-	5.39E+00
III	973969	974028	-	5.32E+00
III	974216	974275	-	5.74E+00
III	974466	974525	-	5.67E+00
III	974716	974775	-	5.60E+00
III	974966	975025	-	6.17E+00
III	975216	975275	-	6.96E+00
III	975466	975525	-	5.74E+00
III	975716	975775	-	6.67E+00
III	975966	976025	-	1.10E+01
III	976216	976275	-	8.53E+00
III	976466	976525	-	7.38E+00
III	976716	976775	-	5.49E+00
III	976966	977025	-	5.39E+00
III	977216	977275	-	5.49E+00
III	977466	977525	-	5.58E+00
III	977716	977775	-	5.61E+00
III	977966	978025	-	5.52E+00
III	978216	978275	-	5.39E+00
III	978466	978525	-	5.49E+00
III	978716	978775	-	5.86E+00
III	978966	979025	-	5.32E+00
III	979216	979275	-	5.43E+00
III	979466	979525	-	5.48E+00
III	979716	979775	-	5.66E+00
III	979966	980025	-	5.46E+00
III	980216	980275	-	5.48E+00
III	980466	980525	-	5.39E+00
III	980716	980775	-	5.70E+00
III	980966	981025	-	5.36E+00
III	981216	981275	-	5.49E+00
III	981466	981525	-	5.36E+00
III	981716	981775	-	5.36E+00
III	981966	982025	-	5.49E+00
III	982216	982275	-	5.39E+00
III	982466	982525	-	5.34E+00
III	982716	982775	-	5.52E+00
III	982970	983029	-	5.29E+00
III	983219	983278	-	5.46E+00
III	983466	983525	-	5.46E+00
III	983716	983775	-	5.49E+00
III	983969	984028	-	5.30E+00
III	984216	984275	-	5.43E+00
III	984466	984525	-	7.80E+00
III	984716	984775	-	5.92E+00
III	984966	985025	-	5.49E+00
III	985216	985275	-	5.29E+00
III	985469	985528	-	5.43E+00
III	985716	985775	-	5.34E+00
III	985966	986025	-	5.60E+00
III	986216	986275	-	5.44E+00
III	986466	986525	-	5.44E+00
III	986722	986781	-	5.39E+00
III	986966	987025	-	5.46E+00
III	987216	987275	-	5.44E+00
III	987466	987525	-	5.38E+00
III	987716	987775	-	5.38E+00
III	987969	988028	-	5.39E+00
III	988216	988275	-	5.52E+00
III	988466	988525	-	5.58E+00
III	988716	988775	-	5.49E+00
III	988966	989025	-	5.67E+00
III	989216	989275	-	5.49E+00
III	989469	989528	-	5.55E+00
III	989716	989775	-	5.25E+00
III	989966	990025	-	5.48E+00
III	990216	990275	-	6.18E+00
III	990466	990525	-	5.38E+00
III	990719	990778	-	5.46E+00
III	990966	991025	-	5.46E+00
III	991216	991275	-	5.55E+00
III	991466	991525	-	5.61E+00
III	991716	991775	-	5.52E+00
III	991966	992025	-	5.43E+00
III	992216	992275	-	5.49E+00
III	992466	992525	-	5.61E+00
III	992716	992775	-	5.41E+00
III	992966	993025	-	5.23E+00
III	993216	993275	-	5.75E+00
III	993466	993525	-	5.49E+00
III	993716	993775	-	5.32E+00
III	993966	994025	-	5.71E+00
III	994216	994275	-	5.41E+00
III	994466	994525	-	5.49E+00
III	994716	994775	-	5.43E+00
III	994966	995025	-	5.39E+00
III	995216	995275	-	5.63E+00
III	995466	995525	-	5.32E+00
III	995716	995775	-	5.51E+00
III	995966	996025	-	5.46E+00
III	996216	996275	-	5.43E+00
III	996466	996525	-	5.67E+00
III	996716	996775	-	5.52E+00
III	996966	997025	-	5.91E+00
III	997216	997275	-	5.36E+00
III	997466	997525	-	5.46E+00
III	997716	997775	-	5.49E+00
III	997966	998025	-	5.52E+00
III	998216	998275	-	5.36E+00
III	998466	998525	-	5.52E+00
III	998716	998775	-	5.49E+00
III	998966	999025	-	6.15E+00
III	999216	999275	-	5.46E+00
III	999466	999525	-	5.70E+00
III	999716	999775	-	5.52E+00
III	999966	1000025	-	5.52E+00
III	1000216	1000275	-	5.36E+00
III	1000466	1000525	-	5.32E+00
III	1000716	1000775	-	5.32E+00
III	1000966	1001025	-	5.39E+00
III	1001216	1001275	-	5.43E+00
III	1001466	1001525	-	5.61E+00
III	1001716	1001775	-	6.27E+00
III	1001966	1002025	-	5.49E+00
III	1002216	1002275	-	5.52E+00
III	1002466	1002525	-	5.43E+00
III	1002716	1002775	-	5.46E+00
III	1002966	1003025	-	5.52E+00
III	1003216	1003275	-	5.36E+00
III	1003466	1003525	-	5.43E+00
III	1003716	1003775	-	5.55E+00
III	1003966	1004025	-	5.46E+00
III	1004216	1004275	-	5.55E+00
III	1004466	1004525	-	5.44E+00
III	1004716	1004775	-	5.48E+00
III	1004966	1005025	-	5.52E+00
III	1005216	1005275	-	5.49E+00
III	1005472	1005531	-	5.49E+00
III	1005716	1005775	-	5.57E+00
III	1005966	1006025	-	5.52E+00
III	1006216	1006275	-	5.46E+00
III	1006466	1006525	-	5.46E+00
III	1006716	1006775	-	5.43E+00
III	1006966	1007025	-	5.39E+00
III	1007216	1007275	-	5.39E+00
III	1007466	1007525	-	5.55E+00
III	1007716	1007775	-	5.32E+00
III	1007966	1008025	-	5.57E+00
III	1008219	1008278	-	5.64E+00
III	1008466	1008525	-	5.25E+00
III	1008716	1008775	-	5.46E+00
III	1008969	1009028	-	5.39E+00
III	1009216	1009275	-	5.64E+00
III	1009466	1009525	-	5.63E+00
III	1009716	1009775	-	5.39E+00
III	1009966	1010025	-	5.32E+00
III	1010216	1010275	-	5.51E+00
III	1010466	1010525	-	5.39E+00
III	1010716	1010775	-	5.39E+00
III	1010966	1011025	-	5.36E+00
III	1011219	1011278	-	5.36E+00
III	1011466	1011525	-	5.43E+00
III	1011716	1011775	-	5.38E+00
III	1011966	1012025	-	5.39E+00
III	1012216	1012275	-	5.46E+00
III	1012466	1012525	-	5.36E+00
III	1012716	1012775	-	5.39E+00
III	1012966	1013025	-	5.39E+00
III	1013216	1013275	-	5.48E+00
III	1013466	1013525	-	5.39E+00
III	1013716	1013775	-	5.44E+00
III	1013966	1014025	-	6.31E+00
III	1014216	1014275	-	5.46E+00
III	1014466	1014525	-	5.52E+00
III	1014716	1014775	-	5.32E+00
III	1014966	1015025	-	5.95E+00
III	1015216	1015275	-	5.43E+00
III	1015466	1015525	-	6.10E+00
III	1015716	1015775	-	5.79E+00
III	1015966	1016025	-	5.43E+00
III	1016216	1016275	-	5.52E+00
III	1016466	1016525	-	5.44E+00
III	1016716	1016775	-	5.39E+00
III	1016966	1017025	-	5.49E+00
III	1017216	1017275	-	5.32E+00
III	1017466	1017525	-	5.51E+00
III	1017719	1017778	-	5.32E+00
III	1017966	1018025	-	5.39E+00
III	1018216	1018275	-	5.43E+00
III	1018466	1018525	-	5.55E+00
III	1018716	1018775	-	5.55E+00
III	1018966	1019025	-	5.51E+00
III	1019216	1019275	-	5.49E+00
III	1019466	1019525	-	5.61E+00
III	1019716	1019775	-	5.67E+00
III	1019966	1020025	-	5.49E+00
III	1020216	1020275	-	5.49E+00
III	1020466	1020525	-	5.86E+00
III	1020716	1020775	-	5.32E+00
III	1020966	1021025	-	5.49E+00
III	1021216	1021275	-	5.29E+00
III	1021466	1021525	-	5.49E+00
III	1021716	1021775	-	5.43E+00
III	1021966	1022025	-	5.49E+00
III	1022216	1022275	-	5.48E+00
III	1022466	1022525	-	5.49E+00
III	1022716	1022775	-	5.86E+00
III	1022966	1023025	-	5.95E+00
III	1023216	1023275	-	6.80E+00
III	1023466	1023525	-	5.43E+00
III	1023716	1023775	-	5.49E+00
III	1023969	1024028	-	5.32E+00
III	1024216	1024275	-	5.83E+00
III	1024466	1024525	-	5.49E+00
III	1024716	1024775	-	5.60E+00
III	1024966	1025025	-	5.55E+00
III	1025216	1025275	-	5.25E+00
III	1025466	1025525	-	5.48E+00
III	1025716	1025775	-	5.49E+00
III	1025966	1026025	-	5.51E+00
III	1026216	1026275	-	5.36E+00
III	1026466	1026525	-	5.39E+00
III	1026716	1026775	-	5.46E+00
III	1026966	1027025	-	5.49E+00
III	1027216	1027275	-	5.39E+00
III	1027466	1027525	-	5.46E+00
III	1027716	1027775	-	5.87E+00
III	1027966	1028025	-	5.55E+00
III	1028216	1028275	-	5.39E+00
III	1028466	1028525	-	5.58E+00
III	1028716	1028775	-	5.61E+00
III	1028966	1029025	-	5.77E+00
III	1029220	1029279	-	5.46E+00
III	1029466	1029525	-	5.44E+00
III	1029716	1029775	-	5.41E+00
III	1029966	1030025	-	5.36E+00
III	1030216	1030275	-	5.52E+00
III	1030466	1030525	-	5.49E+00
III	1030716	1030775	-	5.64E+00
III	1030966	1031025	-	5.36E+00
III	1031216	1031275	-	5.41E+00
III	1031466	1031525	-	5.86E+00
III	1031716	1031775	-	5.52E+00
III	1031966	1032025	-	6.58E+00
III	1032216	1032275	-	5.46E+00
III	1032466	1032525	-	5.64E+00
III	1032716	1032775	-	5.54E+00
III	1032753	1032812	-	5.36E+00
III	1032966	1033025	-	1.15E+01
III	1033003	1033062	-	1.07E+01
III	1033216	1033275	-	6.85E+00
III	1033253	1033312	-	6.40E+00
III	1033466	1033525	-	5.46E+00
III	1033503	1033562	-	5.46E+00
III	1033716	1033775	-	5.51E+00
III	1033753	1033812	-	5.39E+00
III	1033966	1034025	-	5.64E+00
III	1034003	1034062	-	5.44E+00
III	1034216	1034275	-	5.83E+00
III	1034253	1034312	-	5.70E+00
III	1034469	1034528	-	5.81E+00
III	1034506	1034565	-	5.58E+00
III	1034716	1034775	-	5.36E+00
III	1034753	1034812	-	5.39E+00
III	1034966	1035025	-	5.55E+00
III	1035003	1035062	-	5.52E+00
III	1035216	1035275	-	5.95E+00
III	1035253	1035312	-	5.64E+00
III	1035469	1035528	-	5.64E+00
III	1035503	1035562	-	5.46E+00
III	1035716	1035775	-	5.36E+00
III	1035753	1035812	-	5.38E+00
III	1035966	1036025	-	5.58E+00
III	1036003	1036062	-	5.67E+00
III	1036216	1036275	-	5.61E+00
III	1036253	1036312	-	5.30E+00
III	1036466	1036525	-	5.46E+00
III	1036503	1036562	-	6.39E+00
III	1036716	1036775	-	5.89E+00
III	1036753	1036812	-	5.99E+00
III	1036966	1037025	-	5.81E+00
III	1037003	1037062	-	7.03E+00
III	1037216	1037275	-	5.46E+00
III	1037253	1037312	-	5.38E+00
III	1037466	1037525	-	5.58E+00
III	1037503	1037562	-	5.49E+00
III	1037716	1037775	-	5.58E+00
III	1037753	1037812	-	5.58E+00
III	1037966	1038025	-	5.58E+00
III	1038003	1038062	-	5.43E+00
III	1038216	1038275	-	5.46E+00
III	1038253	1038312	-	5.43E+00
III	1038466	1038525	-	5.49E+00
III	1038503	1038562	-	5.43E+00
III	1038716	1038775	-	5.48E+00
III	1038753	1038812	-	5.43E+00
III	1038966	1039025	-	5.46E+00
III	1039003	1039062	-	5.43E+00
III	1039216	1039275	-	5.39E+00
III	1039253	1039312	-	5.39E+00
III	1039466	1039525	-	5.32E+00
III	1039503	1039562	-	5.49E+00
III	1039719	1039778	-	5.39E+00
III	1039756	1039815	-	5.41E+00
III	1039966	1040025	-	5.39E+00
III	1040003	1040062	-	5.55E+00
III	1040216	1040275	-	5.55E+00
III	1040253	1040312	-	5.46E+00
III	1040469	1040528	-	5.39E+00
III	1040503	1040562	-	5.49E+00
III	1040716	1040775	-	5.49E+00
III	1040753	1040812	-	5.57E+00
III	1040966	1041025	-	5.38E+00
III	1041003	1041062	-	5.57E+00
III	1041216	1041275	-	5.49E+00
III	1041256	1041315	-	5.39E+00
III	1041466	1041525	-	5.46E+00
III	1041503	1041562	-	5.49E+00
III	1041716	1041775	-	5.57E+00
III	1041753	1041812	-	5.36E+00
III	1041966	1042025	-	5.57E+00
III	1042006	1042065	-	5.49E+00
III	1042216	1042275	-	5.39E+00
III	1042253	1042312	-	5.43E+00
III	1042466	1042525	-	7.58E+00
III	1042503	1042562	-	7.28E+00
III	1042716	1042775	-	5.51E+00
III	1042753	1042812	-	5.43E+00
III	1042966	1043025	-	5.41E+00
III	1043003	1043062	-	5.39E+00
III	1043216	1043275	-	5.39E+00
III	1043253	1043312	-	5.49E+00
III	1043466	1043525	-	5.41E+00
III	1043503	1043562	-	5.39E+00
III	1043716	1043775	-	5.67E+00
III	1043753	1043812	-	5.55E+00
III	1043966	1044025	-	5.67E+00
III	1044003	1044062	-	5.52E+00
III	1044216	1044275	-	5.55E+00
III	1044253	1044312	-	5.39E+00
III	1044466	1044525	-	5.57E+00
III	1044503	1044562	-	5.36E+00
III	1044716	1044775	-	5.48E+00
III	1044753	1044812	-	5.83E+00
III	1044966	1045025	-	5.39E+00
III	1045003	1045062	-	5.46E+00
III	1045216	1045275	-	5.32E+00
III	1045253	1045312	-	5.39E+00
III	1045466	1045525	-	5.49E+00
III	1045503	1045562	-	5.49E+00
III	1045716	1045775	-	5.32E+00
III	1045753	1045812	-	5.43E+00
III	1045966	1046025	-	5.32E+00
III	1046003	1046062	-	5.34E+00
III	1046216	1046275	-	5.52E+00
III	1046253	1046312	-	5.36E+00
III	1046466	1046525	-	5.39E+00
III	1046503	1046562	-	5.52E+00
III	1046716	1046775	-	5.55E+00
III	1046753	1046812	-	5.51E+00
III	1046966	1047025	-	5.49E+00
III	1047003	1047062	-	5.49E+00
III	1047216	1047275	-	5.55E+00
III	1047253	1047312	-	5.52E+00
III	1047466	1047525	-	5.46E+00
III	1047503	1047562	-	5.57E+00
III	1047716	1047775	-	5.55E+00
III	1047753	1047812	-	5.44E+00
III	1047966	1048025	-	6.27E+00
III	1048003	1048062	-	5.32E+00
III	1048216	1048275	-	5.46E+00
III	1048253	1048312	-	5.49E+00
III	1048466	1048525	-	5.49E+00
III	1048509	1048568	-	5.44E+00
III	1048716	1048775	-	5.99E+00
III	1048753	1048812	-	5.70E+00
III	1048966	1049025	-	5.58E+00
III	1049003	1049062	-	5.83E+00
III	1049216	1049275	-	5.58E+00
III	1049253	1049312	-	5.55E+00
III	1049466	1049525	-	5.55E+00
III	1049503	1049562	-	5.60E+00
III	1049716	1049775	-	6.03E+00
III	1049753	1049812	-	5.92E+00
III	1049966	1050025	-	5.39E+00
III	1050003	1050062	-	5.39E+00
III	1050219	1050278	-	5.49E+00
III	1050253	1050312	-	5.39E+00
III	1050466	1050525	-	5.91E+00
III	1050503	1050562	-	5.98E+00
III	1050716	1050775	-	5.79E+00
III	1050753	1050812	-	5.61E+00
III	1050966	1051025	-	5.69E+00
III	1051003	1051062	-	5.70E+00
III	1051216	1051275	-	5.49E+00
III	1051256	1051315	-	5.58E+00
III	1051466	1051525	-	5.43E+00
III	1051503	1051562	-	5.51E+00
III	1051716	1051775	-	5.25E+00
III	1051753	1051812	-	5.43E+00
III	1051966	1052025	-	5.48E+00
III	1052003	1052062	-	5.55E+00
III	1052216	1052275	-	5.44E+00
III	1052253	1052312	-	5.46E+00
III	1052466	1052525	-	5.38E+00
III	1052503	1052562	-	5.49E+00
III	1052719	1052778	-	5.52E+00
III	1052753	1052812	-	5.51E+00
III	1052966	1053025	-	5.41E+00
III	1053003	1053062	-	5.39E+00
III	1053216	1053275	-	5.43E+00
III	1053253	1053312	-	5.64E+00
III	1053466	1053525	-	5.44E+00
III	1053503	1053562	-	5.36E+00
III	1053716	1053775	-	5.85E+00
III	1053756	1053815	-	5.57E+00
III	1053966	1054025	-	5.93E+00
III	1054003	1054062	-	6.02E+00
III	1054216	1054275	-	5.51E+00
III	1054256	1054315	-	5.43E+00
III	1054466	1054525	-	5.70E+00
III	1054503	1054562	-	5.46E+00
III	1054716	1054775	-	5.67E+00
III	1054753	1054812	-	5.54E+00
III	1054966	1055025	-	5.34E+00
III	1055003	1055062	-	5.52E+00
III	1055216	1055275	-	5.67E+00
III	1055253	1055312	-	5.55E+00
III	1055466	1055525	-	5.95E+00
III	1055503	1055562	-	6.61E+00
III	1055716	1055775	-	5.58E+00
III	1055753	1055812	-	5.54E+00
III	1055966	1056025	-	5.55E+00
III	1056003	1056062	-	5.54E+00
III	1056216	1056275	-	5.43E+00
III	1056253	1056312	-	5.58E+00
III	1056469	1056528	-	5.39E+00
III	1056506	1056565	-	5.55E+00
III	1056716	1056775	-	5.46E+00
III	1056753	1056812	-	5.46E+00
III	1056966	1057025	-	5.54E+00
III	1057003	1057062	-	5.61E+00
III	1057216	1057275	-	5.49E+00
III	1057253	1057312	-	5.49E+00
III	1057466	1057525	-	5.39E+00
III	1057503	1057562	-	5.44E+00
III	1057719	1057778	-	5.49E+00
III	1057753	1057812	-	5.58E+00
III	1057966	1058025	-	5.67E+00
III	1058003	1058062	-	5.46E+00
III	1058216	1058275	-	5.43E+00
III	1058253	1058312	-	5.49E+00
III	1058469	1058528	-	5.32E+00
III	1058503	1058562	-	5.41E+00
III	1058716	1058775	-	5.70E+00
III	1058753	1058812	-	5.66E+00
III	1058966	1059025	-	5.32E+00
III	1059003	1059062	-	6.36E+00
III	1059216	1059275	-	5.49E+00
III	1059253	1059312	-	5.46E+00
III	1059466	1059525	-	5.38E+00
III	1059503	1059562	-	5.36E+00
III	1059716	1059775	-	5.58E+00
III	1059753	1059812	-	5.58E+00
III	1059966	1060025	-	5.41E+00
III	1060003	1060062	-	5.43E+00
III	1060216	1060275	-	5.43E+00
III	1060256	1060315	-	5.46E+00
III	1060469	1060528	-	5.46E+00
III	1060503	1060562	-	5.43E+00
III	1060716	1060775	-	5.43E+00
III	1060753	1060812	-	5.39E+00
III	1060966	1061025	-	5.43E+00
III	1061003	1061062	-	5.44E+00
III	1061216	1061275	-	5.25E+00
III	1061253	1061312	-	5.57E+00
III	1061466	1061525	-	5.39E+00
III	1061503	1061562	-	5.52E+00
III	1061716	1061775	-	5.41E+00
III	1061753	1061812	-	5.43E+00
III	1061966	1062025	-	5.49E+00
III	1062003	1062062	-	5.39E+00
III	1062216	1062275	-	5.39E+00
III	1062253	1062312	-	5.51E+00
III	1062466	1062525	-	5.52E+00
III	1062503	1062562	-	5.41E+00
III	1062716	1062775	-	5.39E+00
III	1062753	1062812	-	5.46E+00
III	1062966	1063025	-	5.44E+00
III	1063003	1063062	-	5.73E+00
III	1063216	1063275	-	5.52E+00
III	1063253	1063312	-	5.46E+00
III	1063466	1063525	-	5.61E+00
III	1063506	1063565	-	5.41E+00
III	1063716	1063775	-	5.43E+00
III	1063756	1063815	-	5.52E+00
III	1063966	1064025	-	5.49E+00
III	1064003	1064062	-	5.48E+00
III	1064216	1064275	-	5.64E+00
III	1064253	1064312	-	5.39E+00
III	1064466	1064525	-	5.46E+00
III	1064503	1064562	-	5.43E+00
III	1064719	1064778	-	5.48E+00
III	1064753	1064812	-	5.39E+00
III	1064966	1065025	-	5.46E+00
III	1065003	1065062	-	5.36E+00
III	1065057	1065116	-	7.65E+00
III	1065220	1065279	-	5.43E+00
III	1065253	1065312	-	5.52E+00
III	1065322	1065381	-	5.46E+00
III	1065503	1065562	-	5.43E+00
III	1065716	1065775	-	5.41E+00
III	1065753	1065812	-	5.46E+00
III	1065966	1066025	-	5.32E+00
III	1066003	1066062	-	5.46E+00
III	1066216	1066275	-	5.55E+00
III	1066256	1066315	-	5.43E+00
III	1066466	1066525	-	5.46E+00
III	1066503	1066562	-	5.27E+00
III	1066716	1066775	-	5.55E+00
III	1066753	1066812	-	5.39E+00
III	1066966	1067025	-	5.55E+00
III	1067009	1067068	-	5.32E+00
III	1067216	1067275	-	5.39E+00
III	1067253	1067312	-	5.43E+00
III	1067466	1067525	-	5.48E+00
III	1067503	1067562	-	5.46E+00
III	1067716	1067775	-	5.55E+00
III	1067753	1067812	-	5.48E+00
III	1067966	1068025	-	5.34E+00
III	1068003	1068062	-	5.67E+00
III	1068216	1068275	-	5.55E+00
III	1068253	1068312	-	5.36E+00
III	1068466	1068525	-	5.61E+00
III	1068503	1068562	-	5.48E+00
III	1068716	1068775	-	5.48E+00
III	1068753	1068812	-	5.58E+00
III	1068966	1069025	-	5.49E+00
III	1069003	1069062	-	5.52E+00
III	1069216	1069275	-	5.58E+00
III	1069253	1069312	-	5.43E+00
III	1069469	1069528	-	5.41E+00
III	1069503	1069562	-	5.49E+00
III	1069716	1069775	-	5.43E+00
III	1069753	1069812	-	5.32E+00
III	1070203	1070262	-	5.55E+00
III	1070219	1070278	-	5.52E+00
III	1070453	1070512	-	5.46E+00
III	1070466	1070525	-	5.43E+00
III	1070503	1070562	-	5.58E+00
III	1070703	1070762	-	5.52E+00
III	1070716	1070775	-	5.36E+00
III	1070953	1071012	-	5.46E+00
III	1071006	1071065	-	5.43E+00
III	1071203	1071262	-	5.46E+00
III	1071719	1071778	-	5.54E+00
III	1071753	1071812	-	5.38E+00
III	1071966	1072025	-	5.49E+00
III	1072261	1072320	-	5.41E+00
III	1072275	1072334	-	5.46E+00
III	1072346	1072405	-	5.46E+00
III	1072871	1072930	-	5.34E+00
III	1072880	1072939	-	5.44E+00
III	1073154	1073213	-	5.46E+00
III	1073191	1073250	-	5.36E+00
III	1073203	1073262	-	5.46E+00
III	1073413	1073472	-	5.43E+00
III	1073466	1073525	-	5.32E+00
III	1073638	1073697	-	5.46E+00
III	1073662	1073721	-	5.43E+00
III	1073865	1073924	-	5.52E+00
III	1073888	1073947	-	5.38E+00
III	1073933	1073992	-	5.39E+00
III	1074138	1074197	-	5.43E+00
III	1074253	1074312	-	5.46E+00
III	1074423	1074482	-	5.49E+00
III	1074716	1074775	-	5.48E+00
III	1074943	1075002	-	5.64E+00
III	1075138	1075197	-	5.46E+00
III	1075433	1075492	-	5.39E+00
III	1075575	1075634	-	5.58E+00
III	1075621	1075680	-	5.55E+00
III	1076056	1076115	-	5.43E+00
III	1076075	1076134	-	5.44E+00
III	1076148	1076207	-	5.58E+00
III	1076313	1076372	-	5.52E+00
III	1076336	1076395	-	5.55E+00
III	1076716	1076775	-	5.46E+00
III	1076717	1076776	-	5.44E+00
III	1076897	1076956	-	5.46E+00
III	1076899	1076958	-	5.52E+00
III	1076996	1077055	-	5.52E+00
III	1077086	1077145	-	5.39E+00
III	1077121	1077180	-	5.44E+00
III	1077216	1077275	-	5.43E+00
III	1077217	1077276	-	5.43E+00
III	1077246	1077305	-	5.46E+00
III	1077716	1077775	-	5.29E+00
III	1077806	1077865	-	5.58E+00
III	1078066	1078125	-	5.36E+00
III	1078216	1078275	-	5.54E+00
III	1078253	1078312	-	5.52E+00
III	1078355	1078414	-	5.41E+00
III	1078466	1078525	-	5.32E+00
III	1078834	1078893	-	5.49E+00
III	1079074	1079133	-	5.41E+00
III	1079191	1079250	-	5.44E+00
III	1079353	1079412	-	5.58E+00
III	1079661	1079720	-	5.46E+00
III	1079691	1079750	-	5.58E+00
III	1080143	1080202	-	5.49E+00
III	1080253	1080312	-	5.61E+00
III	1080262	1080321	-	5.52E+00
III	1080402	1080461	-	5.43E+00
III	1080966	1081025	-	5.55E+00
III	1081003	1081062	-	5.49E+00
III	1081324	1081383	-	5.52E+00
III	1081552	1081611	-	5.46E+00
III	1082064	1082123	-	5.43E+00
III	1082076	1082135	-	5.29E+00
III	1082084	1082143	-	5.39E+00
III	1082144	1082203	-	5.46E+00
III	1082227	1082286	-	5.55E+00
III	1082253	1082312	-	5.48E+00
III	1082474	1082533	-	5.52E+00
III	1082582	1082641	-	5.44E+00
III	1082714	1082773	-	5.43E+00
III	1082762	1082821	-	5.57E+00
III	1083216	1083275	-	5.49E+00
III	1083729	1083788	-	5.52E+00
III	1083790	1083849	-	5.67E+00
III	1084238	1084297	-	5.46E+00
III	1084324	1084383	-	5.39E+00
III	1084349	1084408	-	5.43E+00
III	1084599	1084658	-	5.44E+00
III	1084696	1084755	-	5.39E+00
III	1084824	1084883	-	5.52E+00
III	1084879	1084938	-	5.46E+00
III	1084886	1084945	-	5.39E+00
III	1084988	1085047	-	5.55E+00
III	1085099	1085158	-	5.52E+00
III	1085136	1085195	-	5.52E+00
III	1085245	1085304	-	5.29E+00
III	1085574	1085633	-	5.44E+00
III	1085709	1085768	-	5.21E+00
III	1085779	1085838	-	5.61E+00
III	1086091	1086150	-	5.46E+00
III	1086254	1086313	-	5.39E+00
III	1086386	1086445	-	5.36E+00
III	1086488	1086547	-	5.46E+00
III	1086742	1086801	-	5.25E+00
III	1086779	1086838	-	5.46E+00
III	1086879	1086938	-	5.49E+00
III	1086945	1087004	-	5.48E+00
III	1087184	1087243	-	5.64E+00
III	1087207	1087266	-	5.55E+00
III	1087324	1087383	-	5.55E+00
III	1087400	1087459	-	5.39E+00
III	1087704	1087763	-	5.39E+00
III	1088187	1088246	-	5.67E+00
III	1088394	1088453	-	5.52E+00
III	1088437	1088496	-	5.58E+00
III	1088574	1088633	-	5.39E+00
III	1088636	1088695	-	5.57E+00
III	1089187	1089246	-	5.39E+00
III	1089251	1089310	-	5.43E+00
III	1089437	1089496	-	5.46E+00
III	1089747	1089806	-	5.49E+00
III	1089788	1089847	-	5.39E+00
III	1090074	1090133	-	5.58E+00
III	1090288	1090347	-	5.39E+00
III	1090324	1090383	-	5.49E+00
III	1090736	1090795	-	5.63E+00
III	1090737	1090796	-	5.43E+00
III	1090746	1090805	-	5.36E+00
III	1090986	1091045	-	5.39E+00
III	1091486	1091545	-	5.46E+00
III	1091577	1091636	-	5.41E+00
III	1091986	1092045	-	5.36E+00
III	1092159	1092218	-	5.36E+00
III	1092368	1092427	-	5.49E+00
III	1092486	1092545	-	5.55E+00
III	1092577	1092636	-	5.67E+00
III	1092986	1093045	-	5.43E+00
III	1093074	1093133	-	5.69E+00
III	1093824	1093883	-	5.52E+00
III	1094077	1094136	-	5.48E+00
III	1094324	1094383	-	5.36E+00
III	1094574	1094633	-	5.49E+00
III	1094986	1095045	-	5.51E+00
III	1095324	1095383	-	5.32E+00
III	1095574	1095633	-	5.43E+00
III	1095986	1096045	-	5.46E+00
III	1096324	1096383	-	5.39E+00
III	1096483	1096542	-	5.43E+00
III	1097074	1097133	-	5.49E+00
III	1097324	1097383	-	5.43E+00
III	1097574	1097633	-	5.43E+00
III	1097824	1097883	-	5.58E+00
III	1098074	1098133	-	5.46E+00
III	1098324	1098383	-	5.39E+00
III	1098574	1098633	-	5.52E+00
III	1098824	1098883	-	5.60E+00
III	1099139	1099198	-	5.48E+00
III	1099148	1099207	-	5.46E+00
III	1099324	1099383	-	5.52E+00
III	1099389	1099448	-	5.39E+00
III	1099398	1099457	-	5.46E+00
III	1099574	1099633	-	5.46E+00
III	1099639	1099698	-	5.46E+00
III	1099827	1099886	-	5.32E+00
III	1099889	1099948	-	5.39E+00
III	1100074	1100133	-	5.29E+00
III	1100139	1100198	-	5.43E+00
III	1100148	1100207	-	5.39E+00
III	1100389	1100448	-	5.60E+00
III	1100398	1100457	-	5.32E+00
III	1100574	1100633	-	5.39E+00
III	1100889	1100948	-	5.58E+00
III	1101327	1101386	-	5.46E+00
III	1101824	1101883	-	5.38E+00
III	1102074	1102133	-	5.39E+00
III	1102236	1102295	-	5.39E+00
III	1102324	1102383	-	5.46E+00
III	1102486	1102545	-	5.57E+00
III	1102733	1102792	-	5.41E+00
III	1102824	1102883	-	5.29E+00
III	1103074	1103133	-	5.46E+00
III	1103236	1103295	-	5.41E+00
III	1103324	1103383	-	5.39E+00
III	1103824	1103883	-	5.43E+00
III	1104324	1104383	-	5.39E+00
III	1104486	1104545	-	5.36E+00
III	1104733	1104792	-	5.49E+00
III	1104824	1104883	-	5.36E+00
III	1104986	1105045	-	5.46E+00
III	1105074	1105133	-	5.43E+00
III	1105236	1105295	-	5.34E+00
III	1105736	1105795	-	5.39E+00
III	1106074	1106133	-	5.49E+00
III	1106236	1106295	-	5.60E+00
III	1106324	1106383	-	5.61E+00
III	1106901	1106960	-	5.36E+00
III	1106986	1107045	-	5.46E+00
III	1107324	1107383	-	5.49E+00
III	1107574	1107633	-	5.43E+00
III	1107986	1108045	-	5.39E+00
III	1108064	1108123	-	5.52E+00
III	1108074	1108133	-	5.49E+00
III	1108331	1108390	-	5.41E+00
III	1108638	1108697	-	5.46E+00
III	1108813	1108872	-	5.43E+00
III	1108973	1109032	-	5.49E+00
III	1108998	1109057	-	5.52E+00
III	1109126	1109185	-	5.27E+00
III	1109135	1109194	-	5.36E+00
III	1109437	1109496	-	5.38E+00
III	1110135	1110194	-	5.57E+00
III	1110187	1110246	-	5.51E+00
III	1110663	1110722	-	5.57E+00
III	1110794	1110853	-	5.54E+00
III	1110875	1110934	-	5.43E+00
III	1110884	1110943	-	5.39E+00
III	1111294	1111353	-	5.36E+00
III	1111324	1111383	-	5.46E+00
III	1111611	1111670	-	5.46E+00
III	1111664	1111723	-	5.58E+00
III	1111816	1111875	-	5.39E+00
III	1112564	1112623	-	5.49E+00
III	1112984	1113043	-	5.36E+00
III	1113163	1113222	-	5.46E+00
III	1113912	1113971	-	5.49E+00
III	1113982	1114041	-	5.44E+00
III	1114064	1114123	-	5.38E+00
III	1114275	1114334	-	5.54E+00
III	1114439	1114498	-	5.46E+00
III	1114482	1114541	-	5.39E+00
III	1114564	1114623	-	5.52E+00
III	1114814	1114873	-	5.32E+00
III	1115054	1115113	-	5.52E+00
III	1115172	1115231	-	5.43E+00
III	1115202	1115261	-	5.39E+00
III	1115359	1115418	-	5.58E+00
III	1115672	1115731	-	5.58E+00
III	1115814	1115873	-	5.41E+00
III	1115824	1115883	-	5.52E+00
III	1115922	1115981	-	5.55E+00
III	1116801	1116860	-	5.52E+00
III	1117197	1117256	-	5.32E+00
III	1117373	1117432	-	5.52E+00
III	1117385	1117444	-	5.52E+00
III	1117587	1117646	-	5.39E+00
III	1117814	1117873	-	5.32E+00
III	1117834	1117893	-	5.29E+00
III	1117892	1117951	-	5.55E+00
III	1117947	1118006	-	5.60E+00
III	1118064	1118123	-	5.44E+00
III	1118242	1118301	-	5.38E+00
III	1118304	1118363	-	5.39E+00
III	1118317	1118376	-	5.46E+00
III	1118422	1118481	-	5.58E+00
III	1118564	1118623	-	5.48E+00
III	1118814	1118873	-	5.43E+00
III	1119074	1119133	-	5.39E+00
III	1119174	1119233	-	5.46E+00
III	1119491	1119550	-	5.52E+00
III	1119519	1119578	-	5.54E+00
III	1119644	1119703	-	5.43E+00
III	1119682	1119741	-	5.46E+00
III	1119824	1119883	-	5.51E+00
III	1120084	1120143	-	5.55E+00
III	1120285	1120344	-	5.29E+00
III	1120564	1120623	-	5.46E+00
III	1120565	1120624	-	5.43E+00
III	1120769	1120828	-	5.49E+00
III	1120815	1120874	-	5.39E+00
III	1121144	1121203	-	5.51E+00
III	1121315	1121374	-	5.49E+00
III	1121387	1121446	-	5.29E+00
III	1121712	1121771	-	5.49E+00
III	1121996	1122055	-	5.46E+00
III	1122324	1122383	-	5.43E+00
III	1122334	1122393	-	5.39E+00
III	1122541	1122600	-	5.39E+00
III	1122791	1122850	-	5.55E+00
III	1123054	1123113	-	5.41E+00
III	1123060	1123119	-	5.38E+00
III	1123064	1123123	-	5.43E+00
III	1123145	1123204	-	5.46E+00
III	1123254	1123313	-	5.58E+00
III	1123567	1123626	-	5.55E+00
III	1123804	1123863	-	5.52E+00
III	1123824	1123883	-	5.49E+00
III	1123834	1123893	-	5.46E+00
III	1123932	1123991	-	5.49E+00
III	1123987	1124046	-	5.43E+00
III	1124074	1124133	-	5.43E+00
III	1124329	1124388	-	5.43E+00
III	1124383	1124442	-	5.46E+00
III	1124564	1124623	-	5.43E+00
III	1124682	1124741	-	5.43E+00
III	1124834	1124893	-	5.49E+00
III	1125152	1125211	-	5.46E+00
III	1125277	1125336	-	5.58E+00
III	1125314	1125373	-	5.52E+00
III	1125344	1125403	-	5.44E+00
III	1125545	1125604	-	5.39E+00
III	1125594	1125653	-	5.43E+00
III	1125681	1125740	-	5.46E+00
III	1126344	1126403	-	5.41E+00
III	1126574	1126633	-	5.29E+00
III	1126692	1126751	-	5.48E+00
III	1126709	1126768	-	5.38E+00
III	1127074	1127133	-	5.49E+00
III	1127504	1127563	-	5.36E+00
III	1127682	1127741	-	5.46E+00
III	1127754	1127813	-	5.39E+00
III	1128045	1128104	-	5.46E+00
III	1128301	1128360	-	5.46E+00
III	1128350	1128409	-	5.32E+00
III	1128521	1128580	-	5.44E+00
III	1128564	1128623	-	5.36E+00
III	1129058	1129117	-	5.43E+00
III	1129567	1129626	-	5.49E+00
III	1129647	1129706	-	5.39E+00
III	1129761	1129820	-	5.46E+00
III	1129801	1129860	-	5.38E+00
III	1129856	1129915	-	5.44E+00
III	1130189	1130248	-	5.39E+00
III	1130576	1130635	-	5.29E+00
III	1130655	1130714	-	5.39E+00
III	1130788	1130847	-	5.36E+00
III	1130897	1130956	-	5.38E+00
III	1131655	1131714	-	5.43E+00
III	1131662	1131721	-	5.39E+00
III	1131844	1131903	-	5.49E+00
III	1132053	1132112	-	5.41E+00
III	1132155	1132214	-	5.39E+00
III	1132324	1132383	-	5.43E+00
III	1132344	1132403	-	5.39E+00
III	1132574	1132633	-	5.46E+00
III	1132657	1132716	-	5.49E+00
III	1132824	1132883	-	5.46E+00
III	1132834	1132893	-	5.58E+00
III	1132854	1132913	-	5.48E+00
III	1133074	1133133	-	5.44E+00
III	1133094	1133153	-	5.43E+00
III	1133157	1133216	-	5.41E+00
III	1133305	1133364	-	5.52E+00
III	1133354	1133413	-	5.43E+00
III	1133574	1133633	-	5.52E+00
III	1133594	1133653	-	5.32E+00
III	1133824	1133883	-	5.36E+00
III	1133844	1133903	-	5.49E+00
III	1134094	1134153	-	5.46E+00
III	1134324	1134383	-	5.46E+00
III	1134594	1134653	-	5.39E+00
III	1134824	1134883	-	5.46E+00
III	1134914	1134973	-	5.46E+00
III	1134942	1135001	-	5.36E+00
III	1134969	1135028	-	5.43E+00
III	1135354	1135413	-	5.43E+00
III	1135568	1135627	-	5.36E+00
III	1135732	1135791	-	5.49E+00
III	1135827	1135886	-	5.49E+00
III	1135889	1135948	-	5.46E+00
III	1136074	1136133	-	5.49E+00
III	1136366	1136425	-	5.57E+00
III	1136452	1136511	-	5.44E+00
III	1136844	1136903	-	5.52E+00
III	1136889	1136948	-	5.52E+00
III	1137331	1137390	-	5.44E+00
III	1137334	1137393	-	5.43E+00
III	1137373	1137432	-	5.39E+00
III	1137414	1137473	-	5.39E+00
III	1137561	1137620	-	5.46E+00
III	1137620	1137679	-	5.46E+00
III	1137873	1137932	-	5.49E+00
III	1138024	1138083	-	5.39E+00
III	1138077	1138136	-	5.49E+00
III	1138181	1138240	-	5.46E+00
III	1138252	1138311	-	5.48E+00
III	1138431	1138490	-	5.51E+00
III	1138561	1138620	-	5.52E+00
III	1138574	1138633	-	5.44E+00
III	1138774	1138833	-	5.58E+00
III	1138827	1138886	-	5.51E+00
III	1139024	1139083	-	5.46E+00
III	1139061	1139120	-	5.58E+00
III	1139074	1139133	-	5.55E+00
III	1139274	1139333	-	5.43E+00
III	1139324	1139383	-	5.39E+00
III	1139561	1139620	-	6.25E+00
III	1139574	1139633	-	6.19E+00
III	1139774	1139833	-	5.64E+00
III	1140024	1140083	-	5.43E+00
III	1140074	1140133	-	5.39E+00
III	1140274	1140333	-	5.43E+00
III	1140308	1140367	-	5.39E+00
III	1140324	1140383	-	5.38E+00
III	1140524	1140583	-	5.49E+00
III	1140574	1140633	-	5.39E+00
III	1140824	1140883	-	5.46E+00
III	1141074	1141133	-	5.63E+00
III	1141324	1141383	-	5.49E+00
III	1141574	1141633	-	5.48E+00
III	1141824	1141883	-	5.55E+00
III	1142074	1142133	-	5.43E+00
III	1142324	1142383	-	5.49E+00
III	1142574	1142633	-	5.52E+00
III	1142824	1142883	-	5.55E+00
III	1143074	1143133	-	5.73E+00
III	1143324	1143383	-	5.57E+00
III	1143574	1143633	-	5.58E+00
III	1143827	1143886	-	5.57E+00
III	1144074	1144133	-	5.49E+00
III	1144324	1144383	-	5.48E+00
III	1144574	1144633	-	5.46E+00
III	1144824	1144883	-	5.38E+00
III	1145074	1145133	-	7.32E+00
III	1145324	1145383	-	5.52E+00
III	1145574	1145633	-	6.09E+00
III	1145824	1145883	-	5.88E+00
III	1146074	1146133	-	5.58E+00
III	1146324	1146383	-	6.29E+00
III	1146580	1146639	-	5.49E+00
III	1146824	1146883	-	5.61E+00
III	1147074	1147133	-	5.41E+00
III	1147324	1147383	-	5.95E+00
III	1147577	1147636	-	5.86E+00
III	1147824	1147883	-	6.11E+00
III	1148074	1148133	-	5.44E+00
III	1148324	1148383	-	5.83E+00
III	1148574	1148633	-	5.67E+00
III	1148824	1148883	-	5.46E+00
III	1149074	1149133	-	5.55E+00
III	1149328	1149387	-	5.61E+00
III	1149574	1149633	-	5.67E+00
III	1149824	1149883	-	5.55E+00
III	1150077	1150136	-	5.49E+00
III	1150324	1150383	-	5.49E+00
III	1150574	1150633	-	5.52E+00
III	1150824	1150883	-	6.25E+00
III	1151074	1151133	-	5.55E+00
III	1151324	1151383	-	5.46E+00
III	1151574	1151633	-	5.54E+00
III	1151824	1151883	-	5.36E+00
III	1152074	1152133	-	5.66E+00
III	1152324	1152383	-	5.67E+00
III	1152574	1152633	-	5.39E+00
III	1152824	1152883	-	5.41E+00
III	1153074	1153133	-	5.44E+00
III	1153324	1153383	-	5.52E+00
III	1153574	1153633	-	5.36E+00
III	1153830	1153889	-	5.48E+00
III	1154074	1154133	-	5.39E+00
III	1154324	1154383	-	5.46E+00
III	1154574	1154633	-	6.09E+00
III	1154824	1154883	-	5.43E+00
III	1155074	1155133	-	5.48E+00
III	1155324	1155383	-	5.54E+00
III	1155574	1155633	-	5.41E+00
III	1155824	1155883	-	5.36E+00
III	1156074	1156133	-	5.29E+00
III	1156324	1156383	-	5.49E+00
III	1156574	1156633	-	5.48E+00
III	1156824	1156883	-	5.46E+00
III	1157074	1157133	-	5.44E+00
III	1157324	1157383	-	5.36E+00
III	1157574	1157633	-	5.44E+00
III	1157824	1157883	-	5.39E+00
III	1158074	1158133	-	5.32E+00
III	1158324	1158383	-	5.61E+00
III	1158574	1158633	-	5.46E+00
III	1158824	1158883	-	5.49E+00
III	1159074	1159133	-	5.75E+00
III	1159324	1159383	-	5.49E+00
III	1159574	1159633	-	5.43E+00
III	1159824	1159883	-	5.57E+00
III	1160074	1160133	-	5.55E+00
III	1160324	1160383	-	5.39E+00
III	1160574	1160633	-	5.46E+00
III	1160824	1160883	-	5.48E+00
III	1161077	1161136	-	5.46E+00
III	1161324	1161383	-	6.38E+00
III	1161574	1161633	-	5.49E+00
III	1161824	1161883	-	5.58E+00
III	1162074	1162133	-	5.46E+00
III	1162324	1162383	-	5.48E+00
III	1162574	1162633	-	5.49E+00
III	1162824	1162883	-	6.88E+00
III	1163074	1163133	-	6.13E+00
III	1163324	1163383	-	7.02E+00
III	1163574	1163633	-	5.61E+00
III	1163824	1163883	-	5.52E+00
III	1164074	1164133	-	5.52E+00
III	1164324	1164383	-	5.43E+00
III	1164574	1164633	-	5.52E+00
III	1164827	1164886	-	5.43E+00
III	1165074	1165133	-	5.49E+00
III	1165324	1165383	-	5.51E+00
III	1165574	1165633	-	5.55E+00
III	1165824	1165883	-	5.43E+00
III	1166074	1166133	-	5.44E+00
III	1166324	1166383	-	5.52E+00
III	1166574	1166633	-	5.39E+00
III	1166827	1166886	-	5.39E+00
III	1167074	1167133	-	5.49E+00
III	1167324	1167383	-	5.51E+00
III	1167574	1167633	-	5.48E+00
III	1167824	1167883	-	5.46E+00
III	1168074	1168133	-	5.55E+00
III	1168324	1168383	-	6.15E+00
III	1168574	1168633	-	5.46E+00
III	1168824	1168883	-	5.39E+00
III	1169074	1169133	-	5.52E+00
III	1169324	1169383	-	5.46E+00
III	1169574	1169633	-	5.39E+00
III	1169824	1169883	-	5.46E+00
III	1170074	1170133	-	5.39E+00
III	1170324	1170383	-	5.51E+00
III	1170574	1170633	-	5.49E+00
III	1170824	1170883	-	5.39E+00
III	1171074	1171133	-	5.49E+00
III	1171324	1171383	-	5.46E+00
III	1171574	1171633	-	5.58E+00
III	1171824	1171883	-	5.38E+00
III	1172077	1172136	-	5.60E+00
III	1172324	1172383	-	5.36E+00
III	1172574	1172633	-	5.39E+00
III	1172824	1172883	-	5.43E+00
III	1173074	1173133	-	5.61E+00
III	1173324	1173383	-	5.43E+00
III	1173574	1173633	-	5.43E+00
III	1173824	1173883	-	5.48E+00
III	1174074	1174133	-	5.58E+00
III	1174324	1174383	-	5.36E+00
III	1174574	1174633	-	5.52E+00
III	1174824	1174883	-	5.49E+00
III	1175074	1175133	-	5.36E+00
III	1175324	1175383	-	5.46E+00
III	1175577	1175636	-	5.52E+00
III	1175824	1175883	-	5.43E+00
III	1176074	1176133	-	5.58E+00
III	1176324	1176383	-	5.36E+00
III	1176574	1176633	-	5.39E+00
III	1176824	1176883	-	5.46E+00
III	1177074	1177133	-	5.49E+00
III	1177324	1177383	-	5.41E+00
III	1177574	1177633	-	5.43E+00
III	1177824	1177883	-	6.22E+00
III	1178074	1178133	-	5.55E+00
III	1178232	1178291	-	5.64E+00
III	1178324	1178383	-	5.46E+00
III	1178574	1178633	-	5.71E+00
III	1178824	1178883	-	5.46E+00
III	1179074	1179133	-	5.46E+00
III	1179324	1179383	-	5.79E+00
III	1179574	1179633	-	6.13E+00
III	1179824	1179883	-	5.63E+00
III	1180074	1180133	-	5.41E+00
III	1180324	1180383	-	5.52E+00
III	1180574	1180633	-	5.51E+00
III	1180824	1180883	-	5.43E+00
III	1181074	1181133	-	5.46E+00
III	1181324	1181383	-	5.57E+00
III	1181574	1181633	-	5.41E+00
III	1181824	1181883	-	5.29E+00
III	1182074	1182133	-	5.39E+00
III	1182324	1182383	-	5.49E+00
III	1182574	1182633	-	5.32E+00
III	1182824	1182883	-	5.32E+00
III	1183074	1183133	-	5.46E+00
III	1183324	1183383	-	5.49E+00
III	1183574	1183633	-	5.41E+00
III	1183824	1183883	-	5.48E+00
III	1184074	1184133	-	5.39E+00
III	1184324	1184383	-	5.39E+00
III	1184574	1184633	-	5.39E+00
III	1184824	1184883	-	5.63E+00
III	1185074	1185133	-	5.58E+00
III	1185324	1185383	-	5.36E+00
III	1185574	1185633	-	5.48E+00
III	1185824	1185883	-	5.55E+00
III	1186074	1186133	-	6.64E+00
III	1186324	1186383	-	5.55E+00
III	1186574	1186633	-	6.43E+00
III	1186824	1186883	-	5.55E+00
III	1187074	1187133	-	5.67E+00
III	1187324	1187383	-	5.52E+00
III	1187574	1187633	-	5.60E+00
III	1187824	1187883	-	5.86E+00
III	1188077	1188136	-	6.19E+00
III	1188324	1188383	-	5.46E+00
III	1188574	1188633	-	5.67E+00
III	1188824	1188883	-	5.44E+00
III	1189074	1189133	-	5.73E+00
III	1189324	1189383	-	5.46E+00
III	1189574	1189633	-	5.39E+00
III	1189824	1189883	-	5.46E+00
III	1190074	1190133	-	5.49E+00
III	1190324	1190383	-	5.46E+00
III	1190574	1190633	-	5.49E+00
III	1190824	1190883	-	5.83E+00
III	1191074	1191133	-	5.39E+00
III	1191324	1191383	-	5.39E+00
III	1191574	1191633	-	5.44E+00
III	1191824	1191883	-	5.57E+00
III	1192074	1192133	-	5.36E+00
III	1192324	1192383	-	5.52E+00
III	1192574	1192633	-	5.51E+00
III	1192824	1192883	-	6.08E+00
III	1193074	1193133	-	5.39E+00
III	1193330	1193389	-	5.41E+00
III	1193574	1193633	-	5.49E+00
III	1193824	1193883	-	5.46E+00
III	1194074	1194133	-	5.63E+00
III	1194324	1194383	-	5.48E+00
III	1194574	1194633	-	5.39E+00
III	1194824	1194883	-	5.55E+00
III	1195074	1195133	-	8.78E+00
III	1195324	1195383	-	5.78E+00
III	1195577	1195636	-	6.15E+00
III	1195824	1195883	-	5.55E+00
III	1196074	1196133	-	5.93E+00
III	1196577	1196636	-	5.39E+00
III	1196824	1196883	-	5.51E+00
III	1197074	1197133	-	5.54E+00
III	1197324	1197383	-	5.43E+00
III	1197574	1197633	-	5.52E+00
III	1197824	1197883	-	5.52E+00
III	1198074	1198133	-	5.52E+00
III	1198324	1198383	-	5.41E+00
III	1198574	1198633	-	5.39E+00
III	1198824	1198883	-	5.36E+00
III	1199074	1199133	-	5.64E+00
III	1199327	1199386	-	5.49E+00
III	1199574	1199633	-	5.49E+00
III	1199827	1199886	-	5.55E+00
III	1200078	1200137	-	5.36E+00
III	1200324	1200383	-	5.39E+00
III	1200574	1200633	-	5.49E+00
III	1200824	1200883	-	5.41E+00
III	1201074	1201133	-	5.36E+00
III	1201324	1201383	-	5.86E+00
III	1201574	1201633	-	5.43E+00
III	1201824	1201883	-	5.32E+00
III	1202074	1202133	-	5.51E+00
III	1202324	1202383	-	5.39E+00
III	1202578	1202637	-	5.39E+00
III	1202824	1202883	-	5.46E+00
III	1203074	1203133	-	5.49E+00
III	1203324	1203383	-	5.44E+00
III	1203574	1203633	-	5.48E+00
III	1203824	1203883	-	5.41E+00
III	1204074	1204133	-	5.49E+00
III	1204324	1204383	-	5.48E+00
III	1204574	1204633	-	5.39E+00
III	1204824	1204883	-	5.55E+00
III	1205074	1205133	-	5.54E+00
III	1205324	1205383	-	5.39E+00
III	1205574	1205633	-	5.43E+00
III	1205824	1205883	-	5.46E+00
III	1206074	1206133	-	5.46E+00
III	1206324	1206383	-	5.49E+00
III	1206574	1206633	-	5.36E+00
III	1206824	1206883	-	5.43E+00
III	1207074	1207133	-	5.43E+00
III	1207324	1207383	-	5.46E+00
III	1207574	1207633	-	5.39E+00
III	1207824	1207883	-	5.58E+00
III	1208074	1208133	-	5.58E+00
III	1208324	1208383	-	6.09E+00
III	1208574	1208633	-	5.41E+00
III	1208824	1208883	-	5.41E+00
III	1209074	1209133	-	5.43E+00
III	1209327	1209386	-	5.49E+00
III	1209574	1209633	-	5.58E+00
III	1209824	1209883	-	5.52E+00
III	1210074	1210133	-	5.55E+00
III	1210324	1210383	-	5.43E+00
III	1210574	1210633	-	5.52E+00
III	1210824	1210883	-	5.58E+00
III	1211074	1211133	-	5.43E+00
III	1211324	1211383	-	5.52E+00
III	1211577	1211636	-	5.54E+00
III	1211824	1211883	-	5.36E+00
III	1212074	1212133	-	5.52E+00
III	1212324	1212383	-	5.46E+00
III	1212574	1212633	-	5.46E+00
III	1212824	1212883	-	5.39E+00
III	1213074	1213133	-	5.52E+00
III	1213324	1213383	-	5.44E+00
III	1213574	1213633	-	5.43E+00
III	1213824	1213883	-	5.38E+00
III	1214074	1214133	-	5.49E+00
III	1214324	1214383	-	5.70E+00
III	1214574	1214633	-	8.70E+00
III	1214827	1214886	-	5.67E+00
III	1215074	1215133	-	5.49E+00
III	1215324	1215383	-	5.51E+00
III	1215574	1215633	-	5.39E+00
III	1215824	1215883	-	5.43E+00
III	1216074	1216133	-	5.29E+00
III	1216324	1216383	-	5.43E+00
III	1216574	1216633	-	5.49E+00
III	1216824	1216883	-	5.49E+00
III	1217074	1217133	-	5.36E+00
III	1217324	1217383	-	5.46E+00
III	1217574	1217633	-	5.25E+00
III	1217824	1217883	-	5.55E+00
III	1218074	1218133	-	5.39E+00
III	1218324	1218383	-	5.32E+00
III	1218574	1218633	-	5.43E+00
III	1218824	1218883	-	5.48E+00
III	1219074	1219133	-	5.58E+00
III	1219324	1219383	-	5.55E+00
III	1219577	1219636	-	5.25E+00
III	1219824	1219883	-	5.48E+00
III	1220074	1220133	-	5.46E+00
III	1220324	1220383	-	5.64E+00
III	1220574	1220633	-	5.60E+00
III	1220824	1220883	-	5.46E+00
III	1221074	1221133	-	5.55E+00
III	1221327	1221386	-	5.32E+00
III	1221574	1221633	-	5.95E+00
III	1221824	1221883	-	5.64E+00
III	1222074	1222133	-	5.44E+00
III	1222324	1222383	-	5.46E+00
III	1222574	1222633	-	5.61E+00
III	1222824	1222883	-	5.75E+00
III	1223074	1223133	-	5.57E+00
III	1223324	1223383	-	5.52E+00
III	1223574	1223633	-	5.58E+00
III	1223824	1223883	-	5.34E+00
III	1224074	1224133	-	5.43E+00
III	1224324	1224383	-	5.43E+00
III	1224574	1224633	-	5.61E+00
III	1224824	1224883	-	5.52E+00
III	1225074	1225133	-	5.41E+00
III	1225324	1225383	-	5.52E+00
III	1225574	1225633	-	5.43E+00
III	1225824	1225883	-	5.39E+00
III	1226074	1226133	-	5.43E+00
III	1226324	1226383	-	5.52E+00
III	1226574	1226633	-	5.49E+00
III	1226824	1226883	-	5.38E+00
III	1227074	1227133	-	5.39E+00
III	1227324	1227383	-	5.49E+00
III	1227574	1227633	-	5.46E+00
III	1227824	1227883	-	5.46E+00
III	1228074	1228133	-	5.30E+00
III	1228324	1228383	-	5.29E+00
III	1228577	1228636	-	5.46E+00
III	1228824	1228883	-	5.46E+00
III	1229074	1229133	-	5.49E+00
III	1229324	1229383	-	5.55E+00
III	1229577	1229636	-	5.39E+00
III	1229824	1229883	-	5.43E+00
III	1230074	1230133	-	5.43E+00
III	1230324	1230383	-	5.32E+00
III	1230574	1230633	-	5.51E+00
III	1230824	1230883	-	6.07E+00
III	1231074	1231133	-	5.78E+00
III	1231324	1231383	-	5.38E+00
III	1231574	1231633	-	5.49E+00
III	1231824	1231883	-	5.49E+00
III	1232074	1232133	-	5.41E+00
III	1232324	1232383	-	5.55E+00
III	1232574	1232633	-	5.61E+00
III	1232824	1232883	-	5.39E+00
III	1233074	1233133	-	5.52E+00
III	1233324	1233383	-	5.32E+00
III	1233574	1233633	-	5.46E+00
III	1233824	1233883	-	5.60E+00
III	1234074	1234133	-	5.49E+00
III	1234324	1234383	-	5.52E+00
III	1234574	1234633	-	5.61E+00
III	1234824	1234883	-	5.49E+00
III	1235074	1235133	-	5.29E+00
III	1235324	1235383	-	5.43E+00
III	1235574	1235633	-	5.46E+00
III	1235824	1235883	-	5.49E+00
III	1236074	1236133	-	6.60E+00
III	1236324	1236383	-	5.39E+00
III	1236574	1236633	-	5.55E+00
III	1236827	1236886	-	5.52E+00
III	1237074	1237133	-	5.25E+00
III	1237324	1237383	-	5.93E+00
III	1237574	1237633	-	6.15E+00
III	1237824	1237883	-	5.52E+00
III	1238074	1238133	-	5.46E+00
III	1238324	1238383	-	5.43E+00
III	1238574	1238633	-	5.36E+00
III	1238824	1238883	-	5.74E+00
III	1239074	1239133	-	5.39E+00
III	1239324	1239383	-	5.75E+00
III	1239574	1239633	-	5.55E+00
III	1239824	1239883	-	5.44E+00
III	1240074	1240133	-	5.49E+00
III	1240324	1240383	-	5.55E+00
III	1240574	1240633	-	5.49E+00
III	1240824	1240883	-	5.51E+00
III	1241074	1241133	-	5.63E+00
III	1241324	1241383	-	5.49E+00
III	1241574	1241633	-	5.64E+00
III	1241824	1241883	-	5.46E+00
III	1242074	1242133	-	5.55E+00
III	1242327	1242386	-	5.36E+00
III	1242574	1242633	-	5.63E+00
III	1242824	1242883	-	5.67E+00
III	1243074	1243133	-	6.47E+00
III	1243324	1243383	-	5.61E+00
III	1243574	1243633	-	7.17E+00
III	1243824	1243883	-	5.39E+00
III	1244074	1244133	-	5.44E+00
III	1244324	1244383	-	5.44E+00
III	1244577	1244636	-	5.39E+00
III	1244824	1244883	-	5.41E+00
III	1245074	1245133	-	5.49E+00
III	1245324	1245383	-	5.52E+00
III	1245574	1245633	-	5.46E+00
III	1245824	1245883	-	5.52E+00
III	1246074	1246133	-	5.55E+00
III	1246324	1246383	-	5.49E+00
III	1246574	1246633	-	5.46E+00
III	1246824	1246883	-	5.81E+00
III	1247074	1247133	-	5.67E+00
III	1247324	1247383	-	5.36E+00
III	1247574	1247633	-	5.49E+00
III	1247824	1247883	-	5.49E+00
III	1248074	1248133	-	5.46E+00
III	1248324	1248383	-	5.38E+00
III	1248574	1248633	-	5.58E+00
III	1248824	1248883	-	5.52E+00
III	1249074	1249133	-	5.49E+00
III	1249324	1249383	-	5.60E+00
III	1249574	1249633	-	7.57E+00
III	1249824	1249883	-	6.32E+00
III	1250074	1250133	-	5.49E+00
III	1250327	1250386	-	5.91E+00
III	1250574	1250633	-	5.41E+00
III	1250824	1250883	-	5.46E+00
III	1251074	1251133	-	5.91E+00
III	1251324	1251383	-	6.58E+00
III	1251574	1251633	-	5.64E+00
III	1251827	1251886	-	5.52E+00
III	1252074	1252133	-	5.39E+00
III	1252324	1252383	-	5.52E+00
III	1252574	1252633	-	5.57E+00
III	1252824	1252883	-	5.32E+00
III	1253074	1253133	-	5.32E+00
III	1253324	1253383	-	5.43E+00
III	1253574	1253633	-	5.38E+00
III	1253824	1253883	-	5.54E+00
III	1254080	1254139	-	5.44E+00
III	1254324	1254383	-	5.46E+00
III	1254574	1254633	-	5.49E+00
III	1254824	1254883	-	5.57E+00
III	1255074	1255133	-	5.32E+00
III	1255327	1255386	-	5.46E+00
III	1255574	1255633	-	5.46E+00
III	1255824	1255883	-	5.25E+00
III	1256074	1256133	-	5.39E+00
III	1256324	1256383	-	5.46E+00
III	1256574	1256633	-	5.46E+00
III	1256824	1256883	-	5.58E+00
III	1257074	1257133	-	5.32E+00
III	1257324	1257383	-	5.46E+00
III	1257574	1257633	-	5.39E+00
III	1257824	1257883	-	5.44E+00
III	1258074	1258133	-	5.55E+00
III	1258324	1258383	-	5.52E+00
III	1258574	1258633	-	5.39E+00
III	1258824	1258883	-	5.49E+00
III	1259074	1259133	-	5.61E+00
III	1259324	1259383	-	5.38E+00
III	1259574	1259633	-	5.46E+00
III	1259824	1259883	-	5.49E+00
III	1260074	1260133	-	5.58E+00
III	1260324	1260383	-	5.49E+00
III	1260574	1260633	-	5.46E+00
III	1260824	1260883	-	5.75E+00
III	1261074	1261133	-	5.43E+00
III	1261324	1261383	-	5.55E+00
III	1261574	1261633	-	8.43E+00
III	1261824	1261883	-	5.70E+00
III	1262074	1262133	-	5.83E+00
III	1262324	1262383	-	5.46E+00
III	1262574	1262633	-	6.61E+00
III	1262824	1262883	-	6.46E+00
III	1263074	1263133	-	5.52E+00
III	1263324	1263383	-	5.73E+00
III	1263574	1263633	-	5.49E+00
III	1263824	1263883	-	5.44E+00
III	1264074	1264133	-	5.60E+00
III	1264324	1264383	-	5.36E+00
III	1264574	1264633	-	5.92E+00
III	1264824	1264883	-	7.18E+00
III	1265074	1265133	-	6.29E+00
III	1265324	1265383	-	5.69E+00
III	1265574	1265633	-	5.51E+00
III	1265824	1265883	-	5.61E+00
III	1266074	1266133	-	5.39E+00
III	1266324	1266383	-	5.46E+00
III	1266577	1266636	-	5.43E+00
III	1266824	1266883	-	5.55E+00
III	1267074	1267133	-	5.39E+00
III	1267324	1267383	-	5.36E+00
III	1267574	1267633	-	5.46E+00
III	1267824	1267883	-	5.43E+00
III	1268074	1268133	-	5.81E+00
III	1268324	1268383	-	5.58E+00
III	1268574	1268633	-	5.39E+00
III	1268824	1268883	-	5.58E+00
III	1269074	1269133	-	5.46E+00
III	1269324	1269383	-	5.46E+00
III	1269574	1269633	-	5.39E+00
III	1269824	1269883	-	5.60E+00
III	1270077	1270136	-	5.49E+00
III	1270324	1270383	-	5.48E+00
III	1270574	1270633	-	5.46E+00
III	1270824	1270883	-	5.43E+00
III	1271074	1271133	-	5.55E+00
III	1271324	1271383	-	5.58E+00
III	1271574	1271633	-	5.43E+00
III	1271824	1271883	-	5.58E+00
III	1272074	1272133	-	5.38E+00
III	1272324	1272383	-	5.36E+00
III	1272577	1272636	-	5.29E+00
III	1272824	1272883	-	5.43E+00
III	1273074	1273133	-	5.54E+00
III	1273324	1273383	-	5.46E+00
III	1273577	1273636	-	5.49E+00
III	1273824	1273883	-	5.64E+00
III	1274074	1274133	-	5.39E+00
III	1274327	1274386	-	5.43E+00
III	1274574	1274633	-	5.43E+00
III	1274824	1274883	-	5.43E+00
III	1275074	1275133	-	5.49E+00
III	1275324	1275383	-	5.36E+00
III	1275574	1275633	-	5.36E+00
III	1275824	1275883	-	5.36E+00
III	1276074	1276133	-	5.39E+00
III	1276324	1276383	-	5.52E+00
III	1276574	1276633	-	5.29E+00
III	1276824	1276883	-	5.51E+00
III	1277074	1277133	-	5.43E+00
III	1277324	1277383	-	5.29E+00
III	1277574	1277633	-	5.55E+00
III	1277824	1277883	-	6.21E+00
III	1278074	1278133	-	6.23E+00
III	1278327	1278386	-	5.75E+00
III	1278574	1278633	-	6.09E+00
III	1278824	1278883	-	5.32E+00
III	1279074	1279133	-	5.41E+00
III	1279324	1279383	-	5.70E+00
III	1279574	1279633	-	5.67E+00
III	1279824	1279883	-	5.88E+00
III	1280074	1280133	-	5.49E+00
III	1280324	1280383	-	5.60E+00
III	1280574	1280633	-	5.95E+00
III	1280824	1280883	-	5.75E+00
III	1281074	1281133	-	5.46E+00
III	1281327	1281386	-	5.32E+00
III	1281574	1281633	-	5.52E+00
III	1281824	1281883	-	5.43E+00
III	1282074	1282133	-	5.46E+00
III	1282324	1282383	-	5.61E+00
III	1282577	1282636	-	5.46E+00
III	1282824	1282883	-	5.48E+00
III	1283074	1283133	-	5.58E+00
III	1283324	1283383	-	5.49E+00
III	1283574	1283633	-	5.43E+00
III	1283824	1283883	-	5.51E+00
III	1284074	1284133	-	5.43E+00
III	1284327	1284386	-	5.38E+00
III	1284574	1284633	-	5.58E+00
III	1284824	1284883	-	5.55E+00
III	1285074	1285133	-	5.36E+00
III	1285324	1285383	-	5.49E+00
III	1285574	1285633	-	5.49E+00
III	1285824	1285883	-	5.43E+00
III	1286077	1286136	-	5.32E+00
III	1286324	1286383	-	5.43E+00
III	1286574	1286633	-	5.39E+00
III	1286824	1286883	-	5.49E+00
III	1287074	1287133	-	5.43E+00
III	1287330	1287389	-	5.51E+00
III	1287574	1287633	-	5.51E+00
III	1287824	1287883	-	5.36E+00
III	1288074	1288133	-	5.52E+00
III	1288324	1288383	-	5.49E+00
III	1288574	1288633	-	5.39E+00
III	1288824	1288883	-	5.58E+00
III	1289074	1289133	-	5.51E+00
III	1289324	1289383	-	5.49E+00
III	1289574	1289633	-	5.43E+00
III	1289831	1289890	-	5.43E+00
III	1290074	1290133	-	5.52E+00
III	1290324	1290383	-	5.43E+00
III	1290574	1290633	-	5.52E+00
III	1290827	1290886	-	5.63E+00
III	1291074	1291133	-	5.64E+00
III	1291324	1291383	-	5.46E+00
III	1291577	1291636	-	5.43E+00
III	1291824	1291883	-	5.49E+00
III	1292077	1292136	-	5.57E+00
III	1292324	1292383	-	5.49E+00
III	1292574	1292633	-	5.52E+00
III	1292824	1292883	-	5.55E+00
III	1293074	1293133	-	5.64E+00
III	1293324	1293383	-	5.77E+00
III	1293574	1293633	-	5.58E+00
III	1293824	1293883	-	5.55E+00
III	1294077	1294136	-	6.06E+00
III	1294324	1294383	-	5.51E+00
III	1294574	1294633	-	5.87E+00
III	1294824	1294883	-	5.49E+00
III	1295074	1295133	-	5.55E+00
III	1295327	1295386	-	7.21E+00
III	1295574	1295633	-	5.73E+00
III	1295824	1295883	-	5.54E+00
III	1296074	1296133	-	5.60E+00
III	1296324	1296383	-	5.36E+00
III	1296583	1296642	-	5.46E+00
III	1296824	1296883	-	5.43E+00
III	1297077	1297136	-	5.46E+00
III	1297324	1297383	-	5.52E+00
III	1297574	1297633	-	5.36E+00
III	1297824	1297883	-	5.60E+00
III	1298074	1298133	-	5.52E+00
III	1298324	1298383	-	5.39E+00
III	1298574	1298633	-	5.39E+00
III	1298824	1298883	-	5.48E+00
III	1299077	1299136	-	5.39E+00
III	1299324	1299383	-	5.46E+00
III	1299574	1299633	-	5.54E+00
III	1299824	1299883	-	5.43E+00
III	1300074	1300133	-	5.21E+00
III	1300324	1300383	-	5.52E+00
III	1300574	1300633	-	5.32E+00
III	1300827	1300886	-	5.49E+00
III	1301074	1301133	-	5.39E+00
III	1301324	1301383	-	5.25E+00
III	1301574	1301633	-	5.43E+00
III	1301824	1301883	-	5.58E+00
III	1302074	1302133	-	5.52E+00
III	1302324	1302383	-	5.51E+00
III	1302574	1302633	-	5.94E+00
III	1302824	1302883	-	5.52E+00
III	1303077	1303136	-	5.46E+00
III	1303324	1303383	-	5.75E+00
III	1303574	1303633	-	5.32E+00
III	1303824	1303883	-	5.52E+00
III	1304074	1304133	-	5.38E+00
III	1304324	1304383	-	5.52E+00
III	1304574	1304633	-	5.34E+00
III	1304824	1304883	-	5.43E+00
III	1305074	1305133	-	5.49E+00
III	1305324	1305383	-	5.52E+00
III	1305574	1305633	-	5.46E+00
III	1305824	1305883	-	5.49E+00
III	1306074	1306133	-	5.67E+00
III	1306324	1306383	-	5.55E+00
III	1306574	1306633	-	5.43E+00
III	1306824	1306883	-	5.60E+00
III	1307077	1307136	-	5.39E+00
III	1307324	1307383	-	5.49E+00
III	1307574	1307633	-	5.58E+00
III	1307824	1307883	-	5.41E+00
III	1308074	1308133	-	5.54E+00
III	1308324	1308383	-	5.52E+00
III	1308574	1308633	-	5.25E+00
III	1308824	1308883	-	5.43E+00
III	1309074	1309133	-	5.49E+00
III	1309324	1309383	-	5.43E+00
III	1309577	1309636	-	5.49E+00
III	1309824	1309883	-	5.46E+00
III	1310074	1310133	-	5.54E+00
III	1310324	1310383	-	5.70E+00
III	1310574	1310633	-	5.71E+00
III	1310828	1310887	-	5.61E+00
III	1311074	1311133	-	5.46E+00
III	1311327	1311386	-	5.41E+00
III	1311574	1311633	-	5.48E+00
III	1311824	1311883	-	5.52E+00
III	1312077	1312136	-	5.91E+00
III	1312324	1312383	-	5.81E+00
III	1312574	1312633	-	5.39E+00
III	1312824	1312883	-	7.56E+00
III	1313074	1313133	-	5.52E+00
III	1313324	1313383	-	5.58E+00
III	1313574	1313633	-	5.25E+00
III	1313824	1313883	-	5.36E+00
III	1314077	1314136	-	5.78E+00
III	1314324	1314383	-	6.43E+00
III	1314574	1314633	-	5.55E+00
III	1314824	1314883	-	5.49E+00
III	1315074	1315133	-	5.46E+00
III	1315324	1315383	-	5.81E+00
III	1315584	1315643	-	5.43E+00
III	1315827	1315886	-	5.39E+00
III	1316074	1316133	-	5.39E+00
III	1316324	1316383	-	5.43E+00
III	1316574	1316633	-	5.52E+00
III	1316824	1316883	-	5.49E+00
III	1317074	1317133	-	5.51E+00
III	1317324	1317383	-	5.54E+00
III	1317574	1317633	-	5.52E+00
III	1317824	1317883	-	5.58E+00
III	1318074	1318133	-	5.51E+00
III	1318324	1318383	-	5.55E+00
III	1318577	1318636	-	5.81E+00
III	1318824	1318883	-	5.52E+00
III	1319074	1319133	-	5.39E+00
III	1319324	1319383	-	7.12E+00
III	1319574	1319633	-	5.49E+00
III	1319824	1319883	-	5.46E+00
III	1320074	1320133	-	5.46E+00
III	1320324	1320383	-	7.74E+00
III	1320574	1320633	-	5.36E+00
III	1320824	1320883	-	5.98E+00
III	1321074	1321133	-	5.39E+00
III	1321327	1321386	-	5.32E+00
III	1321574	1321633	-	5.55E+00
III	1321827	1321886	-	5.55E+00
III	1322074	1322133	-	5.38E+00
III	1322324	1322383	-	5.46E+00
III	1322574	1322633	-	5.52E+00
III	1322824	1322883	-	5.54E+00
III	1323074	1323133	-	5.39E+00
III	1323324	1323383	-	5.36E+00
III	1323574	1323633	-	5.39E+00
III	1323824	1323883	-	5.43E+00
III	1324074	1324133	-	5.43E+00
III	1324324	1324383	-	5.43E+00
III	1324574	1324633	-	5.55E+00
III	1324824	1324883	-	5.58E+00
III	1325074	1325133	-	5.36E+00
III	1325324	1325383	-	6.78E+00
III	1325574	1325633	-	5.55E+00
III	1325824	1325883	-	5.61E+00
III	1326077	1326136	-	5.46E+00
III	1326324	1326383	-	5.39E+00
III	1326574	1326633	-	5.49E+00
III	1326824	1326883	-	5.54E+00
III	1327074	1327133	-	5.60E+00
III	1327324	1327383	-	5.46E+00
III	1327574	1327633	-	5.49E+00
III	1327824	1327883	-	5.58E+00
III	1328074	1328133	-	5.52E+00
III	1328324	1328383	-	5.46E+00
III	1328574	1328633	-	5.49E+00
III	1328824	1328883	-	5.39E+00
III	1329074	1329133	-	5.49E+00
III	1329324	1329383	-	5.55E+00
III	1329574	1329633	-	5.48E+00
III	1329824	1329883	-	5.38E+00
III	1330074	1330133	-	5.41E+00
III	1330324	1330383	-	5.46E+00
III	1330574	1330633	-	5.32E+00
III	1330824	1330883	-	5.39E+00
III	1331074	1331133	-	5.52E+00
III	1331327	1331386	-	5.36E+00
III	1331574	1331633	-	5.61E+00
III	1331824	1331883	-	5.55E+00
III	1332074	1332133	-	5.32E+00
III	1332324	1332383	-	5.39E+00
III	1332574	1332633	-	5.55E+00
III	1332824	1332883	-	6.17E+00
III	1333074	1333133	-	5.52E+00
III	1333324	1333383	-	5.52E+00
III	1333574	1333633	-	5.69E+00
III	1333830	1333889	-	5.64E+00
III	1334074	1334133	-	5.58E+00
III	1334324	1334383	-	6.04E+00
III	1334574	1334633	-	5.61E+00
III	1334824	1334883	-	5.36E+00
III	1335074	1335133	-	7.70E+00
III	1335324	1335383	-	6.23E+00
III	1335574	1335633	-	6.09E+00
III	1335824	1335883	-	5.55E+00
III	1336074	1336133	-	5.46E+00
III	1336324	1336383	-	5.46E+00
III	1336574	1336633	-	5.29E+00
III	1336824	1336883	-	5.39E+00
III	1337074	1337133	-	5.58E+00
III	1337324	1337383	-	5.52E+00
III	1337574	1337633	-	5.52E+00
III	1337824	1337883	-	5.39E+00
III	1338078	1338137	-	5.46E+00
III	1338324	1338383	-	5.43E+00
III	1338574	1338633	-	5.70E+00
III	1338824	1338883	-	5.60E+00
III	1339074	1339133	-	6.16E+00
III	1339324	1339383	-	5.82E+00
III	1339574	1339633	-	5.78E+00
III	1339824	1339883	-	5.46E+00
III	1340074	1340133	-	5.43E+00
III	1340324	1340383	-	5.43E+00
III	1340574	1340633	-	5.38E+00
III	1340824	1340883	-	5.95E+00
III	1341074	1341133	-	5.49E+00
III	1341324	1341383	-	6.15E+00
III	1341574	1341633	-	5.52E+00
III	1341824	1341883	-	5.46E+00
III	1342074	1342133	-	5.36E+00
III	1342324	1342383	-	5.52E+00
III	1342574	1342633	-	5.43E+00
III	1342824	1342883	-	5.52E+00
III	1343074	1343133	-	6.64E+00
III	1343324	1343383	-	5.55E+00
III	1343577	1343636	-	5.58E+00
III	1343824	1343883	-	5.36E+00
III	1344074	1344133	-	5.58E+00
III	1344324	1344383	-	5.39E+00
III	1344574	1344633	-	5.55E+00
III	1344824	1344883	-	5.44E+00
III	1345074	1345133	-	5.55E+00
III	1345324	1345383	-	5.79E+00
III	1345574	1345633	-	5.52E+00
III	1345824	1345883	-	5.52E+00
III	1346077	1346136	-	5.67E+00
III	1346327	1346386	-	5.54E+00
III	1346574	1346633	-	5.36E+00
III	1346824	1346883	-	5.46E+00
III	1347074	1347133	-	5.51E+00
III	1347324	1347383	-	5.36E+00
III	1347577	1347636	-	5.46E+00
III	1347827	1347886	-	6.13E+00
III	1348074	1348133	-	5.83E+00
III	1348324	1348383	-	5.39E+00
III	1348574	1348633	-	5.93E+00
III	1348824	1348883	-	5.43E+00
III	1349074	1349133	-	5.49E+00
III	1349324	1349383	-	5.61E+00
III	1349574	1349633	-	5.43E+00
III	1349824	1349883	-	5.46E+00
III	1350074	1350133	-	9.54E+00
III	1350324	1350383	-	6.61E+00
III	1350574	1350633	-	8.12E+00
III	1350824	1350883	-	6.82E+00
III	1351074	1351133	-	5.49E+00
III	1351324	1351383	-	5.29E+00
III	1351574	1351633	-	5.55E+00
III	1351824	1351883	-	5.38E+00
III	1352074	1352133	-	5.46E+00
III	1352324	1352383	-	5.52E+00
III	1352574	1352633	-	5.25E+00
III	1352824	1352883	-	7.18E+00
III	1353074	1353133	-	5.58E+00
III	1353324	1353383	-	5.46E+00
III	1353574	1353633	-	5.46E+00
III	1353824	1353883	-	5.63E+00
III	1354074	1354133	-	5.55E+00
III	1354324	1354383	-	5.48E+00
III	1354574	1354633	-	5.32E+00
III	1354833	1354892	-	5.52E+00
III	1355074	1355133	-	5.55E+00
III	1355324	1355383	-	6.85E+00
III	1355574	1355633	-	5.17E+00
III	1355824	1355883	-	5.51E+00
III	1356074	1356133	-	5.58E+00
III	1356324	1356383	-	5.70E+00
III	1356574	1356633	-	5.39E+00
III	1356824	1356883	-	5.39E+00
III	1357074	1357133	-	5.46E+00
III	1357327	1357386	-	5.43E+00
III	1357574	1357633	-	5.39E+00
III	1357824	1357883	-	5.46E+00
III	1358074	1358133	-	6.02E+00
III	1358324	1358383	-	6.13E+00
III	1358574	1358633	-	5.70E+00
III	1358824	1358883	-	5.61E+00
III	1359074	1359133	-	5.48E+00
III	1359324	1359383	-	5.70E+00
III	1359574	1359633	-	5.46E+00
III	1359824	1359883	-	5.30E+00
III	1360074	1360133	-	5.66E+00
III	1360324	1360383	-	5.49E+00
III	1360574	1360633	-	5.38E+00
III	1360824	1360883	-	5.46E+00
III	1361074	1361133	-	5.49E+00
III	1361324	1361383	-	5.34E+00
III	1361574	1361633	-	5.43E+00
III	1361824	1361883	-	5.48E+00
III	1362074	1362133	-	5.36E+00
III	1362324	1362383	-	5.30E+00
III	1362574	1362633	-	5.49E+00
III	1362824	1362883	-	5.46E+00
III	1363074	1363133	-	5.48E+00
III	1363328	1363387	-	5.55E+00
III	1363574	1363633	-	5.54E+00
III	1363827	1363886	-	5.38E+00
III	1364074	1364133	-	5.52E+00
III	1364324	1364383	-	5.36E+00
III	1364574	1364633	-	5.61E+00
III	1364824	1364883	-	5.46E+00
III	1365074	1365133	-	5.52E+00
III	1365324	1365383	-	5.58E+00
III	1365574	1365633	-	5.49E+00
III	1365824	1365883	-	5.52E+00
III	1366074	1366133	-	5.52E+00
III	1366324	1366383	-	5.49E+00
III	1366574	1366633	-	5.46E+00
III	1366827	1366886	-	5.36E+00
III	1367074	1367133	-	5.63E+00
III	1367324	1367383	-	5.46E+00
III	1367574	1367633	-	5.46E+00
III	1367824	1367883	-	6.70E+00
III	1368074	1368133	-	5.75E+00
III	1368324	1368383	-	5.41E+00
III	1368574	1368633	-	5.64E+00
III	1368824	1368883	-	5.25E+00
III	1369074	1369133	-	5.52E+00
III	1369324	1369383	-	5.32E+00
III	1369574	1369633	-	5.36E+00
III	1369824	1369883	-	5.36E+00
III	1370018	1370077	-	8.03E+00
III	1370324	1370383	-	5.43E+00
III	1370574	1370633	-	5.39E+00
III	1370824	1370883	-	5.46E+00
III	1371080	1371139	-	5.49E+00
III	1371324	1371383	-	5.29E+00
III	1371574	1371633	-	5.55E+00
III	1371824	1371883	-	5.29E+00
III	1372074	1372133	-	5.46E+00
III	1372324	1372383	-	5.34E+00
III	1372574	1372633	-	5.55E+00
III	1372824	1372883	-	5.32E+00
III	1373077	1373136	-	5.58E+00
III	1373324	1373383	-	5.36E+00
III	1373574	1373633	-	6.51E+00
III	1373830	1373889	-	5.46E+00
III	1374074	1374133	-	5.52E+00
III	1374324	1374383	-	6.32E+00
III	1374574	1374633	-	5.55E+00
III	1374824	1374883	-	5.43E+00
III	1375074	1375133	-	5.58E+00
III	1375324	1375383	-	5.54E+00
III	1375574	1375633	-	5.58E+00
III	1375824	1375883	-	5.49E+00
III	1376074	1376133	-	5.64E+00
III	1376324	1376383	-	5.61E+00
III	1376574	1376633	-	5.58E+00
III	1376824	1376883	-	5.48E+00
III	1377074	1377133	-	5.49E+00
III	1377324	1377383	-	6.00E+00
III	1377574	1377633	-	5.46E+00
III	1377824	1377883	-	5.55E+00
III	1378074	1378133	-	5.43E+00
III	1378324	1378383	-	5.74E+00
III	1378574	1378633	-	5.91E+00
III	1378824	1378883	-	5.51E+00
III	1379074	1379133	-	5.49E+00
III	1379324	1379383	-	5.36E+00
III	1379574	1379633	-	5.36E+00
III	1379824	1379883	-	5.55E+00
III	1380074	1380133	-	5.49E+00
III	1380324	1380383	-	5.64E+00
III	1380574	1380633	-	5.60E+00
III	1380824	1380883	-	5.49E+00
III	1381074	1381133	-	5.43E+00
III	1381324	1381383	-	5.57E+00
III	1381574	1381633	-	5.52E+00
III	1381824	1381883	-	5.61E+00
III	1382074	1382133	-	5.67E+00
III	1382327	1382386	-	6.99E+00
III	1382574	1382633	-	5.48E+00
III	1382824	1382883	-	7.55E+00
III	1383074	1383133	-	5.79E+00
III	1383324	1383383	-	5.49E+00
III	1383574	1383633	-	5.43E+00
III	1383827	1383886	-	5.70E+00
III	1384074	1384133	-	6.15E+00
III	1384324	1384383	-	5.52E+00
III	1384574	1384633	-	5.49E+00
III	1384827	1384886	-	5.21E+00
III	1385074	1385133	-	5.61E+00
III	1385324	1385383	-	5.39E+00
III	1385574	1385633	-	5.44E+00
III	1385827	1385886	-	5.51E+00
III	1386074	1386133	-	5.43E+00
III	1386324	1386383	-	5.52E+00
III	1386574	1386633	-	5.44E+00
III	1386824	1386883	-	5.44E+00
III	1387074	1387133	-	5.49E+00
III	1387324	1387383	-	5.43E+00
III	1387574	1387633	-	5.43E+00
III	1387824	1387883	-	5.55E+00
III	1388074	1388133	-	5.43E+00
III	1388324	1388383	-	5.49E+00
III	1388574	1388633	-	5.46E+00
III	1388824	1388883	-	5.49E+00
III	1389074	1389133	-	5.52E+00
III	1389324	1389383	-	5.87E+00
III	1389574	1389633	-	5.39E+00
III	1389824	1389883	-	5.49E+00
III	1390074	1390133	-	5.36E+00
III	1390324	1390383	-	5.49E+00
III	1390577	1390636	-	5.38E+00
III	1390824	1390883	-	5.46E+00
III	1391074	1391133	-	5.46E+00
III	1391324	1391383	-	5.49E+00
III	1391574	1391633	-	5.55E+00
III	1391824	1391883	-	5.61E+00
III	1392074	1392133	-	5.43E+00
III	1392324	1392383	-	5.43E+00
III	1392574	1392633	-	6.55E+00
III	1392824	1392883	-	1.08E+01
III	1393074	1393133	-	7.21E+00
III	1393324	1393383	-	6.44E+00
III	1393574	1393633	-	7.98E+00
III	1393828	1393887	-	5.95E+00
III	1394074	1394133	-	7.02E+00
III	1394324	1394383	-	5.67E+00
III	1394574	1394633	-	5.69E+00
III	1394824	1394883	-	5.70E+00
III	1395074	1395133	-	5.46E+00
III	1395324	1395383	-	5.49E+00
III	1395574	1395633	-	5.71E+00
III	1395824	1395883	-	5.46E+00
III	1396074	1396133	-	5.38E+00
III	1396324	1396383	-	5.34E+00
III	1396574	1396633	-	5.32E+00
III	1396824	1396883	-	5.55E+00
III	1397074	1397133	-	5.34E+00
III	1397324	1397383	-	6.14E+00
III	1397574	1397633	-	5.43E+00
III	1397824	1397883	-	5.83E+00
III	1398074	1398133	-	5.60E+00
III	1398324	1398383	-	5.49E+00
III	1398574	1398633	-	5.52E+00
III	1398824	1398883	-	5.43E+00
III	1399074	1399133	-	5.44E+00
III	1399324	1399383	-	5.39E+00
III	1399574	1399633	-	5.55E+00
III	1399824	1399883	-	5.51E+00
III	1400077	1400136	-	5.49E+00
III	1400324	1400383	-	5.30E+00
III	1400574	1400633	-	5.46E+00
III	1400824	1400883	-	5.55E+00
III	1401324	1401383	-	5.44E+00
III	1401329	1401388	-	5.43E+00
III	1401580	1401639	-	5.49E+00
III	1401824	1401883	-	5.55E+00
III	1402074	1402133	-	5.32E+00
III	1402324	1402383	-	5.46E+00
III	1402574	1402633	-	5.43E+00
III	1402824	1402883	-	5.46E+00
III	1403074	1403133	-	5.44E+00
III	1403324	1403383	-	5.43E+00
III	1403574	1403633	-	5.55E+00
III	1403824	1403883	-	5.46E+00
III	1404074	1404133	-	5.46E+00
III	1404324	1404383	-	5.32E+00
III	1404574	1404633	-	5.67E+00
III	1404824	1404883	-	5.52E+00
III	1405074	1405133	-	5.88E+00
III	1405324	1405383	-	5.54E+00
III	1405574	1405633	-	5.63E+00
III	1405824	1405883	-	5.46E+00
III	1406074	1406133	-	5.43E+00
III	1406324	1406383	-	5.46E+00
III	1406574	1406633	-	5.34E+00
III	1406824	1406883	-	5.52E+00
III	1407074	1407133	-	5.49E+00
III	1407324	1407383	-	5.49E+00
III	1407574	1407633	-	5.52E+00
III	1407824	1407883	-	5.52E+00
III	1408074	1408133	-	5.49E+00
III	1408324	1408383	-	5.46E+00
III	1408574	1408633	-	5.71E+00
III	1408824	1408883	-	5.49E+00
III	1409074	1409133	-	5.36E+00
III	1409324	1409383	-	5.64E+00
III	1409574	1409633	-	5.49E+00
III	1409824	1409883	-	5.52E+00
III	1410074	1410133	-	5.44E+00
III	1410324	1410383	-	5.43E+00
III	1410574	1410633	-	5.54E+00
III	1410824	1410883	-	5.39E+00
III	1411074	1411133	-	5.51E+00
III	1411324	1411383	-	9.63E+00
III	1411574	1411633	-	7.40E+00
III	1411824	1411883	-	8.40E+00
III	1412074	1412133	-	5.43E+00
III	1412324	1412383	-	5.43E+00
III	1412574	1412633	-	5.58E+00
III	1412824	1412883	-	5.49E+00
III	1413077	1413136	-	6.43E+00
III	1413324	1413383	-	6.55E+00
III	1413574	1413633	-	5.39E+00
III	1413824	1413883	-	5.49E+00
III	1414074	1414133	-	6.04E+00
III	1414324	1414383	-	5.55E+00
III	1414574	1414633	-	5.46E+00
III	1414824	1414883	-	5.57E+00
III	1415074	1415133	-	5.58E+00
III	1415324	1415383	-	5.43E+00
III	1415574	1415633	-	5.57E+00
III	1415824	1415883	-	5.39E+00
III	1416074	1416133	-	5.46E+00
III	1416324	1416383	-	5.39E+00
III	1416574	1416633	-	5.32E+00
III	1416824	1416883	-	5.46E+00
III	1417074	1417133	-	5.43E+00
III	1417324	1417383	-	5.51E+00
III	1417574	1417633	-	5.41E+00
III	1417824	1417883	-	5.46E+00
III	1418074	1418133	-	5.49E+00
III	1418324	1418383	-	5.46E+00
III	1418574	1418633	-	5.43E+00
III	1418824	1418883	-	5.39E+00
III	1419074	1419133	-	5.46E+00
III	1419324	1419383	-	7.59E+00
III	1419574	1419633	-	6.86E+00
III	1419824	1419883	-	5.67E+00
III	1420074	1420133	-	6.71E+00
III	1420324	1420383	-	5.74E+00
III	1420574	1420633	-	5.88E+00
III	1420824	1420883	-	5.82E+00
III	1421074	1421133	-	5.48E+00
III	1421324	1421383	-	5.46E+00
III	1421574	1421633	-	5.55E+00
III	1421824	1421883	-	5.43E+00
III	1422074	1422133	-	5.78E+00
III	1422324	1422383	-	5.51E+00
III	1422574	1422633	-	6.23E+00
III	1422824	1422883	-	5.43E+00
III	1423074	1423133	-	5.49E+00
III	1423324	1423383	-	5.49E+00
III	1423574	1423633	-	6.27E+00
III	1423824	1423883	-	5.36E+00
III	1424074	1424133	-	5.34E+00
III	1424324	1424383	-	5.64E+00
III	1424574	1424633	-	5.43E+00
III	1424824	1424883	-	5.58E+00
III	1425077	1425136	-	5.52E+00
III	1425324	1425383	-	5.49E+00
III	1425574	1425633	-	5.39E+00
III	1425824	1425883	-	5.49E+00
III	1426074	1426133	-	5.36E+00
III	1426327	1426386	-	5.52E+00
III	1426574	1426633	-	5.43E+00
III	1426831	1426890	-	5.29E+00
III	1427074	1427133	-	5.67E+00
III	1427324	1427383	-	5.43E+00
III	1427574	1427633	-	5.49E+00
III	1427824	1427883	-	5.55E+00
III	1428074	1428133	-	5.52E+00
III	1428324	1428383	-	5.64E+00
III	1428574	1428633	-	5.55E+00
III	1428824	1428883	-	6.07E+00
III	1429074	1429133	-	5.55E+00
III	1429324	1429383	-	5.61E+00
III	1429574	1429633	-	6.60E+00
III	1429824	1429883	-	6.18E+00
III	1430074	1430133	-	5.61E+00
III	1430324	1430383	-	5.91E+00
III	1430574	1430633	-	6.11E+00
III	1430827	1430886	-	5.43E+00
III	1431074	1431133	-	7.83E+00
III	1431324	1431383	-	5.73E+00
III	1431574	1431633	-	5.43E+00
III	1431824	1431883	-	5.49E+00
III	1432074	1432133	-	5.67E+00
III	1432324	1432383	-	5.49E+00
III	1432574	1432633	-	5.46E+00
III	1432824	1432883	-	5.52E+00
III	1433074	1433133	-	5.52E+00
III	1433324	1433383	-	5.48E+00
III	1433577	1433636	-	5.43E+00
III	1433824	1433883	-	5.52E+00
III	1434074	1434133	-	5.46E+00
III	1434324	1434383	-	5.52E+00
III	1434574	1434633	-	5.55E+00
III	1434830	1434889	-	5.49E+00
III	1435074	1435133	-	5.52E+00
III	1435324	1435383	-	5.49E+00
III	1435574	1435633	-	5.43E+00
III	1435824	1435883	-	5.55E+00
III	1436074	1436133	-	5.52E+00
III	1436324	1436383	-	5.46E+00
III	1436574	1436633	-	5.46E+00
III	1436824	1436883	-	5.39E+00
III	1437074	1437133	-	5.29E+00
III	1437324	1437383	-	5.79E+00
III	1437574	1437633	-	8.76E+00
III	1437824	1437883	-	5.57E+00
III	1438074	1438133	-	5.52E+00
III	1438324	1438383	-	5.44E+00
III	1438574	1438633	-	5.48E+00
III	1438824	1438883	-	5.43E+00
III	1439074	1439133	-	5.44E+00
III	1439324	1439383	-	5.64E+00
III	1439574	1439633	-	5.43E+00
III	1439827	1439886	-	5.51E+00
III	1440074	1440133	-	5.78E+00
III	1440324	1440383	-	5.58E+00
III	1440574	1440633	-	5.43E+00
III	1440824	1440883	-	5.46E+00
III	1441074	1441133	-	5.55E+00
III	1441324	1441383	-	5.61E+00
III	1441577	1441636	-	5.57E+00
III	1441824	1441883	-	5.58E+00
III	1442074	1442133	-	5.61E+00
III	1442324	1442383	-	5.43E+00
III	1442574	1442633	-	5.29E+00
III	1442824	1442883	-	5.49E+00
III	1443074	1443133	-	5.36E+00
III	1443324	1443383	-	5.43E+00
III	1443574	1443633	-	5.36E+00
III	1443824	1443883	-	5.39E+00
III	1444074	1444133	-	5.46E+00
III	1444324	1444383	-	5.61E+00
III	1444574	1444633	-	5.46E+00
III	1444824	1444883	-	5.43E+00
III	1445074	1445133	-	5.46E+00
III	1445324	1445383	-	5.52E+00
III	1445574	1445633	-	5.64E+00
III	1445824	1445883	-	5.55E+00
III	1446074	1446133	-	5.36E+00
III	1446324	1446383	-	5.78E+00
III	1446574	1446633	-	5.57E+00
III	1446824	1446883	-	5.74E+00
III	1447074	1447133	-	5.55E+00
III	1447324	1447383	-	5.67E+00
III	1447574	1447633	-	5.49E+00
III	1447824	1447883	-	5.52E+00
III	1448074	1448133	-	5.49E+00
III	1448324	1448383	-	5.32E+00
III	1448574	1448633	-	5.43E+00
III	1448824	1448883	-	5.46E+00
III	1449074	1449133	-	5.43E+00
III	1449324	1449383	-	5.63E+00
III	1449574	1449633	-	5.52E+00
III	1449827	1449886	-	5.32E+00
III	1450074	1450133	-	5.43E+00
III	1450324	1450383	-	5.52E+00
III	1450574	1450633	-	5.39E+00
III	1450824	1450883	-	5.43E+00
III	1451074	1451133	-	5.39E+00
III	1451324	1451383	-	5.32E+00
III	1451574	1451633	-	5.27E+00
III	1451824	1451883	-	5.49E+00
III	1452074	1452133	-	5.58E+00
III	1452324	1452383	-	5.49E+00
III	1452574	1452633	-	5.49E+00
III	1452824	1452883	-	5.55E+00
III	1453074	1453133	-	5.46E+00
III	1453324	1453383	-	5.49E+00
III	1453574	1453633	-	5.46E+00
III	1453824	1453883	-	5.54E+00
III	1454074	1454133	-	5.36E+00
III	1454324	1454383	-	5.61E+00
III	1454574	1454633	-	5.46E+00
III	1454824	1454883	-	5.52E+00
III	1455074	1455133	-	5.70E+00
III	1455324	1455383	-	5.36E+00
III	1455574	1455633	-	5.52E+00
III	1455827	1455886	-	5.39E+00
III	1456074	1456133	-	5.46E+00
III	1456324	1456383	-	5.43E+00
III	1456577	1456636	-	5.52E+00
III	1456831	1456890	-	5.36E+00
III	1457074	1457133	-	5.32E+00
III	1457324	1457383	-	5.34E+00
III	1457574	1457633	-	5.49E+00
III	1457824	1457883	-	5.58E+00
III	1458074	1458133	-	5.38E+00
III	1458324	1458383	-	5.30E+00
III	1458574	1458633	-	5.32E+00
III	1458828	1458887	-	5.39E+00
III	1459074	1459133	-	5.49E+00
III	1459324	1459383	-	5.49E+00
III	1459574	1459633	-	5.55E+00
III	1459827	1459886	-	5.52E+00
III	1460078	1460137	-	5.46E+00
III	1460324	1460383	-	5.57E+00
III	1460574	1460633	-	5.61E+00
III	1460824	1460883	-	5.55E+00
III	1461074	1461133	-	5.32E+00
III	1461324	1461383	-	6.14E+00
III	1461574	1461633	-	5.43E+00
III	1461824	1461883	-	5.49E+00
III	1462074	1462133	-	5.55E+00
III	1462324	1462383	-	5.46E+00
III	1462574	1462633	-	5.39E+00
III	1462824	1462883	-	5.39E+00
III	1463074	1463133	-	6.43E+00
III	1463327	1463386	-	5.87E+00
III	1463574	1463633	-	5.49E+00
III	1463824	1463883	-	5.60E+00
III	1464074	1464133	-	5.73E+00
III	1464324	1464383	-	5.38E+00
III	1464574	1464633	-	5.36E+00
III	1464824	1464883	-	6.79E+00
III	1465074	1465133	-	5.83E+00
III	1465324	1465383	-	6.40E+00
III	1465574	1465633	-	5.36E+00
III	1465824	1465883	-	5.39E+00
III	1466074	1466133	-	5.43E+00
III	1466161	1466220	-	5.25E+00
III	1466251	1466310	-	6.32E+00
III	1466324	1466383	-	5.52E+00
III	1466574	1466633	-	5.46E+00
III	1466824	1466883	-	5.30E+00
III	1467074	1467133	-	5.49E+00
III	1467324	1467383	-	5.52E+00
III	1467574	1467633	-	5.41E+00
III	1467824	1467883	-	5.64E+00
III	1468074	1468133	-	5.48E+00
III	1468324	1468383	-	5.39E+00
III	1468574	1468633	-	5.46E+00
III	1468824	1468883	-	5.49E+00
III	1469077	1469136	-	5.39E+00
III	1469324	1469383	-	5.48E+00
III	1469574	1469633	-	5.46E+00
III	1469824	1469883	-	5.43E+00
III	1470074	1470133	-	5.46E+00
III	1470324	1470383	-	5.54E+00
III	1470577	1470636	-	5.49E+00
III	1470824	1470883	-	5.49E+00
III	1471074	1471133	-	5.61E+00
III	1471324	1471383	-	5.41E+00
III	1471574	1471633	-	5.36E+00
III	1471824	1471883	-	5.39E+00
III	1472074	1472133	-	5.55E+00
III	1472330	1472389	-	5.39E+00
III	1472574	1472633	-	5.49E+00
III	1472824	1472883	-	5.39E+00
III	1473074	1473133	-	5.48E+00
III	1473324	1473383	-	5.70E+00
III	1473574	1473633	-	5.36E+00
III	1473824	1473883	-	5.38E+00
III	1474074	1474133	-	5.49E+00
III	1474324	1474383	-	6.27E+00
III	1474574	1474633	-	5.49E+00
III	1474824	1474883	-	5.39E+00
III	1475074	1475133	-	5.67E+00
III	1475324	1475383	-	5.39E+00
III	1475574	1475633	-	5.39E+00
III	1475824	1475883	-	5.52E+00
III	1476074	1476133	-	5.49E+00
III	1476324	1476383	-	5.60E+00
III	1476574	1476633	-	5.52E+00
III	1476824	1476883	-	5.39E+00
III	1477074	1477133	-	5.58E+00
III	1477324	1477383	-	5.32E+00
III	1477574	1477633	-	5.49E+00
III	1477824	1477883	-	5.49E+00
III	1478074	1478133	-	5.39E+00
III	1478324	1478383	-	5.49E+00
III	1478574	1478633	-	5.61E+00
III	1478824	1478883	-	5.39E+00
III	1479074	1479133	-	5.39E+00
III	1479324	1479383	-	5.46E+00
III	1479577	1479636	-	5.66E+00
III	1479824	1479883	-	5.36E+00
III	1480074	1480133	-	5.61E+00
III	1480324	1480383	-	5.52E+00
III	1480574	1480633	-	5.46E+00
III	1480824	1480883	-	5.49E+00
III	1481074	1481133	-	5.39E+00
III	1481324	1481383	-	5.43E+00
III	1481574	1481633	-	5.43E+00
III	1481824	1481883	-	5.43E+00
III	1482077	1482136	-	5.38E+00
III	1482324	1482383	-	5.52E+00
III	1482574	1482633	-	5.32E+00
III	1482824	1482883	-	5.39E+00
III	1483074	1483133	-	7.39E+00
III	1483324	1483383	-	5.55E+00
III	1483574	1483633	-	5.67E+00
III	1483824	1483883	-	5.66E+00
III	1484074	1484133	-	5.41E+00
III	1484324	1484383	-	5.39E+00
III	1484574	1484633	-	5.29E+00
III	1484824	1484883	-	5.44E+00
III	1485074	1485133	-	5.91E+00
III	1485324	1485383	-	5.51E+00
III	1485580	1485639	-	5.32E+00
III	1485824	1485883	-	5.43E+00
III	1486074	1486133	-	5.46E+00
III	1486324	1486383	-	5.39E+00
III	1486574	1486633	-	5.61E+00
III	1486824	1486883	-	5.39E+00
III	1487074	1487133	-	5.49E+00
III	1487324	1487383	-	5.55E+00
III	1487574	1487633	-	5.61E+00
III	1487824	1487883	-	5.54E+00
III	1488074	1488133	-	5.36E+00
III	1488324	1488383	-	5.36E+00
III	1488574	1488633	-	5.49E+00
III	1488828	1488887	-	5.88E+00
III	1489074	1489133	-	5.46E+00
III	1489324	1489383	-	5.55E+00
III	1489574	1489633	-	5.39E+00
III	1489824	1489883	-	5.32E+00
III	1490074	1490133	-	5.58E+00
III	1490324	1490383	-	5.52E+00
III	1490577	1490636	-	5.71E+00
III	1490824	1490883	-	5.52E+00
III	1491074	1491133	-	5.49E+00
III	1491324	1491383	-	5.29E+00
III	1491574	1491633	-	6.71E+00
III	1491824	1491883	-	5.70E+00
III	1492074	1492133	-	5.49E+00
III	1492324	1492383	-	5.52E+00
III	1492574	1492633	-	5.55E+00
III	1492824	1492883	-	5.46E+00
III	1493074	1493133	-	5.51E+00
III	1493324	1493383	-	5.58E+00
III	1493574	1493633	-	5.91E+00
III	1493824	1493883	-	5.75E+00
III	1494074	1494133	-	5.43E+00
III	1494324	1494383	-	5.46E+00
III	1494574	1494633	-	5.46E+00
III	1494824	1494883	-	5.58E+00
III	1495074	1495133	-	5.43E+00
III	1495324	1495383	-	5.58E+00
III	1495574	1495633	-	5.55E+00
III	1495824	1495883	-	5.46E+00
III	1496074	1496133	-	5.52E+00
III	1496324	1496383	-	5.43E+00
III	1496574	1496633	-	5.51E+00
III	1496824	1496883	-	5.41E+00
III	1497074	1497133	-	5.36E+00
III	1497324	1497383	-	5.49E+00
III	1497574	1497633	-	5.52E+00
III	1497824	1497883	-	5.39E+00
III	1498074	1498133	-	5.55E+00
III	1498324	1498383	-	5.38E+00
III	1498574	1498633	-	5.57E+00
III	1498824	1498883	-	5.36E+00
III	1499074	1499133	-	5.52E+00
III	1499324	1499383	-	5.55E+00
III	1499574	1499633	-	5.38E+00
III	1499824	1499883	-	5.43E+00
III	1500074	1500133	-	5.49E+00
III	1500324	1500383	-	5.52E+00
III	1500574	1500633	-	5.64E+00
III	1500824	1500883	-	5.46E+00
III	1501074	1501133	-	5.46E+00
III	1501324	1501383	-	5.49E+00
III	1501574	1501633	-	5.39E+00
III	1501824	1501883	-	5.43E+00
III	1502074	1502133	-	5.43E+00
III	1502324	1502383	-	5.46E+00
III	1502574	1502633	-	5.60E+00
III	1502824	1502883	-	5.44E+00
III	1503074	1503133	-	5.55E+00
III	1503324	1503383	-	5.41E+00
III	1503574	1503633	-	5.55E+00
III	1503824	1503883	-	5.48E+00
III	1504074	1504133	-	5.43E+00
III	1504324	1504383	-	5.43E+00
III	1504574	1504633	-	5.73E+00
III	1504827	1504886	-	5.46E+00
III	1505074	1505133	-	6.32E+00
III	1505324	1505383	-	5.64E+00
III	1505574	1505633	-	5.49E+00
III	1505824	1505883	-	5.58E+00
III	1506074	1506133	-	5.46E+00
III	1506324	1506383	-	5.48E+00
III	1506574	1506633	-	5.52E+00
III	1506824	1506883	-	5.52E+00
III	1507074	1507133	-	5.55E+00
III	1507324	1507383	-	5.49E+00
III	1507574	1507633	-	5.61E+00
III	1507824	1507883	-	5.61E+00
III	1508074	1508133	-	5.46E+00
III	1508324	1508383	-	6.13E+00
III	1508574	1508633	-	5.88E+00
III	1508824	1508883	-	5.66E+00
III	1509074	1509133	-	5.64E+00
III	1509324	1509383	-	5.46E+00
III	1509574	1509633	-	5.36E+00
III	1509824	1509883	-	5.44E+00
III	1510074	1510133	-	5.49E+00
III	1510324	1510383	-	5.44E+00
III	1510577	1510636	-	5.41E+00
III	1510824	1510883	-	5.43E+00
III	1511074	1511133	-	5.43E+00
III	1511324	1511383	-	5.86E+00
III	1511574	1511633	-	6.31E+00
III	1511824	1511883	-	5.39E+00
III	1512074	1512133	-	5.66E+00
III	1512330	1512389	-	5.58E+00
III	1512574	1512633	-	6.04E+00
III	1512827	1512886	-	5.39E+00
III	1513074	1513133	-	5.54E+00
III	1513324	1513383	-	5.57E+00
III	1513574	1513633	-	5.46E+00
III	1513824	1513883	-	5.49E+00
III	1514074	1514133	-	5.58E+00
III	1514324	1514383	-	5.38E+00
III	1514574	1514633	-	5.49E+00
III	1514824	1514883	-	5.41E+00
III	1515074	1515133	-	5.49E+00
III	1515324	1515383	-	5.55E+00
III	1515574	1515633	-	5.39E+00
III	1515824	1515883	-	5.38E+00
III	1516074	1516133	-	5.41E+00
III	1516324	1516383	-	5.58E+00
III	1516574	1516633	-	5.39E+00
III	1516824	1516883	-	5.36E+00
III	1517074	1517133	-	5.52E+00
III	1517324	1517383	-	5.51E+00
III	1517574	1517633	-	5.38E+00
III	1517824	1517883	-	5.52E+00
III	1518074	1518133	-	5.57E+00
III	1518327	1518386	-	5.39E+00
III	1518574	1518633	-	5.29E+00
III	1518824	1518883	-	5.27E+00
III	1519074	1519133	-	5.58E+00
III	1519324	1519383	-	5.51E+00
III	1519574	1519633	-	5.48E+00
III	1519824	1519883	-	5.25E+00
III	1520074	1520133	-	5.43E+00
III	1520324	1520383	-	5.36E+00
III	1520574	1520633	-	5.74E+00
III	1520824	1520883	-	9.82E+00
III	1521074	1521133	-	5.73E+00
III	1521327	1521386	-	6.28E+00
III	1521574	1521633	-	6.20E+00
III	1521824	1521883	-	5.34E+00
III	1522074	1522133	-	5.58E+00
III	1522324	1522383	-	6.49E+00
III	1522574	1522633	-	5.29E+00
III	1522824	1522883	-	5.52E+00
III	1523074	1523133	-	5.49E+00
III	1523324	1523383	-	5.49E+00
III	1523574	1523633	-	5.49E+00
III	1523824	1523883	-	5.44E+00
III	1524077	1524136	-	5.61E+00
III	1524324	1524383	-	5.57E+00
III	1524574	1524633	-	6.74E+00
III	1524824	1524883	-	5.43E+00
III	1525074	1525133	-	5.66E+00
III	1525324	1525383	-	5.91E+00
III	1525574	1525633	-	5.46E+00
III	1525824	1525883	-	5.49E+00
III	1526074	1526133	-	5.49E+00
III	1526324	1526383	-	5.49E+00
III	1526574	1526633	-	7.98E+00
III	1526824	1526883	-	6.13E+00
III	1527074	1527133	-	5.49E+00
III	1527324	1527383	-	5.43E+00
III	1527574	1527633	-	5.52E+00
III	1527824	1527883	-	5.61E+00
III	1528074	1528133	-	5.55E+00
III	1528327	1528386	-	8.77E+00
III	1528578	1528637	-	8.75E+00
III	1528824	1528883	-	7.29E+00
III	1529074	1529133	-	5.67E+00
III	1529324	1529383	-	6.34E+00
III	1529574	1529633	-	7.55E+00
III	1529824	1529883	-	6.94E+00
III	1530074	1530133	-	5.52E+00
III	1530218	1530277	-	5.46E+00
III	1530324	1530383	-	5.36E+00
III	1530349	1530408	-	5.43E+00
III	1530356	1530415	-	5.41E+00
III	1530577	1530636	-	5.58E+00
III	1530824	1530883	-	5.48E+00
III	1531074	1531133	-	5.29E+00
III	1531324	1531383	-	5.29E+00
III	1531574	1531633	-	5.49E+00
III	1531824	1531883	-	5.36E+00
III	1532074	1532133	-	5.46E+00
III	1532324	1532383	-	5.39E+00
III	1532574	1532633	-	5.52E+00
III	1532824	1532883	-	5.57E+00
III	1533074	1533133	-	5.74E+00
III	1533328	1533387	-	5.52E+00
III	1533574	1533633	-	5.78E+00
III	1533824	1533883	-	5.61E+00
III	1534074	1534133	-	5.49E+00
III	1534327	1534386	-	5.73E+00
III	1534574	1534633	-	5.49E+00
III	1534824	1534883	-	5.29E+00
III	1535074	1535133	-	5.49E+00
III	1535324	1535383	-	5.43E+00
III	1535574	1535633	-	5.43E+00
III	1535827	1535886	-	5.57E+00
III	1536074	1536133	-	5.36E+00
III	1536324	1536383	-	5.46E+00
III	1536574	1536633	-	5.55E+00
III	1536827	1536886	-	5.67E+00
III	1537074	1537133	-	5.43E+00
III	1537324	1537383	-	5.67E+00
III	1537574	1537633	-	5.52E+00
III	1537824	1537883	-	5.46E+00
III	1538074	1538133	-	5.52E+00
III	1538324	1538383	-	5.55E+00
III	1538577	1538636	-	5.39E+00
III	1538824	1538883	-	5.36E+00
III	1539074	1539133	-	5.46E+00
III	1539324	1539383	-	5.39E+00
III	1539574	1539633	-	5.41E+00
III	1539827	1539886	-	5.52E+00
III	1540074	1540133	-	5.46E+00
III	1540324	1540383	-	5.55E+00
III	1540574	1540633	-	5.52E+00
III	1540824	1540883	-	6.49E+00
III	1541074	1541133	-	5.86E+00
III	1541324	1541383	-	5.32E+00
III	1541574	1541633	-	5.61E+00
III	1541824	1541883	-	5.43E+00
III	1542074	1542133	-	5.46E+00
III	1542324	1542383	-	5.49E+00
III	1542574	1542633	-	5.61E+00
III	1542824	1542883	-	5.49E+00
III	1543074	1543133	-	5.81E+00
III	1543324	1543383	-	5.49E+00
III	1543574	1543633	-	5.54E+00
III	1543824	1543883	-	8.76E+00
III	1544074	1544133	-	6.03E+00
III	1544324	1544383	-	5.55E+00
III	1544574	1544633	-	5.57E+00
III	1544824	1544883	-	5.52E+00
III	1545074	1545133	-	5.67E+00
III	1545324	1545383	-	5.46E+00
III	1545574	1545633	-	5.78E+00
III	1545824	1545883	-	5.63E+00
III	1546074	1546133	-	5.52E+00
III	1546324	1546383	-	5.32E+00
III	1546574	1546633	-	5.30E+00
III	1546824	1546883	-	5.61E+00
III	1547074	1547133	-	5.32E+00
III	1547324	1547383	-	5.46E+00
III	1547574	1547633	-	5.29E+00
III	1547824	1547883	-	5.57E+00
III	1548074	1548133	-	5.49E+00
III	1548324	1548383	-	5.49E+00
III	1548577	1548636	-	5.46E+00
III	1548827	1548886	-	5.46E+00
III	1549074	1549133	-	5.39E+00
III	1549324	1549383	-	5.52E+00
III	1549574	1549633	-	5.52E+00
III	1549824	1549883	-	5.43E+00
III	1550074	1550133	-	5.43E+00
III	1550324	1550383	-	5.51E+00
III	1550574	1550633	-	5.41E+00
III	1550824	1550883	-	5.49E+00
III	1551077	1551136	-	5.57E+00
III	1551327	1551386	-	5.48E+00
III	1551574	1551633	-	5.55E+00
III	1551824	1551883	-	5.39E+00
III	1552074	1552133	-	5.51E+00
III	1552324	1552383	-	5.49E+00
III	1552574	1552633	-	5.44E+00
III	1552824	1552883	-	5.81E+00
III	1553074	1553133	-	5.67E+00
III	1553324	1553383	-	5.52E+00
III	1553574	1553633	-	5.52E+00
III	1553824	1553883	-	5.44E+00
III	1554074	1554133	-	5.48E+00
III	1554324	1554383	-	5.36E+00
III	1554574	1554633	-	5.44E+00
III	1554824	1554883	-	5.58E+00
III	1555074	1555133	-	5.43E+00
III	1555327	1555386	-	5.46E+00
III	1555574	1555633	-	5.39E+00
III	1555824	1555883	-	5.43E+00
III	1556074	1556133	-	5.36E+00
III	1556324	1556383	-	5.46E+00
III	1556574	1556633	-	5.39E+00
III	1556824	1556883	-	5.46E+00
III	1557074	1557133	-	5.39E+00
III	1557324	1557383	-	5.39E+00
III	1557574	1557633	-	5.46E+00
III	1557824	1557883	-	5.39E+00
III	1558077	1558136	-	5.83E+00
III	1558324	1558383	-	5.61E+00
III	1558574	1558633	-	5.67E+00
III	1558827	1558886	-	5.54E+00
III	1559074	1559133	-	5.60E+00
III	1559324	1559383	-	5.46E+00
III	1559574	1559633	-	5.46E+00
III	1559824	1559883	-	5.36E+00
III	1560074	1560133	-	5.29E+00
III	1560324	1560383	-	5.43E+00
III	1560574	1560633	-	5.29E+00
III	1560824	1560883	-	5.46E+00
III	1561074	1561133	-	5.49E+00
III	1561324	1561383	-	5.32E+00
III	1561574	1561633	-	5.55E+00
III	1561824	1561883	-	5.46E+00
III	1562074	1562133	-	5.43E+00
III	1562324	1562383	-	5.46E+00
III	1562574	1562633	-	5.55E+00
III	1562824	1562883	-	5.49E+00
III	1563074	1563133	-	5.57E+00
III	1563324	1563383	-	5.39E+00
III	1563574	1563633	-	5.55E+00
III	1563824	1563883	-	5.55E+00
III	1564074	1564133	-	5.46E+00
III	1564324	1564383	-	5.54E+00
III	1564574	1564633	-	5.43E+00
III	1564824	1564883	-	5.46E+00
III	1565074	1565133	-	5.55E+00
III	1565324	1565383	-	5.43E+00
III	1565574	1565633	-	5.32E+00
III	1565824	1565883	-	5.46E+00
III	1566074	1566133	-	5.52E+00
III	1566324	1566383	-	5.46E+00
III	1566574	1566633	-	5.36E+00
III	1566827	1566886	-	5.52E+00
III	1567074	1567133	-	5.32E+00
III	1567324	1567383	-	5.61E+00
III	1567574	1567633	-	5.54E+00
III	1567824	1567883	-	5.46E+00
III	1568074	1568133	-	5.46E+00
III	1568324	1568383	-	5.21E+00
III	1568574	1568633	-	5.46E+00
III	1568824	1568883	-	5.52E+00
III	1569074	1569133	-	5.48E+00
III	1569324	1569383	-	5.55E+00
III	1569574	1569633	-	5.55E+00
III	1569824	1569883	-	5.55E+00
III	1570074	1570133	-	5.49E+00
III	1570324	1570383	-	5.64E+00
III	1570574	1570633	-	5.36E+00
III	1570824	1570883	-	5.32E+00
III	1571074	1571133	-	5.64E+00
III	1571328	1571387	-	5.46E+00
III	1571574	1571633	-	6.39E+00
III	1571824	1571883	-	5.86E+00
III	1572074	1572133	-	5.51E+00
III	1572324	1572383	-	6.48E+00
III	1572574	1572633	-	6.22E+00
III	1572824	1572883	-	5.55E+00
III	1573074	1573133	-	6.07E+00
III	1573324	1573383	-	5.70E+00
III	1573574	1573633	-	5.58E+00
III	1573824	1573883	-	5.43E+00
III	1574074	1574133	-	7.16E+00
III	1574324	1574383	-	5.70E+00
III	1574574	1574633	-	5.48E+00
III	1575074	1575133	-	5.43E+00
III	1575324	1575383	-	5.46E+00
III	1575574	1575633	-	5.46E+00
III	1575824	1575883	-	5.36E+00
III	1576074	1576133	-	5.46E+00
III	1576324	1576383	-	5.43E+00
III	1576574	1576633	-	5.46E+00
III	1576824	1576883	-	5.49E+00
III	1577074	1577133	-	5.41E+00
III	1577324	1577383	-	5.73E+00
III	1577574	1577633	-	5.48E+00
III	1577824	1577883	-	5.39E+00
III	1578074	1578133	-	6.02E+00
III	1578327	1578386	-	5.61E+00
III	1578574	1578633	-	5.64E+00
III	1578824	1578883	-	5.49E+00
III	1579074	1579133	-	5.55E+00
III	1579324	1579383	-	5.43E+00
III	1579579	1579638	-	5.41E+00
III	1580074	1580133	-	5.61E+00
III	1580140	1580199	-	5.36E+00
III	1580324	1580383	-	5.39E+00
III	1580824	1580883	-	5.49E+00
III	1581206	1581265	-	5.49E+00
III	1581324	1581383	-	5.49E+00
III	1581459	1581518	-	5.36E+00
III	1581577	1581636	-	5.43E+00
III	1582074	1582133	-	5.73E+00
III	1582324	1582383	-	5.36E+00
III	1582574	1582633	-	5.13E+00
III	1582824	1582883	-	5.38E+00
III	1583074	1583133	-	5.48E+00
III	1583324	1583383	-	5.52E+00
III	1583574	1583633	-	5.49E+00
III	1583824	1583883	-	5.46E+00
III	1584074	1584133	-	5.43E+00
III	1584324	1584383	-	5.43E+00
III	1584574	1584633	-	5.39E+00
III	1584824	1584883	-	5.34E+00
III	1585077	1585136	-	5.32E+00
III	1585324	1585383	-	5.41E+00
III	1585574	1585633	-	5.44E+00
III	1585824	1585883	-	5.49E+00
III	1586074	1586133	-	5.43E+00
III	1586324	1586383	-	5.46E+00
III	1586574	1586633	-	5.49E+00
III	1586824	1586883	-	5.46E+00
III	1587074	1587133	-	5.57E+00
III	1587324	1587383	-	5.49E+00
III	1587574	1587633	-	5.55E+00
III	1587824	1587883	-	5.67E+00
III	1588074	1588133	-	5.70E+00
III	1588324	1588383	-	5.52E+00
III	1588574	1588633	-	5.57E+00
III	1588824	1588883	-	5.38E+00
III	1589074	1589133	-	5.43E+00
III	1589324	1589383	-	5.43E+00
III	1589574	1589633	-	5.36E+00
III	1589824	1589883	-	5.43E+00
III	1590074	1590133	-	5.39E+00
III	1590324	1590383	-	5.46E+00
III	1590574	1590633	-	5.36E+00
III	1590824	1590883	-	6.34E+00
III	1591074	1591133	-	5.46E+00
III	1591324	1591383	-	5.32E+00
III	1591574	1591633	-	6.15E+00
III	1591824	1591883	-	5.86E+00
III	1592074	1592133	-	7.57E+00
III	1592324	1592383	-	1.08E+01
III	1592574	1592633	-	7.17E+00
III	1592824	1592883	-	9.91E+00
III	1593074	1593133	-	5.46E+00
III	1593324	1593383	-	5.46E+00
III	1593574	1593633	-	5.58E+00
III	1593824	1593883	-	5.43E+00
III	1594074	1594133	-	5.39E+00
III	1594324	1594383	-	5.46E+00
III	1594574	1594633	-	5.43E+00
III	1594827	1594886	-	5.55E+00
III	1595074	1595133	-	5.43E+00
III	1595324	1595383	-	5.43E+00
III	1595574	1595633	-	5.36E+00
III	1595824	1595883	-	5.36E+00
III	1596077	1596136	-	5.41E+00
III	1596324	1596383	-	5.49E+00
III	1596574	1596633	-	5.46E+00
III	1596824	1596883	-	5.36E+00
III	1597074	1597133	-	5.43E+00
III	1597324	1597383	-	5.27E+00
III	1597574	1597633	-	5.41E+00
III	1597824	1597883	-	5.43E+00
III	1598074	1598133	-	5.41E+00
III	1598324	1598383	-	5.46E+00
III	1598574	1598633	-	5.39E+00
III	1598824	1598883	-	5.54E+00
III	1599074	1599133	-	5.36E+00
III	1599324	1599383	-	5.52E+00
III	1599574	1599633	-	5.36E+00
III	1599824	1599883	-	5.61E+00
III	1600074	1600133	-	5.51E+00
III	1600324	1600383	-	5.36E+00
III	1600574	1600633	-	5.52E+00
III	1600824	1600883	-	5.66E+00
III	1601074	1601133	-	5.46E+00
III	1601324	1601383	-	5.55E+00
III	1601574	1601633	-	5.49E+00
III	1601824	1601883	-	5.39E+00
III	1602074	1602133	-	5.52E+00
III	1602324	1602383	-	5.54E+00
III	1602574	1602633	-	5.46E+00
III	1602827	1602886	-	5.69E+00
III	1603074	1603133	-	5.46E+00
III	1603324	1603383	-	5.52E+00
III	1603574	1603633	-	5.39E+00
III	1603828	1603887	-	5.49E+00
III	1604074	1604133	-	5.49E+00
III	1604324	1604383	-	5.41E+00
III	1604574	1604633	-	5.46E+00
III	1604824	1604883	-	5.25E+00
III	1605074	1605133	-	5.39E+00
III	1605324	1605383	-	5.46E+00
III	1605574	1605633	-	5.29E+00
III	1605824	1605883	-	5.46E+00
III	1606074	1606133	-	5.46E+00
III	1606327	1606386	-	5.52E+00
III	1606577	1606636	-	5.52E+00
III	1606824	1606883	-	6.44E+00
III	1607074	1607133	-	5.61E+00
III	1607324	1607383	-	5.49E+00
III	1607574	1607633	-	5.43E+00
III	1607827	1607886	-	5.49E+00
III	1608074	1608133	-	5.52E+00
III	1608324	1608383	-	5.29E+00
III	1608574	1608633	-	5.43E+00
III	1608824	1608883	-	5.58E+00
III	1609074	1609133	-	5.54E+00
III	1609324	1609383	-	5.52E+00
III	1609579	1609638	-	5.43E+00
III	1609824	1609883	-	5.36E+00
III	1610074	1610133	-	5.49E+00
III	1610324	1610383	-	5.44E+00
III	1610574	1610633	-	5.48E+00
III	1610824	1610883	-	5.36E+00
III	1611074	1611133	-	5.55E+00
III	1611324	1611383	-	5.85E+00
III	1611574	1611633	-	5.51E+00
III	1611827	1611886	-	5.39E+00
III	1612077	1612136	-	5.51E+00
III	1612324	1612383	-	5.46E+00
III	1612574	1612633	-	5.39E+00
III	1612824	1612883	-	5.43E+00
III	1613074	1613133	-	5.99E+00
III	1613324	1613383	-	5.81E+00
III	1613580	1613639	-	5.46E+00
III	1613824	1613883	-	5.61E+00
III	1614074	1614133	-	5.60E+00
III	1614324	1614383	-	5.58E+00
III	1614574	1614633	-	5.49E+00
III	1614824	1614883	-	5.57E+00
III	1615074	1615133	-	5.58E+00
III	1615324	1615383	-	5.55E+00
III	1615574	1615633	-	5.49E+00
III	1615824	1615883	-	5.43E+00
III	1616074	1616133	-	5.32E+00
III	1616324	1616383	-	5.32E+00
III	1616574	1616633	-	5.46E+00
III	1616824	1616883	-	5.39E+00
III	1617074	1617133	-	5.39E+00
III	1617324	1617383	-	5.89E+00
III	1617574	1617633	-	5.71E+00
III	1617824	1617883	-	5.39E+00
III	1618074	1618133	-	5.49E+00
III	1618324	1618383	-	5.41E+00
III	1618574	1618633	-	5.98E+00
III	1618824	1618883	-	5.52E+00
III	1619074	1619133	-	5.46E+00
III	1619324	1619383	-	5.39E+00
III	1619577	1619636	-	5.46E+00
III	1619824	1619883	-	5.36E+00
III	1620074	1620133	-	5.43E+00
III	1620324	1620383	-	5.49E+00
III	1620574	1620633	-	5.32E+00
III	1620824	1620883	-	5.51E+00
III	1621077	1621136	-	5.39E+00
III	1621324	1621383	-	5.49E+00
III	1621574	1621633	-	5.46E+00
III	1621824	1621883	-	5.46E+00
III	1622077	1622136	-	5.46E+00
III	1622324	1622383	-	5.43E+00
III	1622574	1622633	-	5.36E+00
III	1622824	1622883	-	5.61E+00
III	1623074	1623133	-	5.46E+00
III	1623324	1623383	-	5.61E+00
III	1623574	1623633	-	5.36E+00
III	1623827	1623886	-	5.55E+00
III	1624074	1624133	-	5.46E+00
III	1624324	1624383	-	5.46E+00
III	1624574	1624633	-	5.55E+00
III	1624827	1624886	-	5.46E+00
III	1625074	1625133	-	5.43E+00
III	1625324	1625383	-	5.32E+00
III	1625574	1625633	-	5.49E+00
III	1625824	1625883	-	5.43E+00
III	1626074	1626133	-	5.78E+00
III	1626324	1626383	-	5.75E+00
III	1626574	1626633	-	5.55E+00
III	1626824	1626883	-	5.55E+00
III	1627074	1627133	-	5.57E+00
III	1627324	1627383	-	5.67E+00
III	1627574	1627633	-	6.55E+00
III	1627824	1627883	-	5.49E+00
III	1628077	1628136	-	6.21E+00
III	1628324	1628383	-	5.60E+00
III	1628574	1628633	-	5.71E+00
III	1628824	1628883	-	7.42E+00
III	1629074	1629133	-	6.29E+00
III	1629324	1629383	-	5.81E+00
III	1629574	1629633	-	5.39E+00
III	1629824	1629883	-	5.57E+00
III	1630074	1630133	-	5.46E+00
III	1630324	1630383	-	5.48E+00
III	1630574	1630633	-	5.43E+00
III	1630827	1630886	-	5.55E+00
III	1631074	1631133	-	5.43E+00
III	1631327	1631386	-	5.49E+00
III	1631574	1631633	-	5.32E+00
III	1631824	1631883	-	5.41E+00
III	1632074	1632133	-	5.52E+00
III	1632324	1632383	-	5.52E+00
III	1632574	1632633	-	5.36E+00
III	1632824	1632883	-	5.38E+00
III	1633074	1633133	-	5.46E+00
III	1633324	1633383	-	5.57E+00
III	1633574	1633633	-	5.43E+00
III	1633824	1633883	-	5.46E+00
III	1634074	1634133	-	5.30E+00
III	1634324	1634383	-	5.57E+00
III	1634577	1634636	-	5.58E+00
III	1634824	1634883	-	5.38E+00
III	1635074	1635133	-	5.43E+00
III	1635324	1635383	-	5.49E+00
III	1635574	1635633	-	5.49E+00
III	1635824	1635883	-	5.25E+00
III	1636074	1636133	-	5.52E+00
III	1636324	1636383	-	5.30E+00
III	1636574	1636633	-	5.43E+00
III	1636824	1636883	-	5.55E+00
III	1637074	1637133	-	5.49E+00
III	1637324	1637383	-	5.43E+00
III	1637574	1637633	-	5.43E+00
III	1637824	1637883	-	5.49E+00
III	1638074	1638133	-	5.48E+00
III	1638324	1638383	-	5.32E+00
III	1638574	1638633	-	5.49E+00
III	1638824	1638883	-	5.49E+00
III	1639074	1639133	-	5.46E+00
III	1639324	1639383	-	5.49E+00
III	1639574	1639633	-	5.60E+00
III	1639827	1639886	-	5.21E+00
III	1640074	1640133	-	5.57E+00
III	1640324	1640383	-	5.27E+00
III	1640574	1640633	-	5.43E+00
III	1640824	1640883	-	5.46E+00
III	1641074	1641133	-	5.97E+00
III	1641324	1641383	-	5.43E+00
III	1641574	1641633	-	5.39E+00
III	1641830	1641889	-	8.04E+00
III	1642074	1642133	-	5.39E+00
III	1642324	1642383	-	6.77E+00
III	1642574	1642633	-	1.05E+01
III	1642824	1642883	-	6.30E+00
III	1643074	1643133	-	5.41E+00
III	1643324	1643383	-	5.64E+00
III	1643574	1643633	-	5.46E+00
III	1643824	1643883	-	5.52E+00
III	1644074	1644133	-	6.19E+00
III	1644324	1644383	-	5.46E+00
III	1644574	1644633	-	5.39E+00
III	1644824	1644883	-	5.36E+00
III	1645074	1645133	-	5.49E+00
III	1645327	1645386	-	5.46E+00
III	1645574	1645633	-	5.43E+00
III	1646074	1646133	-	5.52E+00
III	1646324	1646383	-	5.46E+00
III	1646574	1646633	-	5.55E+00
III	1646824	1646883	-	5.46E+00
III	1647074	1647133	-	5.49E+00
III	1647324	1647383	-	5.60E+00
III	1647574	1647633	-	5.48E+00
III	1647824	1647883	-	5.55E+00
III	1648074	1648133	-	5.55E+00
III	1648324	1648383	-	5.49E+00
III	1648574	1648633	-	5.46E+00
III	1648709	1648768	-	5.39E+00
III	1648824	1648883	-	5.39E+00
III	1649074	1649133	-	5.95E+00
III	1649324	1649383	-	5.93E+00
III	1649574	1649633	-	5.73E+00
III	1649824	1649883	-	5.78E+00
III	1650074	1650133	-	5.61E+00
III	1650324	1650383	-	5.36E+00
III	1650574	1650633	-	5.46E+00
III	1650824	1650883	-	5.43E+00
III	1651074	1651133	-	5.34E+00
III	1651324	1651383	-	5.46E+00
III	1651574	1651633	-	5.55E+00
III	1651827	1651886	-	5.36E+00
III	1652077	1652136	-	5.52E+00
III	1652324	1652383	-	5.43E+00
III	1652574	1652633	-	5.43E+00
III	1652824	1652883	-	5.55E+00
III	1653074	1653133	-	5.64E+00
III	1653324	1653383	-	5.51E+00
III	1653574	1653633	-	5.41E+00
III	1653824	1653883	-	5.43E+00
III	1654074	1654133	-	5.49E+00
III	1654324	1654383	-	5.34E+00
III	1654574	1654633	-	5.46E+00
III	1654824	1654883	-	5.49E+00
III	1655074	1655133	-	5.55E+00
III	1655324	1655383	-	5.43E+00
III	1655577	1655636	-	5.46E+00
III	1655824	1655883	-	6.48E+00
III	1656074	1656133	-	5.54E+00
III	1656324	1656383	-	5.49E+00
III	1656574	1656633	-	5.43E+00
III	1656824	1656883	-	5.46E+00
III	1657074	1657133	-	6.07E+00
III	1657324	1657383	-	5.95E+00
III	1657574	1657633	-	5.39E+00
III	1657824	1657883	-	5.48E+00
III	1658074	1658133	-	5.57E+00
III	1658324	1658383	-	5.43E+00
III	1658577	1658636	-	5.46E+00
III	1658824	1658883	-	5.39E+00
III	1659074	1659133	-	5.23E+00
III	1659324	1659383	-	5.36E+00
III	1659574	1659633	-	5.46E+00
III	1659824	1659883	-	5.36E+00
III	1660074	1660133	-	5.39E+00
III	1660324	1660383	-	6.17E+00
III	1660574	1660633	-	5.51E+00
III	1660824	1660883	-	5.41E+00
III	1661074	1661133	-	5.64E+00
III	1661324	1661383	-	5.43E+00
III	1661574	1661633	-	7.95E+00
III	1661824	1661883	-	5.64E+00
III	1662074	1662133	-	5.54E+00
III	1662324	1662383	-	5.55E+00
III	1662574	1662633	-	6.10E+00
III	1662824	1662883	-	5.70E+00
III	1663074	1663133	-	6.06E+00
III	1663324	1663383	-	5.86E+00
III	1663574	1663633	-	5.81E+00
III	1663824	1663883	-	5.58E+00
III	1664074	1664133	-	5.57E+00
III	1664324	1664383	-	5.70E+00
III	1664574	1664633	-	5.86E+00
III	1664824	1664883	-	5.43E+00
III	1665074	1665133	-	5.29E+00
III	1665324	1665383	-	5.32E+00
III	1665574	1665633	-	5.93E+00
III	1665824	1665883	-	5.46E+00
III	1666074	1666133	-	5.43E+00
III	1666324	1666383	-	5.49E+00
III	1666574	1666633	-	5.86E+00
III	1666824	1666883	-	5.61E+00
III	1667074	1667133	-	6.44E+00
III	1667324	1667383	-	5.55E+00
III	1667574	1667633	-	6.11E+00
III	1667824	1667883	-	5.39E+00
III	1668074	1668133	-	5.55E+00
III	1668324	1668383	-	6.25E+00
III	1668574	1668633	-	6.43E+00
III	1668824	1668883	-	5.64E+00
III	1669074	1669133	-	5.46E+00
III	1669324	1669383	-	5.29E+00
III	1669577	1669636	-	5.83E+00
III	1669824	1669883	-	5.58E+00
III	1670074	1670133	-	5.52E+00
III	1670324	1670383	-	6.99E+00
III	1670574	1670633	-	6.21E+00
III	1670824	1670883	-	5.32E+00
III	1671074	1671133	-	5.52E+00
III	1671324	1671383	-	5.49E+00
III	1671574	1671633	-	5.46E+00
III	1671824	1671883	-	5.49E+00
III	1672074	1672133	-	5.39E+00
III	1672327	1672386	-	5.55E+00
III	1672577	1672636	-	5.43E+00
III	1672824	1672883	-	5.52E+00
III	1673074	1673133	-	5.49E+00
III	1673324	1673383	-	5.39E+00
III	1673574	1673633	-	5.93E+00
III	1673824	1673883	-	5.52E+00
III	1674074	1674133	-	5.46E+00
III	1674324	1674383	-	5.46E+00
III	1674574	1674633	-	5.55E+00
III	1674824	1674883	-	5.60E+00
III	1675074	1675133	-	5.48E+00
III	1675324	1675383	-	5.43E+00
III	1675574	1675633	-	5.64E+00
III	1675824	1675883	-	5.25E+00
III	1676074	1676133	-	5.49E+00
III	1676328	1676387	-	5.36E+00
III	1676574	1676633	-	5.67E+00
III	1676824	1676883	-	5.73E+00
III	1677074	1677133	-	5.39E+00
III	1677324	1677383	-	5.39E+00
III	1677574	1677633	-	5.49E+00
III	1677824	1677883	-	5.32E+00
III	1678074	1678133	-	5.55E+00
III	1678324	1678383	-	5.44E+00
III	1678574	1678633	-	5.49E+00
III	1678824	1678883	-	5.32E+00
III	1679081	1679140	-	5.32E+00
III	1679324	1679383	-	5.43E+00
III	1679574	1679633	-	5.43E+00
III	1679824	1679883	-	5.66E+00
III	1680074	1680133	-	5.78E+00
III	1680324	1680383	-	5.58E+00
III	1680574	1680633	-	5.61E+00
III	1680824	1680883	-	5.67E+00
III	1681074	1681133	-	5.78E+00
III	1681324	1681383	-	5.52E+00
III	1681574	1681633	-	7.10E+00
III	1681824	1681883	-	5.67E+00
III	1682074	1682133	-	5.70E+00
III	1682324	1682383	-	5.46E+00
III	1682574	1682633	-	5.57E+00
III	1682824	1682883	-	6.78E+00
III	1683074	1683133	-	6.73E+00
III	1683324	1683383	-	5.46E+00
III	1683580	1683639	-	5.49E+00
III	1683824	1683883	-	5.46E+00
III	1684074	1684133	-	5.52E+00
III	1684327	1684386	-	5.46E+00
III	1684574	1684633	-	5.36E+00
III	1684824	1684883	-	5.38E+00
III	1685074	1685133	-	5.55E+00
III	1685324	1685383	-	5.32E+00
III	1685574	1685633	-	5.39E+00
III	1685824	1685883	-	5.52E+00
III	1686074	1686133	-	6.07E+00
III	1686324	1686383	-	6.23E+00
III	1686574	1686633	-	5.49E+00
III	1686824	1686883	-	5.93E+00
III	1687074	1687133	-	6.21E+00
III	1687324	1687383	-	5.55E+00
III	1687574	1687633	-	5.49E+00
III	1687824	1687883	-	6.03E+00
III	1688074	1688133	-	5.70E+00
III	1688324	1688383	-	5.66E+00
III	1688577	1688636	-	6.04E+00
III	1688824	1688883	-	5.46E+00
III	1689074	1689133	-	5.43E+00
III	1689324	1689383	-	5.39E+00
III	1689574	1689633	-	5.46E+00
III	1689824	1689883	-	5.52E+00
III	1690074	1690133	-	5.43E+00
III	1690324	1690383	-	5.46E+00
III	1690574	1690633	-	5.32E+00
III	1690824	1690883	-	5.52E+00
III	1691074	1691133	-	5.49E+00
III	1691324	1691383	-	5.36E+00
III	1691574	1691633	-	5.49E+00
III	1691824	1691883	-	5.66E+00
III	1692074	1692133	-	5.58E+00
III	1692324	1692383	-	5.49E+00
III	1692574	1692633	-	6.60E+00
III	1692824	1692883	-	6.00E+00
III	1693074	1693133	-	5.58E+00
III	1693324	1693383	-	5.36E+00
III	1693574	1693633	-	5.58E+00
III	1693824	1693883	-	5.58E+00
III	1694074	1694133	-	7.07E+00
III	1694324	1694383	-	6.41E+00
III	1694574	1694633	-	5.46E+00
III	1694824	1694883	-	5.52E+00
III	1695074	1695133	-	5.55E+00
III	1695324	1695383	-	5.36E+00
III	1695574	1695633	-	5.58E+00
III	1695824	1695883	-	5.52E+00
III	1696077	1696136	-	5.46E+00
III	1696327	1696386	-	5.52E+00
III	1696574	1696633	-	5.60E+00
III	1696827	1696886	-	5.36E+00
III	1697074	1697133	-	5.46E+00
III	1697324	1697383	-	5.52E+00
III	1697574	1697633	-	5.39E+00
III	1697824	1697883	-	5.46E+00
III	1698074	1698133	-	5.46E+00
III	1698324	1698383	-	5.46E+00
III	1698574	1698633	-	5.43E+00
III	1698824	1698883	-	5.44E+00
III	1699074	1699133	-	5.48E+00
III	1699324	1699383	-	6.15E+00
III	1699574	1699633	-	5.32E+00
III	1699824	1699883	-	5.46E+00
III	1700077	1700136	-	5.49E+00
III	1700324	1700383	-	5.55E+00
III	1700574	1700633	-	5.48E+00
III	1700824	1700883	-	5.58E+00
III	1701074	1701133	-	5.55E+00
III	1701324	1701383	-	5.46E+00
III	1701574	1701633	-	5.32E+00
III	1701824	1701883	-	5.48E+00
III	1701910	1701969	-	5.55E+00
III	1702074	1702133	-	5.46E+00
III	1702144	1702203	-	1.14E+01
III	1702327	1702386	-	5.36E+00
III	1702574	1702633	-	6.04E+00
III	1702824	1702883	-	5.70E+00
III	1703074	1703133	-	5.55E+00
III	1703324	1703383	-	5.58E+00
III	1703574	1703633	-	5.32E+00
III	1703824	1703883	-	5.46E+00
III	1704074	1704133	-	6.60E+00
III	1704327	1704386	-	5.52E+00
III	1704574	1704633	-	5.36E+00
III	1704824	1704883	-	5.43E+00
III	1705074	1705133	-	5.52E+00
III	1705327	1705386	-	5.39E+00
III	1705574	1705633	-	5.43E+00
III	1705824	1705883	-	5.39E+00
III	1706074	1706133	-	6.34E+00
III	1706324	1706383	-	5.39E+00
III	1706577	1706636	-	5.49E+00
III	1706824	1706883	-	5.86E+00
III	1707074	1707133	-	7.24E+00
III	1707324	1707383	-	5.78E+00
III	1707574	1707633	-	6.44E+00
III	1707824	1707883	-	5.49E+00
III	1708074	1708133	-	6.38E+00
III	1708324	1708383	-	5.67E+00
III	1708574	1708633	-	6.00E+00
III	1708824	1708883	-	6.28E+00
III	1709074	1709133	-	5.83E+00
III	1709324	1709383	-	5.73E+00
III	1709574	1709633	-	5.86E+00
III	1709824	1709883	-	6.19E+00
III	1710074	1710133	-	5.55E+00
III	1710324	1710383	-	5.58E+00
III	1710574	1710633	-	5.52E+00
III	1710824	1710883	-	5.85E+00
III	1711074	1711133	-	7.66E+00
III	1711324	1711383	-	5.55E+00
III	1711574	1711633	-	5.41E+00
III	1711824	1711883	-	5.52E+00
III	1712074	1712133	-	5.39E+00
III	1712324	1712383	-	5.46E+00
III	1712574	1712633	-	5.46E+00
III	1712824	1712883	-	5.46E+00
III	1713074	1713133	-	5.21E+00
III	1713324	1713383	-	5.44E+00
III	1713574	1713633	-	5.58E+00
III	1713824	1713883	-	5.41E+00
III	1714074	1714133	-	5.54E+00
III	1714327	1714386	-	5.49E+00
III	1714574	1714633	-	5.39E+00
III	1714824	1714883	-	5.88E+00
III	1715074	1715133	-	6.63E+00
III	1715324	1715383	-	6.91E+00
III	1715574	1715633	-	5.95E+00
III	1715824	1715883	-	6.76E+00
III	1716074	1716133	-	5.36E+00
III	1716824	1716883	-	5.64E+00
III	1717077	1717136	-	5.64E+00
III	1717324	1717383	-	5.67E+00
III	1717574	1717633	-	5.49E+00
III	1717824	1717883	-	5.36E+00
III	1718074	1718133	-	5.70E+00
III	1718324	1718383	-	5.67E+00
III	1718574	1718633	-	5.51E+00
III	1718824	1718883	-	5.54E+00
III	1719074	1719133	-	5.36E+00
III	1719324	1719383	-	5.29E+00
III	1719574	1719633	-	5.43E+00
III	1719824	1719883	-	5.46E+00
III	1720078	1720137	-	5.39E+00
III	1720324	1720383	-	5.46E+00
III	1720574	1720633	-	5.44E+00
III	1720824	1720883	-	5.46E+00
III	1721077	1721136	-	5.58E+00
III	1721324	1721383	-	5.52E+00
III	1721574	1721633	-	5.44E+00
III	1721824	1721883	-	5.49E+00
III	1722074	1722133	-	5.52E+00
III	1722324	1722383	-	5.46E+00
III	1722574	1722633	-	5.36E+00
III	1722824	1722883	-	5.46E+00
III	1723074	1723133	-	5.46E+00
III	1723324	1723383	-	5.46E+00
III	1723574	1723633	-	5.77E+00
III	1723824	1723883	-	6.52E+00
III	1724074	1724133	-	6.09E+00
III	1724324	1724383	-	5.98E+00
III	1724574	1724633	-	6.02E+00
III	1724824	1724883	-	5.43E+00
III	1725074	1725133	-	5.46E+00
III	1725324	1725383	-	5.58E+00
III	1725574	1725633	-	5.54E+00
III	1725824	1725883	-	5.61E+00
III	1726074	1726133	-	5.55E+00
III	1726324	1726383	-	5.43E+00
III	1726574	1726633	-	5.43E+00
III	1726824	1726883	-	5.46E+00
III	1727074	1727133	-	5.46E+00
III	1727324	1727383	-	5.46E+00
III	1727574	1727633	-	5.43E+00
III	1727824	1727883	-	5.41E+00
III	1728074	1728133	-	5.25E+00
III	1728324	1728383	-	5.49E+00
III	1728574	1728633	-	5.27E+00
III	1728824	1728883	-	5.51E+00
III	1729074	1729133	-	5.52E+00
III	1729324	1729383	-	5.36E+00
III	1729574	1729633	-	5.55E+00
III	1729824	1729883	-	5.46E+00
III	1730074	1730133	-	5.46E+00
III	1730324	1730383	-	6.14E+00
III	1730574	1730633	-	5.43E+00
III	1730824	1730883	-	5.70E+00
III	1731074	1731133	-	9.31E+00
III	1731324	1731383	-	5.52E+00
III	1731574	1731633	-	5.46E+00
III	1731824	1731883	-	5.49E+00
III	1732074	1732133	-	5.61E+00
III	1732324	1732383	-	5.52E+00
III	1732574	1732633	-	5.52E+00
III	1732824	1732883	-	5.52E+00
III	1733074	1733133	-	5.58E+00
III	1733324	1733383	-	5.88E+00
III	1733574	1733633	-	5.64E+00
III	1733824	1733883	-	5.52E+00
III	1734074	1734133	-	5.41E+00
III	1734324	1734383	-	5.52E+00
III	1734574	1734633	-	5.43E+00
III	1734824	1734883	-	5.55E+00
III	1735074	1735133	-	5.58E+00
III	1735324	1735383	-	5.46E+00
III	1735574	1735633	-	5.67E+00
III	1735824	1735883	-	5.32E+00
III	1736074	1736133	-	5.46E+00
III	1736324	1736383	-	5.46E+00
III	1736574	1736633	-	6.13E+00
III	1736824	1736883	-	5.58E+00
III	1737074	1737133	-	5.78E+00
III	1737324	1737383	-	5.52E+00
III	1737578	1737637	-	5.49E+00
III	1737824	1737883	-	5.39E+00
III	1738074	1738133	-	5.67E+00
III	1738324	1738383	-	5.43E+00
III	1738574	1738633	-	5.39E+00
III	1738824	1738883	-	5.36E+00
III	1739074	1739133	-	5.55E+00
III	1739331	1739390	-	5.46E+00
III	1739574	1739633	-	5.32E+00
III	1739827	1739886	-	5.39E+00
III	1740324	1740383	-	5.38E+00
III	1740574	1740633	-	5.25E+00
III	1740824	1740883	-	5.46E+00
III	1741074	1741133	-	5.39E+00
III	1741324	1741383	-	5.43E+00
III	1741574	1741633	-	6.02E+00
III	1741824	1741883	-	5.43E+00
III	1742074	1742133	-	6.15E+00
III	1742324	1742383	-	5.83E+00
III	1742574	1742633	-	5.79E+00
III	1742824	1742883	-	7.63E+00
III	1743074	1743133	-	6.00E+00
III	1743324	1743383	-	5.64E+00
III	1743574	1743633	-	5.46E+00
III	1743827	1743886	-	5.43E+00
III	1744074	1744133	-	5.39E+00
III	1744324	1744383	-	5.44E+00
III	1744577	1744636	-	5.39E+00
III	1744824	1744883	-	5.46E+00
III	1745074	1745133	-	5.46E+00
III	1745324	1745383	-	5.55E+00
III	1745574	1745633	-	5.46E+00
III	1745824	1745883	-	5.36E+00
III	1746074	1746133	-	5.46E+00
III	1746324	1746383	-	6.27E+00
III	1746574	1746633	-	5.46E+00
III	1746824	1746883	-	5.29E+00
III	1747074	1747133	-	5.30E+00
III	1747324	1747383	-	5.46E+00
III	1747574	1747633	-	5.39E+00
III	1747824	1747883	-	5.49E+00
III	1748074	1748133	-	5.41E+00
III	1748324	1748383	-	5.58E+00
III	1748577	1748636	-	5.49E+00
III	1748824	1748883	-	5.52E+00
III	1749074	1749133	-	5.39E+00
III	1749324	1749383	-	5.49E+00
III	1749578	1749637	-	5.48E+00
III	1749824	1749883	-	5.61E+00
III	1750074	1750133	-	5.48E+00
III	1750324	1750383	-	5.86E+00
III	1750574	1750633	-	5.55E+00
III	1750824	1750883	-	5.51E+00
III	1751074	1751133	-	5.55E+00
III	1751324	1751383	-	5.48E+00
III	1751574	1751633	-	5.49E+00
III	1751824	1751883	-	5.70E+00
III	1752074	1752133	-	5.46E+00
III	1752324	1752383	-	5.49E+00
III	1752574	1752633	-	7.17E+00
III	1752824	1752883	-	5.39E+00
III	1753074	1753133	-	5.46E+00
III	1753324	1753383	-	5.49E+00
III	1753574	1753633	-	5.39E+00
III	1753824	1753883	-	5.39E+00
III	1754074	1754133	-	5.52E+00
III	1754324	1754383	-	5.52E+00
III	1754577	1754636	-	5.55E+00
III	1754824	1754883	-	5.51E+00
III	1755074	1755133	-	5.39E+00
III	1755324	1755383	-	5.43E+00
III	1755574	1755633	-	5.43E+00
III	1755828	1755887	-	5.46E+00
III	1756074	1756133	-	5.52E+00
III	1756324	1756383	-	5.46E+00
III	1756574	1756633	-	5.63E+00
III	1756824	1756883	-	5.51E+00
III	1757077	1757136	-	5.46E+00
III	1757324	1757383	-	5.39E+00
III	1757574	1757633	-	5.85E+00
III	1757824	1757883	-	6.08E+00
III	1758077	1758136	-	5.39E+00
III	1758324	1758383	-	5.54E+00
III	1758574	1758633	-	5.29E+00
III	1758824	1758883	-	5.46E+00
III	1759074	1759133	-	5.52E+00
III	1759324	1759383	-	5.52E+00
III	1759574	1759633	-	5.49E+00
III	1759824	1759883	-	5.51E+00
III	1760074	1760133	-	5.55E+00
III	1760324	1760383	-	5.52E+00
III	1760574	1760633	-	5.41E+00
III	1760824	1760883	-	5.55E+00
III	1761074	1761133	-	5.39E+00
III	1761324	1761383	-	5.43E+00
III	1761577	1761636	-	5.39E+00
III	1761827	1761886	-	5.58E+00
III	1762074	1762133	-	5.52E+00
III	1762324	1762383	-	5.63E+00
III	1762574	1762633	-	5.48E+00
III	1762824	1762883	-	5.55E+00
III	1763074	1763133	-	5.36E+00
III	1763324	1763383	-	5.54E+00
III	1763574	1763633	-	5.36E+00
III	1763824	1763883	-	6.67E+00
III	1764074	1764133	-	6.29E+00
III	1764324	1764383	-	5.39E+00
III	1764574	1764633	-	5.43E+00
III	1764824	1764883	-	6.04E+00
III	1765074	1765133	-	5.55E+00
III	1765324	1765383	-	5.46E+00
III	1765574	1765633	-	5.39E+00
III	1765824	1765883	-	5.52E+00
III	1766074	1766133	-	5.54E+00
III	1766324	1766383	-	5.52E+00
III	1766574	1766633	-	5.67E+00
III	1766824	1766883	-	5.55E+00
III	1767074	1767133	-	5.52E+00
III	1767324	1767383	-	5.46E+00
III	1767574	1767633	-	5.44E+00
III	1767824	1767883	-	5.67E+00
III	1768074	1768133	-	5.52E+00
III	1768324	1768383	-	5.46E+00
III	1768574	1768633	-	5.36E+00
III	1768824	1768883	-	5.52E+00
III	1769074	1769133	-	5.69E+00
III	1769324	1769383	-	5.52E+00
III	1769577	1769636	-	5.49E+00
III	1769824	1769883	-	5.46E+00
III	1770074	1770133	-	5.46E+00
III	1770324	1770383	-	5.58E+00
III	1770574	1770633	-	5.39E+00
III	1770824	1770883	-	5.49E+00
III	1771077	1771136	-	5.36E+00
III	1771324	1771383	-	5.49E+00
III	1771574	1771633	-	5.52E+00
III	1771824	1771883	-	5.43E+00
III	1772074	1772133	-	5.38E+00
III	1772324	1772383	-	5.52E+00
III	1772577	1772636	-	5.51E+00
III	1772824	1772883	-	5.30E+00
III	1773074	1773133	-	5.32E+00
III	1773324	1773383	-	5.46E+00
III	1773574	1773633	-	5.46E+00
III	1773824	1773883	-	5.43E+00
III	1774074	1774133	-	6.28E+00
III	1774327	1774386	-	5.61E+00
III	1774574	1774633	-	5.70E+00
III	1774824	1774883	-	5.58E+00
III	1775074	1775133	-	5.75E+00
III	1775324	1775383	-	5.83E+00
III	1775574	1775633	-	5.38E+00
III	1775830	1775889	-	5.32E+00
III	1776077	1776136	-	5.29E+00
III	1776324	1776383	-	5.39E+00
III	1776574	1776633	-	5.97E+00
III	1776824	1776883	-	5.79E+00
III	1777074	1777133	-	5.39E+00
III	1777324	1777383	-	5.34E+00
III	1777574	1777633	-	5.29E+00
III	1777824	1777883	-	5.52E+00
III	1778074	1778133	-	5.55E+00
III	1778324	1778383	-	5.48E+00
III	1778574	1778633	-	5.61E+00
III	1778824	1778883	-	5.57E+00
III	1779074	1779133	-	5.69E+00
III	1779324	1779383	-	6.44E+00
III	1779574	1779633	-	5.75E+00
III	1779824	1779883	-	5.27E+00
III	1780074	1780133	-	5.43E+00
III	1780324	1780383	-	5.52E+00
III	1780574	1780633	-	5.49E+00
III	1780824	1780883	-	5.43E+00
III	1781074	1781133	-	5.36E+00
III	1781324	1781383	-	5.39E+00
III	1781574	1781633	-	5.44E+00
III	1781827	1781886	-	5.36E+00
III	1782074	1782133	-	5.32E+00
III	1782324	1782383	-	5.41E+00
III	1782574	1782633	-	5.41E+00
III	1782824	1782883	-	5.36E+00
III	1783074	1783133	-	5.46E+00
III	1783324	1783383	-	5.43E+00
III	1783574	1783633	-	5.46E+00
III	1783824	1783883	-	5.52E+00
III	1784074	1784133	-	5.55E+00
III	1784324	1784383	-	5.49E+00
III	1784577	1784636	-	5.48E+00
III	1784824	1784883	-	5.57E+00
III	1785074	1785133	-	5.55E+00
III	1785324	1785383	-	5.43E+00
III	1785574	1785633	-	6.49E+00
III	1785824	1785883	-	6.29E+00
III	1786074	1786133	-	6.52E+00
III	1786324	1786383	-	5.51E+00
III	1786574	1786633	-	5.58E+00
III	1786824	1786883	-	5.43E+00
III	1787074	1787133	-	5.23E+00
III	1787324	1787383	-	5.36E+00
III	1787574	1787633	-	5.43E+00
III	1787824	1787883	-	5.98E+00
III	1788074	1788133	-	5.82E+00
III	1788324	1788383	-	5.49E+00
III	1788574	1788633	-	5.52E+00
III	1788824	1788883	-	5.36E+00
III	1789074	1789133	-	5.49E+00
III	1789324	1789383	-	5.49E+00
III	1789574	1789633	-	5.36E+00
III	1789824	1789883	-	5.54E+00
III	1790074	1790133	-	5.55E+00
III	1790324	1790383	-	5.55E+00
III	1790574	1790633	-	5.43E+00
III	1790824	1790883	-	5.46E+00
III	1791074	1791133	-	5.41E+00
III	1791324	1791383	-	6.19E+00
III	1791574	1791633	-	5.43E+00
III	1791824	1791883	-	5.74E+00
III	1792077	1792136	-	5.48E+00
III	1792324	1792383	-	5.29E+00
III	1792574	1792633	-	5.39E+00
III	1792824	1792883	-	6.25E+00
III	1793074	1793133	-	5.64E+00
III	1793324	1793383	-	5.43E+00
III	1793574	1793633	-	5.61E+00
III	1793824	1793883	-	5.49E+00
III	1794074	1794133	-	5.36E+00
III	1794324	1794383	-	5.46E+00
III	1794574	1794633	-	5.52E+00
III	1794824	1794883	-	6.86E+00
III	1795074	1795133	-	5.75E+00
III	1795324	1795383	-	7.27E+00
III	1795574	1795633	-	5.64E+00
III	1795827	1795886	-	5.43E+00
III	1796074	1796133	-	5.49E+00
III	1796324	1796383	-	5.43E+00
III	1796574	1796633	-	5.32E+00
III	1796824	1796883	-	5.39E+00
III	1797074	1797133	-	5.43E+00
III	1797324	1797383	-	5.39E+00
III	1797574	1797633	-	5.43E+00
III	1797824	1797883	-	5.49E+00
III	1798074	1798133	-	5.58E+00
III	1798327	1798386	-	5.36E+00
III	1798574	1798633	-	5.44E+00
III	1798824	1798883	-	5.71E+00
III	1799074	1799133	-	5.46E+00
III	1799324	1799383	-	5.44E+00
III	1799574	1799633	-	5.46E+00
III	1799824	1799883	-	5.38E+00
III	1800074	1800133	-	5.43E+00
III	1800324	1800383	-	5.49E+00
III	1800574	1800633	-	5.49E+00
III	1800824	1800883	-	5.32E+00
III	1801074	1801133	-	5.73E+00
III	1801327	1801386	-	5.81E+00
III	1801574	1801633	-	5.46E+00
III	1801824	1801883	-	5.55E+00
III	1802074	1802133	-	5.52E+00
III	1802324	1802383	-	5.58E+00
III	1802574	1802633	-	5.54E+00
III	1802824	1802883	-	5.49E+00
III	1803074	1803133	-	5.46E+00
III	1803324	1803383	-	5.36E+00
III	1803574	1803633	-	5.55E+00
III	1803824	1803883	-	5.44E+00
III	1804074	1804133	-	5.49E+00
III	1804324	1804383	-	5.39E+00
III	1804574	1804633	-	5.43E+00
III	1804824	1804883	-	5.49E+00
III	1805074	1805133	-	5.43E+00
III	1805324	1805383	-	5.48E+00
III	1805574	1805633	-	5.36E+00
III	1805824	1805883	-	5.46E+00
III	1806074	1806133	-	5.49E+00
III	1806252	1806311	-	5.49E+00
III	1806324	1806383	-	5.43E+00
III	1806502	1806561	-	5.39E+00
III	1806824	1806883	-	5.52E+00
III	1807074	1807133	-	5.46E+00
III	1807327	1807386	-	5.32E+00
III	1807437	1807496	-	5.34E+00
III	1807824	1807883	-	5.55E+00
III	1808327	1808386	-	5.36E+00
III	1808824	1808883	-	5.43E+00
III	1809074	1809133	-	5.34E+00
III	1809327	1809386	-	5.46E+00
III	1809574	1809633	-	5.49E+00
III	1809824	1809883	-	5.39E+00
III	1810074	1810133	-	5.67E+00
III	1810324	1810383	-	5.55E+00
III	1810574	1810633	-	5.39E+00
III	1810824	1810883	-	5.39E+00
III	1811074	1811133	-	5.52E+00
III	1811324	1811383	-	5.64E+00
III	1811574	1811633	-	5.55E+00
III	1811824	1811883	-	5.34E+00
III	1812074	1812133	-	5.67E+00
III	1812324	1812383	-	5.49E+00
III	1812574	1812633	-	5.32E+00
III	1812824	1812883	-	5.43E+00
III	1813074	1813133	-	5.46E+00
III	1813324	1813383	-	5.43E+00
III	1813574	1813633	-	5.41E+00
III	1813824	1813883	-	5.58E+00
III	1814078	1814137	-	5.49E+00
III	1814324	1814383	-	5.58E+00
III	1814574	1814633	-	5.46E+00
III	1814824	1814883	-	5.44E+00
III	1815074	1815133	-	5.52E+00
III	1815324	1815383	-	5.48E+00
III	1815574	1815633	-	5.55E+00
III	1815824	1815883	-	5.75E+00
III	1816074	1816133	-	5.32E+00
III	1816324	1816383	-	5.43E+00
III	1816574	1816633	-	5.39E+00
III	1816824	1816883	-	5.52E+00
III	1817074	1817133	-	5.93E+00
III	1817324	1817383	-	5.46E+00
III	1817574	1817633	-	5.39E+00
III	1817824	1817883	-	5.39E+00
III	1818074	1818133	-	5.48E+00
III	1818324	1818383	-	5.49E+00
III	1818574	1818633	-	5.66E+00
III	1818824	1818883	-	5.36E+00
III	1819074	1819133	-	5.83E+00
III	1819324	1819383	-	5.86E+00
III	1819574	1819633	-	5.39E+00
III	1819824	1819883	-	5.51E+00
III	1820074	1820133	-	5.86E+00
III	1820324	1820383	-	7.29E+00
III	1820574	1820633	-	6.09E+00
III	1820824	1820883	-	6.10E+00
III	1821074	1821133	-	5.52E+00
III	1821327	1821386	-	5.49E+00
III	1821577	1821636	-	5.36E+00
III	1821824	1821883	-	5.36E+00
III	1822077	1822136	-	5.39E+00
III	1822324	1822383	-	5.58E+00
III	1822574	1822633	-	5.55E+00
III	1822824	1822883	-	5.34E+00
III	1823074	1823133	-	5.46E+00
III	1823324	1823383	-	5.66E+00
III	1823574	1823633	-	5.49E+00
III	1823824	1823883	-	5.32E+00
III	1824074	1824133	-	5.49E+00
III	1824324	1824383	-	5.49E+00
III	1824574	1824633	-	5.52E+00
III	1824824	1824883	-	5.49E+00
III	1825074	1825133	-	5.46E+00
III	1825324	1825383	-	5.48E+00
III	1825574	1825633	-	5.46E+00
III	1825824	1825883	-	5.64E+00
III	1826074	1826133	-	5.54E+00
III	1826324	1826383	-	5.46E+00
III	1826574	1826633	-	5.34E+00
III	1826824	1826883	-	5.46E+00
III	1827074	1827133	-	7.55E+00
III	1827324	1827383	-	5.46E+00
III	1827574	1827633	-	5.46E+00
III	1827824	1827883	-	5.55E+00
III	1828078	1828137	-	5.43E+00
III	1828324	1828383	-	5.49E+00
III	1828574	1828633	-	5.49E+00
III	1828824	1828883	-	5.64E+00
III	1829074	1829133	-	5.86E+00
III	1829324	1829383	-	5.49E+00
III	1829574	1829633	-	5.93E+00
III	1829824	1829883	-	5.46E+00
III	1830074	1830133	-	5.46E+00
III	1830324	1830383	-	5.43E+00
III	1830574	1830633	-	5.46E+00
III	1830824	1830883	-	6.17E+00
III	1831074	1831133	-	5.55E+00
III	1831324	1831383	-	6.53E+00
III	1831574	1831633	-	5.58E+00
III	1831824	1831883	-	5.52E+00
III	1832074	1832133	-	5.46E+00
III	1832324	1832383	-	5.73E+00
III	1832574	1832633	-	5.51E+00
III	1832824	1832883	-	5.30E+00
III	1833074	1833133	-	5.52E+00
III	1833324	1833383	-	5.38E+00
III	1833574	1833633	-	5.58E+00
III	1833824	1833883	-	5.46E+00
III	1834074	1834133	-	5.55E+00
III	1834324	1834383	-	5.44E+00
III	1834574	1834633	-	5.39E+00
III	1834824	1834883	-	5.39E+00
III	1835074	1835133	-	5.38E+00
III	1835324	1835383	-	5.52E+00
III	1835574	1835633	-	5.46E+00
III	1835827	1835886	-	5.52E+00
III	1836074	1836133	-	5.49E+00
III	1836324	1836383	-	5.46E+00
III	1836574	1836633	-	5.44E+00
III	1836824	1836883	-	5.25E+00
III	1837074	1837133	-	5.46E+00
III	1837331	1837390	-	5.39E+00
III	1837574	1837633	-	5.32E+00
III	1837824	1837883	-	5.43E+00
III	1838074	1838133	-	5.52E+00
III	1838324	1838383	-	5.55E+00
III	1838574	1838633	-	5.67E+00
III	1838824	1838883	-	5.58E+00
III	1839074	1839133	-	5.43E+00
III	1839324	1839383	-	5.36E+00
III	1839574	1839633	-	5.44E+00
III	1839824	1839883	-	5.57E+00
III	1840074	1840133	-	5.51E+00
III	1840324	1840383	-	5.49E+00
III	1840574	1840633	-	5.58E+00
III	1840824	1840883	-	5.55E+00
III	1841074	1841133	-	5.58E+00
III	1841324	1841383	-	5.86E+00
III	1841574	1841633	-	5.55E+00
III	1841824	1841883	-	5.85E+00
III	1842074	1842133	-	5.46E+00
III	1842324	1842383	-	5.36E+00
III	1842574	1842633	-	5.61E+00
III	1842824	1842883	-	5.73E+00
III	1843074	1843133	-	5.43E+00
III	1843324	1843383	-	5.46E+00
III	1843574	1843633	-	5.46E+00
III	1843824	1843883	-	5.46E+00
III	1844074	1844133	-	5.46E+00
III	1844324	1844383	-	5.52E+00
III	1844574	1844633	-	5.55E+00
III	1844824	1844883	-	5.49E+00
III	1845074	1845133	-	5.55E+00
III	1845324	1845383	-	5.49E+00
III	1845574	1845633	-	5.64E+00
III	1845824	1845883	-	5.39E+00
III	1846074	1846133	-	5.39E+00
III	1846324	1846383	-	5.49E+00
III	1846577	1846636	-	5.44E+00
III	1846824	1846883	-	5.44E+00
III	1847074	1847133	-	5.36E+00
III	1847324	1847383	-	5.46E+00
III	1847574	1847633	-	5.58E+00
III	1847824	1847883	-	5.52E+00
III	1848074	1848133	-	5.51E+00
III	1848324	1848383	-	5.46E+00
III	1848574	1848633	-	5.46E+00
III	1848824	1848883	-	5.36E+00
III	1849074	1849133	-	5.49E+00
III	1849327	1849386	-	5.55E+00
III	1849574	1849633	-	5.32E+00
III	1849824	1849883	-	5.49E+00
III	1850074	1850133	-	5.58E+00
III	1850324	1850383	-	5.39E+00
III	1850574	1850633	-	5.25E+00
III	1850824	1850883	-	5.43E+00
III	1851074	1851133	-	5.54E+00
III	1851327	1851386	-	5.52E+00
III	1851574	1851633	-	5.51E+00
III	1851824	1851883	-	5.34E+00
III	1852074	1852133	-	5.44E+00
III	1852324	1852383	-	5.32E+00
III	1852574	1852633	-	5.30E+00
III	1852824	1852883	-	8.96E+00
III	1853074	1853133	-	5.98E+00
III	1853324	1853383	-	5.46E+00
III	1853574	1853633	-	6.97E+00
III	1853824	1853883	-	5.52E+00
III	1854074	1854133	-	6.19E+00
III	1854324	1854383	-	6.79E+00
III	1854574	1854633	-	5.32E+00
III	1854824	1854883	-	5.52E+00
III	1855074	1855133	-	5.46E+00
III	1855324	1855383	-	5.44E+00
III	1855574	1855633	-	5.52E+00
III	1855827	1855886	-	5.52E+00
III	1856074	1856133	-	5.61E+00
III	1856324	1856383	-	5.86E+00
III	1856574	1856633	-	5.52E+00
III	1856824	1856883	-	5.43E+00
III	1857074	1857133	-	5.52E+00
III	1857324	1857383	-	5.67E+00
III	1857574	1857633	-	5.51E+00
III	1857824	1857883	-	5.55E+00
III	1858074	1858133	-	5.54E+00
III	1858324	1858383	-	5.49E+00
III	1858574	1858633	-	5.49E+00
III	1858824	1858883	-	5.46E+00
III	1859074	1859133	-	5.49E+00
III	1859324	1859383	-	5.52E+00
III	1859574	1859633	-	5.58E+00
III	1859824	1859883	-	5.36E+00
III	1860074	1860133	-	5.49E+00
III	1860324	1860383	-	5.41E+00
III	1860574	1860633	-	5.64E+00
III	1860824	1860883	-	5.52E+00
III	1861074	1861133	-	5.36E+00
III	1861324	1861383	-	5.44E+00
III	1861574	1861633	-	5.46E+00
III	1861824	1861883	-	5.46E+00
III	1862074	1862133	-	5.43E+00
III	1862324	1862383	-	6.04E+00
III	1862574	1862633	-	5.36E+00
III	1862824	1862883	-	5.58E+00
III	1863074	1863133	-	5.51E+00
III	1863324	1863383	-	5.57E+00
III	1863574	1863633	-	5.34E+00
III	1863824	1863883	-	5.39E+00
III	1864074	1864133	-	5.61E+00
III	1864324	1864383	-	5.39E+00
III	1864574	1864633	-	5.52E+00
III	1864824	1864883	-	5.52E+00
III	1865074	1865133	-	5.81E+00
III	1865324	1865383	-	5.46E+00
III	1865574	1865633	-	5.38E+00
III	1865824	1865883	-	5.52E+00
III	1866079	1866138	-	5.44E+00
III	1866331	1866390	-	5.55E+00
III	1866574	1866633	-	5.25E+00
III	1866824	1866883	-	5.38E+00
III	1867074	1867133	-	5.61E+00
III	1867324	1867383	-	5.77E+00
III	1867574	1867633	-	5.46E+00
III	1867827	1867886	-	5.51E+00
III	1868074	1868133	-	5.58E+00
III	1868324	1868383	-	5.39E+00
III	1868574	1868633	-	5.39E+00
III	1868824	1868883	-	5.58E+00
III	1869074	1869133	-	5.39E+00
III	1869324	1869383	-	5.43E+00
III	1869574	1869633	-	5.32E+00
III	1869824	1869883	-	5.52E+00
III	1870077	1870136	-	5.38E+00
III	1870324	1870383	-	5.29E+00
III	1870574	1870633	-	5.49E+00
III	1870824	1870883	-	5.46E+00
III	1871074	1871133	-	5.54E+00
III	1871324	1871383	-	5.49E+00
III	1871574	1871633	-	5.43E+00
III	1871824	1871883	-	5.64E+00
III	1872074	1872133	-	5.78E+00
III	1872324	1872383	-	5.43E+00
III	1872574	1872633	-	5.46E+00
III	1872824	1872883	-	5.51E+00
III	1873074	1873133	-	5.64E+00
III	1873324	1873383	-	5.34E+00
III	1873574	1873633	-	5.75E+00
III	1873824	1873883	-	5.44E+00
III	1874074	1874133	-	5.39E+00
III	1874324	1874383	-	5.46E+00
III	1874574	1874633	-	5.43E+00
III	1874824	1874883	-	5.54E+00
III	1875074	1875133	-	5.46E+00
III	1875324	1875383	-	5.52E+00
III	1875577	1875636	-	5.55E+00
III	1875824	1875883	-	5.36E+00
III	1876074	1876133	-	5.36E+00
III	1876324	1876383	-	6.32E+00
III	1876574	1876633	-	5.61E+00
III	1876824	1876883	-	5.51E+00
III	1877074	1877133	-	5.70E+00
III	1877324	1877383	-	7.18E+00
III	1877577	1877636	-	5.71E+00
III	1877824	1877883	-	5.43E+00
III	1878074	1878133	-	5.41E+00
III	1878324	1878383	-	5.49E+00
III	1878574	1878633	-	5.67E+00
III	1878827	1878886	-	5.55E+00
III	1879074	1879133	-	5.58E+00
III	1879324	1879383	-	5.43E+00
III	1879577	1879636	-	5.54E+00
III	1879824	1879883	-	5.49E+00
III	1880074	1880133	-	5.48E+00
III	1880324	1880383	-	5.32E+00
III	1880574	1880633	-	5.64E+00
III	1880824	1880883	-	5.98E+00
III	1881080	1881139	-	5.38E+00
III	1881324	1881383	-	5.39E+00
III	1881574	1881633	-	5.49E+00
III	1881824	1881883	-	5.58E+00
III	1882079	1882138	-	5.52E+00
III	1882324	1882383	-	5.58E+00
III	1882574	1882633	-	5.41E+00
III	1882824	1882883	-	5.55E+00
III	1883074	1883133	-	5.43E+00
III	1883324	1883383	-	5.32E+00
III	1883574	1883633	-	5.46E+00
III	1883824	1883883	-	5.55E+00
III	1884074	1884133	-	5.49E+00
III	1884324	1884383	-	5.51E+00
III	1884574	1884633	-	5.55E+00
III	1884824	1884883	-	5.44E+00
III	1885074	1885133	-	5.49E+00
III	1885324	1885383	-	5.32E+00
III	1885574	1885633	-	5.44E+00
III	1885824	1885883	-	5.46E+00
III	1886074	1886133	-	6.27E+00
III	1886324	1886383	-	5.81E+00
III	1886574	1886633	-	5.39E+00
III	1886828	1886887	-	5.44E+00
III	1887077	1887136	-	5.55E+00
III	1887324	1887383	-	6.48E+00
III	1887574	1887633	-	7.11E+00
III	1887824	1887883	-	5.51E+00
III	1888074	1888133	-	5.49E+00
III	1888324	1888383	-	5.34E+00
III	1888574	1888633	-	5.49E+00
III	1888824	1888883	-	5.43E+00
III	1889074	1889133	-	6.02E+00
III	1889324	1889383	-	5.67E+00
III	1889574	1889633	-	6.26E+00
III	1889824	1889883	-	5.70E+00
III	1890074	1890133	-	6.43E+00
III	1890324	1890383	-	5.63E+00
III	1890578	1890637	-	5.88E+00
III	1890824	1890883	-	5.49E+00
III	1891074	1891133	-	5.46E+00
III	1891324	1891383	-	5.39E+00
III	1891574	1891633	-	5.39E+00
III	1891824	1891883	-	5.43E+00
III	1892074	1892133	-	5.49E+00
III	1892324	1892383	-	5.46E+00
III	1892574	1892633	-	5.46E+00
III	1892824	1892883	-	5.52E+00
III	1893074	1893133	-	5.49E+00
III	1893324	1893383	-	5.39E+00
III	1893574	1893633	-	5.29E+00
III	1893824	1893883	-	5.49E+00
III	1894074	1894133	-	5.57E+00
III	1894324	1894383	-	5.54E+00
III	1894410	1894469	-	5.43E+00
III	1894574	1894633	-	5.36E+00
III	1894824	1894883	-	5.25E+00
III	1895074	1895133	-	5.52E+00
III	1895324	1895383	-	5.46E+00
III	1895574	1895633	-	5.52E+00
III	1895824	1895883	-	5.43E+00
III	1896074	1896133	-	5.70E+00
III	1896324	1896383	-	5.57E+00
III	1896577	1896636	-	5.64E+00
III	1896824	1896883	-	5.43E+00
III	1897074	1897133	-	5.81E+00
III	1897324	1897383	-	5.75E+00
III	1897574	1897633	-	5.49E+00
III	1897824	1897883	-	5.60E+00
III	1898074	1898133	-	5.52E+00
III	1898324	1898383	-	5.86E+00
III	1898574	1898633	-	6.91E+00
III	1898824	1898883	-	5.46E+00
III	1899074	1899133	-	5.32E+00
III	1899324	1899383	-	5.46E+00
III	1899574	1899633	-	5.58E+00
III	1899824	1899883	-	5.39E+00
III	1900074	1900133	-	5.79E+00
III	1900327	1900386	-	5.61E+00
III	1900574	1900633	-	5.46E+00
III	1900824	1900883	-	5.60E+00
III	1901074	1901133	-	5.46E+00
III	1901324	1901383	-	5.36E+00
III	1901574	1901633	-	5.32E+00
III	1901824	1901883	-	5.36E+00
III	1902074	1902133	-	5.49E+00
III	1902324	1902383	-	5.46E+00
III	1902574	1902633	-	5.43E+00
III	1902827	1902886	-	5.32E+00
III	1903074	1903133	-	5.67E+00
III	1903324	1903383	-	5.60E+00
III	1903574	1903633	-	5.46E+00
III	1903824	1903883	-	5.66E+00
III	1904074	1904133	-	5.52E+00
III	1904324	1904383	-	5.49E+00
III	1904574	1904633	-	5.46E+00
III	1904824	1904883	-	5.52E+00
III	1905074	1905133	-	5.54E+00
III	1905324	1905383	-	5.61E+00
III	1905577	1905636	-	5.54E+00
III	1905824	1905883	-	5.39E+00
III	1906074	1906133	-	5.55E+00
III	1906324	1906383	-	5.39E+00
III	1906574	1906633	-	5.55E+00
III	1906824	1906883	-	5.38E+00
III	1907074	1907133	-	5.46E+00
III	1907324	1907383	-	5.61E+00
III	1907574	1907633	-	5.39E+00
III	1907824	1907883	-	5.43E+00
III	1908074	1908133	-	5.49E+00
III	1908327	1908386	-	5.39E+00
III	1908574	1908633	-	5.52E+00
III	1908824	1908883	-	5.51E+00
III	1909074	1909133	-	5.36E+00
III	1909324	1909383	-	5.49E+00
III	1909574	1909633	-	5.55E+00
III	1909824	1909883	-	5.55E+00
III	1910074	1910133	-	5.48E+00
III	1910324	1910383	-	5.54E+00
III	1910574	1910633	-	5.32E+00
III	1910827	1910886	-	5.44E+00
III	1911074	1911133	-	5.39E+00
III	1911324	1911383	-	5.58E+00
III	1911574	1911633	-	5.52E+00
III	1911824	1911883	-	5.39E+00
III	1912074	1912133	-	5.43E+00
III	1912327	1912386	-	5.41E+00
III	1912574	1912633	-	5.61E+00
III	1912824	1912883	-	5.43E+00
III	1913074	1913133	-	5.43E+00
III	1913324	1913383	-	5.38E+00
III	1913574	1913633	-	5.39E+00
III	1913827	1913886	-	5.46E+00
III	1914074	1914133	-	5.43E+00
III	1914324	1914383	-	5.55E+00
III	1914574	1914633	-	5.64E+00
III	1914824	1914883	-	5.64E+00
III	1915077	1915136	-	5.58E+00
III	1915324	1915383	-	5.52E+00
III	1915574	1915633	-	5.43E+00
III	1915824	1915883	-	5.46E+00
III	1916074	1916133	-	5.55E+00
III	1916324	1916383	-	5.34E+00
III	1916574	1916633	-	5.44E+00
III	1916824	1916883	-	5.71E+00
III	1917077	1917136	-	5.55E+00
III	1917324	1917383	-	5.39E+00
III	1917574	1917633	-	5.52E+00
III	1917824	1917883	-	5.39E+00
III	1918074	1918133	-	5.49E+00
III	1918324	1918383	-	5.38E+00
III	1918577	1918636	-	5.55E+00
III	1918824	1918883	-	5.49E+00
III	1919074	1919133	-	5.38E+00
III	1919324	1919383	-	5.43E+00
III	1919574	1919633	-	5.55E+00
III	1919824	1919883	-	5.49E+00
III	1920074	1920133	-	5.39E+00
III	1920327	1920386	-	5.51E+00
III	1920574	1920633	-	5.49E+00
III	1920824	1920883	-	5.36E+00
III	1921074	1921133	-	5.43E+00
III	1921324	1921383	-	5.60E+00
III	1921574	1921633	-	5.46E+00
III	1921824	1921883	-	5.54E+00
III	1922074	1922133	-	5.36E+00
III	1922327	1922386	-	5.49E+00
III	1922574	1922633	-	5.46E+00
III	1922824	1922883	-	5.48E+00
III	1923074	1923133	-	5.52E+00
III	1923324	1923383	-	5.49E+00
III	1923574	1923633	-	5.49E+00
III	1923824	1923883	-	5.51E+00
III	1924074	1924133	-	5.39E+00
III	1924324	1924383	-	5.49E+00
III	1924574	1924633	-	5.36E+00
III	1924824	1924883	-	5.49E+00
III	1925074	1925133	-	5.52E+00
III	1925324	1925383	-	5.49E+00
III	1925574	1925633	-	5.57E+00
III	1925824	1925883	-	5.46E+00
III	1926074	1926133	-	5.91E+00
III	1926324	1926383	-	5.55E+00
III	1926574	1926633	-	5.52E+00
III	1926824	1926883	-	5.55E+00
III	1927074	1927133	-	6.27E+00
III	1927327	1927386	-	5.49E+00
III	1927574	1927633	-	6.02E+00
III	1927824	1927883	-	5.85E+00
III	1928074	1928133	-	5.58E+00
III	1928324	1928383	-	5.46E+00
III	1928574	1928633	-	5.43E+00
III	1928824	1928883	-	5.49E+00
III	1929074	1929133	-	5.38E+00
III	1929324	1929383	-	5.39E+00
III	1929574	1929633	-	5.61E+00
III	1929824	1929883	-	6.48E+00
III	1930074	1930133	-	7.53E+00
III	1930324	1930383	-	5.91E+00
III	1930574	1930633	-	6.04E+00
III	1930824	1930883	-	5.36E+00
III	1931077	1931136	-	5.64E+00
III	1931324	1931383	-	5.39E+00
III	1931574	1931633	-	6.11E+00
III	1931824	1931883	-	5.78E+00
III	1932074	1932133	-	5.49E+00
III	1932324	1932383	-	5.48E+00
III	1932574	1932633	-	5.49E+00
III	1932824	1932883	-	5.55E+00
III	1933074	1933133	-	5.36E+00
III	1933324	1933383	-	5.43E+00
III	1933577	1933636	-	5.58E+00
III	1933824	1933883	-	5.49E+00
III	1934074	1934133	-	5.78E+00
III	1934324	1934383	-	5.58E+00
III	1934574	1934633	-	5.49E+00
III	1934827	1934886	-	5.46E+00
III	1935074	1935133	-	5.39E+00
III	1935324	1935383	-	5.41E+00
III	1935574	1935633	-	5.43E+00
III	1935824	1935883	-	5.46E+00
III	1936077	1936136	-	5.52E+00
III	1936324	1936383	-	5.36E+00
III	1936574	1936633	-	5.46E+00
III	1936824	1936883	-	5.32E+00
III	1937074	1937133	-	5.43E+00
III	1937324	1937383	-	5.43E+00
III	1937574	1937633	-	5.58E+00
III	1937824	1937883	-	5.52E+00
III	1938074	1938133	-	5.43E+00
III	1938324	1938383	-	5.55E+00
III	1938574	1938633	-	5.46E+00
III	1938824	1938883	-	5.46E+00
III	1939074	1939133	-	5.36E+00
III	1939324	1939383	-	5.49E+00
III	1939574	1939633	-	5.81E+00
III	1939824	1939883	-	5.46E+00
III	1940074	1940133	-	5.48E+00
III	1940324	1940383	-	5.39E+00
III	1940574	1940633	-	5.58E+00
III	1940824	1940883	-	5.43E+00
III	1941074	1941133	-	5.55E+00
III	1941324	1941383	-	5.52E+00
III	1941574	1941633	-	5.46E+00
III	1941824	1941883	-	5.51E+00
III	1942074	1942133	-	5.25E+00
III	1942324	1942383	-	5.43E+00
III	1942574	1942633	-	5.52E+00
III	1942830	1942889	-	5.34E+00
III	1943077	1943136	-	5.43E+00
III	1943324	1943383	-	5.30E+00
III	1943577	1943636	-	5.48E+00
III	1943824	1943883	-	5.49E+00
III	1944074	1944133	-	5.58E+00
III	1944324	1944383	-	5.46E+00
III	1944574	1944633	-	5.48E+00
III	1944824	1944883	-	5.51E+00
III	1945074	1945133	-	5.43E+00
III	1945324	1945383	-	5.29E+00
III	1945574	1945633	-	5.46E+00
III	1945824	1945883	-	5.29E+00
III	1946074	1946133	-	5.43E+00
III	1946324	1946383	-	5.52E+00
III	1946574	1946633	-	5.36E+00
III	1946824	1946883	-	5.39E+00
III	1947074	1947133	-	5.64E+00
III	1947324	1947383	-	5.38E+00
III	1947574	1947633	-	5.55E+00
III	1947827	1947886	-	5.70E+00
III	1948074	1948133	-	5.36E+00
III	1948332	1948391	-	5.39E+00
III	1948574	1948633	-	5.52E+00
III	1948824	1948883	-	5.64E+00
III	1949074	1949133	-	5.43E+00
III	1949324	1949383	-	5.49E+00
III	1949574	1949633	-	5.39E+00
III	1949824	1949883	-	5.48E+00
III	1950074	1950133	-	5.49E+00
III	1950324	1950383	-	5.61E+00
III	1950574	1950633	-	5.51E+00
III	1950824	1950883	-	5.49E+00
III	1951074	1951133	-	5.58E+00
III	1951324	1951383	-	5.71E+00
III	1951574	1951633	-	5.55E+00
III	1951827	1951886	-	5.36E+00
III	1952074	1952133	-	5.60E+00
III	1952324	1952383	-	5.49E+00
III	1952574	1952633	-	5.38E+00
III	1952824	1952883	-	5.39E+00
III	1953074	1953133	-	5.36E+00
III	1953324	1953383	-	5.43E+00
III	1953577	1953636	-	5.43E+00
III	1953824	1953883	-	5.54E+00
III	1954074	1954133	-	5.49E+00
III	1954324	1954383	-	5.36E+00
III	1954574	1954633	-	5.54E+00
III	1954824	1954883	-	5.39E+00
III	1955074	1955133	-	5.36E+00
III	1955327	1955386	-	5.58E+00
III	1955574	1955633	-	5.29E+00
III	1955824	1955883	-	5.43E+00
III	1956078	1956137	-	5.52E+00
III	1956324	1956383	-	5.39E+00
III	1956574	1956633	-	5.36E+00
III	1956824	1956883	-	5.23E+00
III	1957074	1957133	-	5.52E+00
III	1957324	1957383	-	5.54E+00
III	1957574	1957633	-	5.55E+00
III	1957824	1957883	-	5.55E+00
III	1958074	1958133	-	5.43E+00
III	1958324	1958383	-	5.39E+00
III	1958574	1958633	-	5.46E+00
III	1958824	1958883	-	5.55E+00
III	1959074	1959133	-	5.49E+00
III	1959324	1959383	-	5.43E+00
III	1959574	1959633	-	5.39E+00
III	1959827	1959886	-	5.55E+00
III	1960074	1960133	-	5.46E+00
III	1960324	1960383	-	5.48E+00
III	1960574	1960633	-	5.44E+00
III	1960824	1960883	-	5.63E+00
III	1961074	1961133	-	5.55E+00
III	1961324	1961383	-	5.39E+00
III	1961574	1961633	-	5.64E+00
III	1961824	1961883	-	5.49E+00
III	1962074	1962133	-	5.46E+00
III	1962324	1962383	-	5.55E+00
III	1962574	1962633	-	5.55E+00
III	1962824	1962883	-	5.81E+00
III	1963074	1963133	-	7.30E+00
III	1963324	1963383	-	5.60E+00
III	1963574	1963633	-	5.51E+00
III	1963828	1963887	-	5.64E+00
III	1964074	1964133	-	5.46E+00
III	1964327	1964386	-	5.51E+00
III	1964574	1964633	-	5.46E+00
III	1964824	1964883	-	5.46E+00
III	1965074	1965133	-	5.49E+00
III	1965324	1965383	-	5.48E+00
III	1965574	1965633	-	5.58E+00
III	1965824	1965883	-	5.73E+00
III	1966074	1966133	-	5.36E+00
III	1966324	1966383	-	5.64E+00
III	1966574	1966633	-	5.52E+00
III	1966824	1966883	-	5.52E+00
III	1967074	1967133	-	5.44E+00
III	1967324	1967383	-	5.49E+00
III	1967574	1967633	-	5.46E+00
III	1967827	1967886	-	5.52E+00
III	1968074	1968133	-	5.25E+00
III	1968324	1968383	-	5.39E+00
III	1968574	1968633	-	5.39E+00
III	1968824	1968883	-	5.43E+00
III	1969074	1969133	-	5.39E+00
III	1969324	1969383	-	6.00E+00
III	1969577	1969636	-	5.70E+00
III	1969824	1969883	-	5.55E+00
III	1970074	1970133	-	5.51E+00
III	1970327	1970386	-	5.46E+00
III	1970574	1970633	-	5.49E+00
III	1970824	1970883	-	5.46E+00
III	1971074	1971133	-	5.49E+00
III	1971324	1971383	-	5.51E+00
III	1971574	1971633	-	5.36E+00
III	1971824	1971883	-	5.36E+00
III	1972074	1972133	-	5.49E+00
III	1972324	1972383	-	5.48E+00
III	1972574	1972633	-	5.43E+00
III	1972824	1972883	-	5.67E+00
III	1973074	1973133	-	5.58E+00
III	1973324	1973383	-	5.46E+00
III	1973574	1973633	-	5.43E+00
III	1973824	1973883	-	5.32E+00
III	1974074	1974133	-	5.43E+00
III	1974324	1974383	-	5.58E+00
III	1974574	1974633	-	5.41E+00
III	1974824	1974883	-	5.51E+00
III	1975074	1975133	-	5.39E+00
III	1975324	1975383	-	5.52E+00
III	1975574	1975633	-	6.77E+00
III	1975824	1975883	-	5.55E+00
III	1976074	1976133	-	5.54E+00
III	1976324	1976383	-	5.95E+00
III	1976574	1976633	-	5.49E+00
III	1976824	1976883	-	5.39E+00
III	1977074	1977133	-	5.52E+00
III	1977324	1977383	-	5.83E+00
III	1977574	1977633	-	5.82E+00
III	1977824	1977883	-	5.57E+00
III	1978074	1978133	-	5.49E+00
III	1978324	1978383	-	5.46E+00
III	1978574	1978633	-	5.38E+00
III	1978824	1978883	-	5.70E+00
III	1979074	1979133	-	5.39E+00
III	1979324	1979383	-	5.39E+00
III	1979577	1979636	-	5.46E+00
III	1979824	1979883	-	5.39E+00
III	1980074	1980133	-	5.58E+00
III	1980324	1980383	-	5.49E+00
III	1980574	1980633	-	1.10E+01
III	1980824	1980883	-	5.46E+00
III	1981074	1981133	-	5.70E+00
III	1981324	1981383	-	1.02E+01
III	1981574	1981633	-	8.89E+00
III	1981824	1981883	-	5.94E+00
III	1982074	1982133	-	5.32E+00
III	1982324	1982383	-	5.48E+00
III	1982574	1982633	-	5.36E+00
III	1982824	1982883	-	5.39E+00
III	1983074	1983133	-	5.61E+00
III	1983324	1983383	-	5.29E+00
III	1983574	1983633	-	5.29E+00
III	1983827	1983886	-	5.39E+00
III	1984074	1984133	-	5.55E+00
III	1984324	1984383	-	5.39E+00
III	1984574	1984633	-	5.52E+00
III	1984824	1984883	-	5.48E+00
III	1985074	1985133	-	5.81E+00
III	1985327	1985386	-	6.00E+00
III	1985574	1985633	-	5.70E+00
III	1985824	1985883	-	6.61E+00
III	1986074	1986133	-	5.39E+00
III	1986324	1986383	-	5.43E+00
III	1986574	1986633	-	5.48E+00
III	1986824	1986883	-	5.44E+00
III	1987074	1987133	-	5.49E+00
III	1987324	1987383	-	5.41E+00
III	1987574	1987633	-	5.60E+00
III	1987824	1987883	-	5.39E+00
III	1988074	1988133	-	6.73E+00
III	1988330	1988389	-	5.67E+00
III	1988574	1988633	-	6.82E+00
III	1988824	1988883	-	5.55E+00
III	1989074	1989133	-	5.61E+00
III	1989324	1989383	-	5.70E+00
III	1989574	1989633	-	5.98E+00
III	1989824	1989883	-	5.83E+00
III	1990077	1990136	-	5.36E+00
III	1990324	1990383	-	5.43E+00
III	1990574	1990633	-	5.46E+00
III	1990824	1990883	-	5.67E+00
III	1991074	1991133	-	5.29E+00
III	1991324	1991383	-	5.70E+00
III	1991574	1991633	-	5.34E+00
III	1991824	1991883	-	5.39E+00
III	1992074	1992133	-	5.46E+00
III	1992324	1992383	-	5.36E+00
III	1992574	1992633	-	5.43E+00
III	1992824	1992883	-	5.39E+00
III	1993074	1993133	-	5.38E+00
III	1993324	1993383	-	5.36E+00
III	1993574	1993633	-	5.49E+00
III	1993824	1993883	-	5.48E+00
III	1994074	1994133	-	5.52E+00
III	1994324	1994383	-	5.83E+00
III	1994574	1994633	-	5.55E+00
III	1994824	1994883	-	5.39E+00
III	1995074	1995133	-	5.55E+00
III	1995324	1995383	-	5.55E+00
III	1995574	1995633	-	5.36E+00
III	1995824	1995883	-	5.70E+00
III	1996074	1996133	-	5.43E+00
III	1996324	1996383	-	5.36E+00
III	1996574	1996633	-	5.29E+00
III	1996824	1996883	-	5.57E+00
III	1997078	1997137	-	5.52E+00
III	1997324	1997383	-	5.52E+00
III	1997574	1997633	-	5.58E+00
III	1997827	1997886	-	5.46E+00
III	1998074	1998133	-	5.93E+00
III	1998324	1998383	-	5.81E+00
III	1998574	1998633	-	5.46E+00
III	1998824	1998883	-	5.38E+00
III	1999074	1999133	-	5.70E+00
III	1999327	1999386	-	5.46E+00
III	1999574	1999633	-	5.46E+00
III	1999824	1999883	-	5.43E+00
III	2000074	2000133	-	5.36E+00
III	2000324	2000383	-	5.46E+00
III	2000574	2000633	-	5.39E+00
III	2000831	2000890	-	5.39E+00
III	2001074	2001133	-	5.66E+00
III	2001324	2001383	-	5.43E+00
III	2001574	2001633	-	5.49E+00
III	2001824	2001883	-	5.52E+00
III	2002074	2002133	-	5.48E+00
III	2002324	2002383	-	5.43E+00
III	2002574	2002633	-	5.71E+00
III	2002824	2002883	-	5.61E+00
III	2003074	2003133	-	5.43E+00
III	2003324	2003383	-	5.36E+00
III	2003574	2003633	-	5.32E+00
III	2003824	2003883	-	5.55E+00
III	2004074	2004133	-	5.41E+00
III	2004324	2004383	-	5.44E+00
III	2004574	2004633	-	5.46E+00
III	2004824	2004883	-	5.55E+00
III	2005074	2005133	-	5.54E+00
III	2005324	2005383	-	5.61E+00
III	2005574	2005633	-	5.44E+00
III	2005827	2005886	-	5.55E+00
III	2006074	2006133	-	7.63E+00
III	2006324	2006383	-	5.67E+00
III	2006574	2006633	-	5.49E+00
III	2006824	2006883	-	6.69E+00
III	2007074	2007133	-	5.64E+00
III	2007324	2007383	-	5.43E+00
III	2007574	2007633	-	5.64E+00
III	2007827	2007886	-	5.75E+00
III	2008074	2008133	-	5.43E+00
III	2008324	2008383	-	5.39E+00
III	2008574	2008633	-	5.64E+00
III	2008824	2008883	-	5.58E+00
III	2009074	2009133	-	5.32E+00
III	2009324	2009383	-	5.46E+00
III	2009574	2009633	-	5.61E+00
III	2009824	2009883	-	5.43E+00
III	2010074	2010133	-	5.64E+00
III	2010324	2010383	-	5.46E+00
III	2010577	2010636	-	5.30E+00
III	2010824	2010883	-	5.54E+00
III	2011074	2011133	-	5.43E+00
III	2011327	2011386	-	5.49E+00
III	2011574	2011633	-	5.46E+00
III	2011824	2011883	-	5.46E+00
III	2012074	2012133	-	5.43E+00
III	2012324	2012383	-	5.54E+00
III	2012574	2012633	-	5.36E+00
III	2012824	2012883	-	5.39E+00
III	2013074	2013133	-	5.67E+00
III	2013324	2013383	-	5.51E+00
III	2013574	2013633	-	5.70E+00
III	2013824	2013883	-	5.54E+00
III	2014074	2014133	-	5.98E+00
III	2014324	2014383	-	5.44E+00
III	2014574	2014633	-	5.61E+00
III	2014824	2014883	-	6.57E+00
III	2015074	2015133	-	5.70E+00
III	2015327	2015386	-	5.32E+00
III	2015574	2015633	-	5.78E+00
III	2015824	2015883	-	5.52E+00
III	2016074	2016133	-	5.73E+00
III	2016324	2016383	-	5.55E+00
III	2016574	2016633	-	5.43E+00
III	2016824	2016883	-	5.39E+00
III	2017074	2017133	-	5.54E+00
III	2017324	2017383	-	5.61E+00
III	2017530	2017589	-	5.58E+00
III	2018279	2018338	-	5.44E+00
III	2018324	2018383	-	5.55E+00
III	2018574	2018633	-	5.51E+00
III	2018824	2018883	-	5.49E+00
III	2019102	2019161	-	5.36E+00
III	2019324	2019383	-	5.43E+00
III	2019824	2019883	-	5.46E+00
III	2020324	2020383	-	5.36E+00
III	2020574	2020633	-	5.39E+00
III	2020824	2020883	-	5.49E+00
III	2021574	2021633	-	5.46E+00
III	2021824	2021883	-	5.46E+00
III	2022074	2022133	-	5.49E+00
III	2022324	2022383	-	5.49E+00
III	2022574	2022633	-	5.39E+00
III	2022824	2022883	-	5.46E+00
III	2023074	2023133	-	5.30E+00
III	2023324	2023383	-	5.55E+00
III	2023574	2023633	-	5.36E+00
III	2023824	2023883	-	5.55E+00
III	2024074	2024133	-	5.43E+00
III	2024324	2024383	-	5.48E+00
III	2024574	2024633	-	5.36E+00
III	2024824	2024883	-	5.55E+00
III	2025074	2025133	-	5.49E+00
III	2025324	2025383	-	5.52E+00
III	2025577	2025636	-	8.14E+00
III	2025824	2025883	-	5.54E+00
III	2026074	2026133	-	5.49E+00
III	2026324	2026383	-	5.58E+00
III	2026574	2026633	-	5.64E+00
III	2026824	2026883	-	5.83E+00
III	2027074	2027133	-	7.01E+00
III	2027324	2027383	-	5.55E+00
III	2027574	2027633	-	5.46E+00
III	2027824	2027883	-	5.70E+00
III	2028074	2028133	-	5.54E+00
III	2028324	2028383	-	6.33E+00
III	2028574	2028633	-	5.39E+00
III	2028824	2028883	-	5.61E+00
III	2029074	2029133	-	5.54E+00
III	2029324	2029383	-	5.66E+00
III	2029574	2029633	-	5.46E+00
III	2029824	2029883	-	5.55E+00
III	2030074	2030133	-	5.30E+00
III	2030324	2030383	-	5.52E+00
III	2030574	2030633	-	5.39E+00
III	2030824	2030883	-	5.55E+00
III	2031074	2031133	-	5.43E+00
III	2031324	2031383	-	5.63E+00
III	2031574	2031633	-	5.64E+00
III	2031824	2031883	-	5.41E+00
III	2032074	2032133	-	5.55E+00
III	2032324	2032383	-	5.58E+00
III	2032574	2032633	-	5.51E+00
III	2032824	2032883	-	5.32E+00
III	2033074	2033133	-	5.57E+00
III	2033324	2033383	-	5.46E+00
III	2033577	2033636	-	5.36E+00
III	2033824	2033883	-	5.57E+00
III	2034074	2034133	-	5.60E+00
III	2034324	2034383	-	5.46E+00
III	2034574	2034633	-	5.23E+00
III	2034830	2034889	-	5.57E+00
III	2035074	2035133	-	5.43E+00
III	2035324	2035383	-	5.41E+00
III	2035574	2035633	-	5.43E+00
III	2035824	2035883	-	5.39E+00
III	2036074	2036133	-	5.49E+00
III	2036324	2036383	-	5.49E+00
III	2036574	2036633	-	5.52E+00
III	2036824	2036883	-	5.41E+00
III	2037074	2037133	-	5.55E+00
III	2037324	2037383	-	5.61E+00
III	2037574	2037633	-	5.52E+00
III	2037824	2037883	-	5.91E+00
III	2038074	2038133	-	7.37E+00
III	2038324	2038383	-	5.75E+00
III	2038574	2038633	-	5.39E+00
III	2038824	2038883	-	5.36E+00
III	2039074	2039133	-	5.61E+00
III	2039324	2039383	-	5.49E+00
III	2039574	2039633	-	5.60E+00
III	2039824	2039883	-	5.36E+00
III	2040074	2040133	-	5.48E+00
III	2040327	2040386	-	5.49E+00
III	2040574	2040633	-	5.43E+00
III	2040824	2040883	-	5.39E+00
III	2041074	2041133	-	5.36E+00
III	2041324	2041383	-	5.49E+00
III	2041574	2041633	-	5.46E+00
III	2041824	2041883	-	5.39E+00
III	2042074	2042133	-	5.39E+00
III	2042324	2042383	-	5.86E+00
III	2042574	2042633	-	7.32E+00
III	2042824	2042883	-	9.01E+00
III	2043074	2043133	-	7.66E+00
III	2043324	2043383	-	7.44E+00
III	2043574	2043633	-	7.91E+00
III	2043824	2043883	-	8.21E+00
III	2044074	2044133	-	5.63E+00
III	2044324	2044383	-	8.11E+00
III	2044574	2044633	-	5.61E+00
III	2044824	2044883	-	5.38E+00
III	2045074	2045133	-	5.91E+00
III	2045324	2045383	-	5.55E+00
III	2045574	2045633	-	5.46E+00
III	2045824	2045883	-	8.30E+00
III	2046074	2046133	-	5.49E+00
III	2046324	2046383	-	5.46E+00
III	2046574	2046633	-	7.29E+00
III	2046824	2046883	-	5.46E+00
III	2047074	2047133	-	5.46E+00
III	2047324	2047383	-	5.58E+00
III	2047574	2047633	-	5.30E+00
III	2047824	2047883	-	5.73E+00
III	2048074	2048133	-	5.49E+00
III	2048324	2048383	-	5.43E+00
III	2048574	2048633	-	5.63E+00
III	2048824	2048883	-	5.41E+00
III	2049074	2049133	-	5.55E+00
III	2049324	2049383	-	5.97E+00
III	2049574	2049633	-	5.34E+00
III	2049824	2049883	-	5.52E+00
III	2050074	2050133	-	5.49E+00
III	2050324	2050383	-	5.91E+00
III	2050577	2050636	-	5.49E+00
III	2050824	2050883	-	5.46E+00
III	2051077	2051136	-	5.55E+00
III	2051324	2051383	-	6.08E+00
III	2051577	2051636	-	6.08E+00
III	2051824	2051883	-	5.39E+00
III	2052074	2052133	-	5.67E+00
III	2052327	2052386	-	5.60E+00
III	2052574	2052633	-	5.46E+00
III	2052824	2052883	-	5.60E+00
III	2053074	2053133	-	5.52E+00
III	2053324	2053383	-	5.49E+00
III	2053574	2053633	-	5.36E+00
III	2053824	2053883	-	5.34E+00
III	2054077	2054136	-	5.52E+00
III	2054324	2054383	-	5.48E+00
III	2054574	2054633	-	5.49E+00
III	2054824	2054883	-	5.61E+00
III	2055074	2055133	-	5.52E+00
III	2055324	2055383	-	5.39E+00
III	2055574	2055633	-	5.49E+00
III	2055827	2055886	-	5.58E+00
III	2056074	2056133	-	5.36E+00
III	2056324	2056383	-	5.46E+00
III	2056574	2056633	-	5.55E+00
III	2056824	2056883	-	5.43E+00
III	2057074	2057133	-	5.36E+00
III	2057324	2057383	-	6.07E+00
III	2057577	2057636	-	5.61E+00
III	2057824	2057883	-	5.55E+00
III	2058074	2058133	-	5.43E+00
III	2058324	2058383	-	5.75E+00
III	2058574	2058633	-	5.73E+00
III	2058824	2058883	-	5.60E+00
III	2059074	2059133	-	5.70E+00
III	2059327	2059386	-	5.32E+00
III	2059574	2059633	-	5.43E+00
III	2059824	2059883	-	5.46E+00
III	2060074	2060133	-	5.46E+00
III	2060324	2060383	-	5.39E+00
III	2060574	2060633	-	5.43E+00
III	2060824	2060883	-	5.41E+00
III	2061074	2061133	-	5.49E+00
III	2061324	2061383	-	5.49E+00
III	2061574	2061633	-	5.64E+00
III	2061824	2061883	-	5.46E+00
III	2062074	2062133	-	5.48E+00
III	2062324	2062383	-	5.43E+00
III	2062574	2062633	-	5.52E+00
III	2062824	2062883	-	5.54E+00
III	2063077	2063136	-	5.46E+00
III	2063324	2063383	-	5.36E+00
III	2063574	2063633	-	5.44E+00
III	2063824	2063883	-	5.51E+00
III	2064074	2064133	-	5.58E+00
III	2064324	2064383	-	5.36E+00
III	2064501	2064560	-	5.46E+00
III	2064574	2064633	-	5.32E+00
III	2064685	2064744	-	5.46E+00
III	2064827	2064886	-	5.43E+00
III	2065074	2065133	-	5.34E+00
III	2065324	2065383	-	5.57E+00
III	2065828	2065887	-	5.49E+00
III	2066074	2066133	-	5.32E+00
III	2066324	2066383	-	5.49E+00
III	2066574	2066633	-	5.39E+00
III	2066824	2066883	-	5.49E+00
III	2067074	2067133	-	5.48E+00
III	2067324	2067383	-	5.30E+00
III	2067574	2067633	-	5.36E+00
III	2067824	2067883	-	5.55E+00
III	2068074	2068133	-	5.51E+00
III	2068324	2068383	-	5.57E+00
III	2068574	2068633	-	5.61E+00
III	2068824	2068883	-	5.51E+00
III	2069074	2069133	-	5.52E+00
III	2069324	2069383	-	5.23E+00
III	2069580	2069639	-	5.58E+00
III	2069824	2069883	-	5.49E+00
III	2070074	2070133	-	5.73E+00
III	2070324	2070383	-	5.43E+00
III	2070574	2070633	-	5.70E+00
III	2070824	2070883	-	5.48E+00
III	2071077	2071136	-	5.67E+00
III	2071324	2071383	-	5.63E+00
III	2071574	2071633	-	7.34E+00
III	2071824	2071883	-	5.54E+00
III	2072074	2072133	-	5.67E+00
III	2072324	2072383	-	5.39E+00
III	2072574	2072633	-	5.49E+00
III	2072824	2072883	-	5.46E+00
III	2073074	2073133	-	5.52E+00
III	2073324	2073383	-	5.61E+00
III	2073574	2073633	-	5.48E+00
III	2073824	2073883	-	5.51E+00
III	2074074	2074133	-	5.39E+00
III	2074324	2074383	-	5.48E+00
III	2074574	2074633	-	5.67E+00
III	2074824	2074883	-	5.39E+00
III	2075074	2075133	-	5.46E+00
III	2075324	2075383	-	5.38E+00
III	2075574	2075633	-	5.49E+00
III	2075824	2075883	-	5.55E+00
III	2076074	2076133	-	5.55E+00
III	2076324	2076383	-	5.63E+00
III	2076574	2076633	-	5.52E+00
III	2076824	2076883	-	5.52E+00
III	2077074	2077133	-	5.88E+00
III	2077324	2077383	-	5.32E+00
III	2077574	2077633	-	5.46E+00
III	2077824	2077883	-	5.46E+00
III	2078074	2078133	-	5.49E+00
III	2078324	2078383	-	5.39E+00
III	2078574	2078633	-	5.48E+00
III	2078824	2078883	-	5.61E+00
III	2079074	2079133	-	5.48E+00
III	2079324	2079383	-	5.29E+00
III	2079574	2079633	-	5.43E+00
III	2079824	2079883	-	5.52E+00
III	2080074	2080133	-	5.58E+00
III	2080324	2080383	-	5.73E+00
III	2080574	2080633	-	5.46E+00
III	2080824	2080883	-	5.55E+00
III	2081074	2081133	-	5.64E+00
III	2081324	2081383	-	5.58E+00
III	2081574	2081633	-	5.43E+00
III	2081824	2081883	-	5.52E+00
III	2082077	2082136	-	5.34E+00
III	2082324	2082383	-	5.44E+00
III	2082574	2082633	-	5.46E+00
III	2082824	2082883	-	5.52E+00
III	2083074	2083133	-	5.36E+00
III	2083324	2083383	-	5.39E+00
III	2083574	2083633	-	5.46E+00
III	2083824	2083883	-	5.52E+00
III	2083994	2084053	-	5.49E+00
III	2084102	2084161	-	5.55E+00
III	2084116	2084175	-	5.49E+00
III	2084324	2084383	-	5.81E+00
III	2084574	2084633	-	5.46E+00
III	2084824	2084883	-	5.39E+00
III	2085074	2085133	-	1.01E+01
III	2085324	2085383	-	7.82E+00
III	2085574	2085633	-	5.52E+00
III	2085824	2085883	-	5.44E+00
III	2086074	2086133	-	5.39E+00
III	2086324	2086383	-	5.66E+00
III	2086574	2086633	-	5.36E+00
III	2086824	2086883	-	5.43E+00
III	2087074	2087133	-	5.43E+00
III	2087324	2087383	-	5.32E+00
III	2087574	2087633	-	5.57E+00
III	2087824	2087883	-	5.32E+00
III	2088074	2088133	-	5.61E+00
III	2088324	2088383	-	5.44E+00
III	2088574	2088633	-	5.43E+00
III	2088824	2088883	-	5.52E+00
III	2089074	2089133	-	5.48E+00
III	2089324	2089383	-	5.44E+00
III	2089574	2089633	-	5.32E+00
III	2089824	2089883	-	5.81E+00
III	2090074	2090133	-	5.46E+00
III	2090324	2090383	-	5.49E+00
III	2090574	2090633	-	5.39E+00
III	2090824	2090883	-	5.55E+00
III	2091077	2091136	-	5.55E+00
III	2091324	2091383	-	5.66E+00
III	2091574	2091633	-	5.43E+00
III	2091827	2091886	-	5.52E+00
III	2092074	2092133	-	5.39E+00
III	2092324	2092383	-	5.46E+00
III	2092574	2092633	-	5.64E+00
III	2092824	2092883	-	5.49E+00
III	2093074	2093133	-	5.52E+00
III	2093324	2093383	-	5.48E+00
III	2093574	2093633	-	5.43E+00
III	2093824	2093883	-	5.46E+00
III	2094074	2094133	-	5.46E+00
III	2094324	2094383	-	5.55E+00
III	2094574	2094633	-	5.41E+00
III	2094827	2094886	-	5.46E+00
III	2095080	2095139	-	5.36E+00
III	2095324	2095383	-	9.40E+00
III	2095574	2095633	-	7.86E+00
III	2095824	2095883	-	7.13E+00
III	2096074	2096133	-	5.52E+00
III	2096324	2096383	-	5.32E+00
III	2096577	2096636	-	5.54E+00
III	2096824	2096883	-	5.78E+00
III	2097074	2097133	-	5.36E+00
III	2097324	2097383	-	5.64E+00
III	2097574	2097633	-	6.63E+00
III	2097824	2097883	-	5.67E+00
III	2098074	2098133	-	5.93E+00
III	2098324	2098383	-	5.38E+00
III	2098574	2098633	-	5.51E+00
III	2098824	2098883	-	5.46E+00
III	2099074	2099133	-	5.46E+00
III	2099324	2099383	-	5.41E+00
III	2099574	2099633	-	5.44E+00
III	2099824	2099883	-	5.49E+00
III	2100074	2100133	-	5.67E+00
III	2100324	2100383	-	7.79E+00
III	2100574	2100633	-	5.39E+00
III	2100824	2100883	-	5.29E+00
III	2101074	2101133	-	5.61E+00
III	2101324	2101383	-	5.46E+00
III	2101574	2101633	-	5.48E+00
III	2101824	2101883	-	5.70E+00
III	2102074	2102133	-	5.46E+00
III	2102324	2102383	-	5.39E+00
III	2102574	2102633	-	5.41E+00
III	2102824	2102883	-	5.43E+00
III	2103074	2103133	-	5.60E+00
III	2103324	2103383	-	5.44E+00
III	2103574	2103633	-	5.51E+00
III	2103824	2103883	-	5.43E+00
III	2104077	2104136	-	5.54E+00
III	2104324	2104383	-	5.93E+00
III	2104574	2104633	-	5.77E+00
III	2104824	2104883	-	6.15E+00
III	2105074	2105133	-	5.46E+00
III	2105324	2105383	-	6.02E+00
III	2105574	2105633	-	5.46E+00
III	2105824	2105883	-	5.51E+00
III	2106074	2106133	-	5.91E+00
III	2106324	2106383	-	5.32E+00
III	2106574	2106633	-	5.39E+00
III	2106824	2106883	-	5.32E+00
III	2107074	2107133	-	5.49E+00
III	2107324	2107383	-	5.39E+00
III	2107579	2107638	-	5.43E+00
III	2107824	2107883	-	5.43E+00
III	2108083	2108142	-	5.41E+00
III	2108324	2108383	-	5.52E+00
III	2108590	2108649	-	5.32E+00
III	2108824	2108883	-	5.46E+00
III	2108944	2109003	-	5.43E+00
III	2109074	2109133	-	5.43E+00
III	2109327	2109386	-	5.39E+00
III	2109574	2109633	-	5.41E+00
III	2109635	2109694	-	5.36E+00
III	2109824	2109883	-	5.49E+00
III	2110112	2110171	-	5.36E+00
III	2110324	2110383	-	5.34E+00
III	2110578	2110637	-	5.64E+00
III	2111074	2111133	-	5.43E+00
III	2111324	2111383	-	5.86E+00
III	2111574	2111633	-	5.73E+00
III	2111824	2111883	-	6.27E+00
III	2112074	2112133	-	5.46E+00
III	2112324	2112383	-	5.39E+00
III	2112574	2112633	-	5.39E+00
III	2112824	2112883	-	5.67E+00
III	2113077	2113136	-	5.49E+00
III	2113324	2113383	-	6.30E+00
III	2113574	2113633	-	5.55E+00
III	2113824	2113883	-	5.44E+00
III	2114074	2114133	-	5.46E+00
III	2114324	2114383	-	5.49E+00
III	2114577	2114636	-	5.78E+00
III	2114824	2114883	-	5.46E+00
III	2115074	2115133	-	6.17E+00
III	2115324	2115383	-	7.71E+00
III	2115574	2115633	-	5.66E+00
III	2115824	2115883	-	5.55E+00
III	2116074	2116133	-	5.49E+00
III	2116324	2116383	-	5.58E+00
III	2116574	2116633	-	5.43E+00
III	2116824	2116883	-	5.39E+00
III	2117074	2117133	-	5.46E+00
III	2117324	2117383	-	7.11E+00
III	2117574	2117633	-	5.48E+00
III	2117824	2117883	-	5.54E+00
III	2118074	2118133	-	5.67E+00
III	2118324	2118383	-	5.36E+00
III	2118574	2118633	-	5.25E+00
III	2118824	2118883	-	5.30E+00
III	2119074	2119133	-	5.46E+00
III	2119324	2119383	-	5.67E+00
III	2119574	2119633	-	5.52E+00
III	2119907	2119966	-	5.95E+00
III	2120074	2120133	-	5.49E+00
III	2120324	2120383	-	5.46E+00
III	2120574	2120633	-	5.34E+00
III	2120824	2120883	-	5.46E+00
III	2121074	2121133	-	5.54E+00
III	2121324	2121383	-	5.43E+00
III	2121574	2121633	-	5.39E+00
III	2121824	2121883	-	5.58E+00
III	2122074	2122133	-	5.49E+00
III	2122324	2122383	-	6.08E+00
III	2122574	2122633	-	5.58E+00
III	2122824	2122883	-	5.55E+00
III	2123074	2123133	-	6.27E+00
III	2123324	2123383	-	5.75E+00
III	2123574	2123633	-	5.48E+00
III	2123824	2123883	-	5.43E+00
III	2124074	2124133	-	5.75E+00
III	2124327	2124386	-	5.52E+00
III	2124574	2124633	-	5.58E+00
III	2124824	2124883	-	5.39E+00
III	2125074	2125133	-	5.73E+00
III	2125324	2125383	-	5.66E+00
III	2125574	2125633	-	5.46E+00
III	2125824	2125883	-	5.46E+00
III	2126074	2126133	-	5.36E+00
III	2126324	2126383	-	5.64E+00
III	2126574	2126633	-	5.41E+00
III	2126824	2126883	-	5.39E+00
III	2127074	2127133	-	5.49E+00
III	2127324	2127383	-	5.52E+00
III	2127574	2127633	-	5.29E+00
III	2127824	2127883	-	5.49E+00
III	2128074	2128133	-	5.52E+00
III	2128324	2128383	-	5.49E+00
III	2128574	2128633	-	5.44E+00
III	2128824	2128883	-	5.57E+00
III	2129074	2129133	-	5.55E+00
III	2129324	2129383	-	5.29E+00
III	2129574	2129633	-	5.46E+00
III	2129824	2129883	-	5.83E+00
III	2130077	2130136	-	6.14E+00
III	2130328	2130387	-	5.32E+00
III	2130574	2130633	-	5.64E+00
III	2130824	2130883	-	5.49E+00
III	2131074	2131133	-	5.49E+00
III	2131324	2131383	-	5.55E+00
III	2131574	2131633	-	5.30E+00
III	2131827	2131886	-	5.58E+00
III	2132074	2132133	-	5.46E+00
III	2132324	2132383	-	5.61E+00
III	2132574	2132633	-	5.41E+00
III	2132824	2132883	-	5.61E+00
III	2133074	2133133	-	5.49E+00
III	2133324	2133383	-	5.55E+00
III	2133574	2133633	-	5.55E+00
III	2133824	2133883	-	5.36E+00
III	2134074	2134133	-	5.39E+00
III	2134324	2134383	-	5.52E+00
III	2134574	2134633	-	5.49E+00
III	2134824	2134883	-	5.29E+00
III	2135074	2135133	-	5.29E+00
III	2135324	2135383	-	5.51E+00
III	2135574	2135633	-	5.36E+00
III	2135827	2135886	-	5.32E+00
III	2136074	2136133	-	6.74E+00
III	2136324	2136383	-	6.79E+00
III	2136574	2136633	-	5.67E+00
III	2136824	2136883	-	5.75E+00
III	2137074	2137133	-	5.46E+00
III	2137324	2137383	-	5.32E+00
III	2137574	2137633	-	5.46E+00
III	2137824	2137883	-	5.43E+00
III	2138074	2138133	-	5.58E+00
III	2138327	2138386	-	5.32E+00
III	2138574	2138633	-	5.48E+00
III	2138827	2138886	-	5.36E+00
III	2139074	2139133	-	5.41E+00
III	2139327	2139386	-	5.43E+00
III	2139574	2139633	-	5.43E+00
III	2139824	2139883	-	5.60E+00
III	2140077	2140136	-	5.39E+00
III	2140324	2140383	-	5.51E+00
III	2140574	2140633	-	5.36E+00
III	2140824	2140883	-	5.48E+00
III	2141074	2141133	-	6.52E+00
III	2141324	2141383	-	5.34E+00
III	2141574	2141633	-	5.52E+00
III	2141824	2141883	-	5.32E+00
III	2142074	2142133	-	5.55E+00
III	2142327	2142386	-	5.52E+00
III	2142574	2142633	-	5.61E+00
III	2142824	2142883	-	5.73E+00
III	2143074	2143133	-	5.36E+00
III	2143324	2143383	-	5.58E+00
III	2143574	2143633	-	5.70E+00
III	2143824	2143883	-	5.32E+00
III	2144074	2144133	-	6.15E+00
III	2144324	2144383	-	5.52E+00
III	2144574	2144633	-	5.46E+00
III	2144824	2144883	-	5.41E+00
III	2145074	2145133	-	5.32E+00
III	2145324	2145383	-	5.43E+00
III	2145617	2145676	-	5.55E+00
III	2145618	2145677	-	5.52E+00
III	2145824	2145883	-	5.46E+00
III	2145868	2145927	-	5.39E+00
III	2146074	2146133	-	5.44E+00
III	2146119	2146178	-	5.32E+00
III	2146574	2146633	-	5.43E+00
III	2146824	2146883	-	5.48E+00
III	2147020	2147079	-	5.58E+00
III	2147077	2147136	-	5.61E+00
III	2147324	2147383	-	5.38E+00
III	2147574	2147633	-	5.36E+00
III	2147824	2147883	-	5.49E+00
III	2148074	2148133	-	5.39E+00
III	2148204	2148263	-	5.39E+00
III	2148574	2148633	-	5.39E+00
III	2148824	2148883	-	5.46E+00
III	2149074	2149133	-	5.39E+00
III	2149324	2149383	-	5.52E+00
III	2149577	2149636	-	5.41E+00
III	2149824	2149883	-	5.46E+00
III	2150074	2150133	-	5.43E+00
III	2150324	2150383	-	5.52E+00
III	2150574	2150633	-	5.58E+00
III	2150824	2150883	-	5.60E+00
III	2151074	2151133	-	5.54E+00
III	2151324	2151383	-	5.39E+00
III	2151574	2151633	-	5.52E+00
III	2151824	2151883	-	5.46E+00
III	2152074	2152133	-	5.49E+00
III	2152327	2152386	-	5.46E+00
III	2152574	2152633	-	5.46E+00
III	2152824	2152883	-	5.46E+00
III	2153074	2153133	-	5.49E+00
III	2153324	2153383	-	5.48E+00
III	2153574	2153633	-	5.61E+00
III	2153824	2153883	-	6.44E+00
III	2154074	2154133	-	6.11E+00
III	2154324	2154383	-	5.61E+00
III	2154574	2154633	-	5.94E+00
III	2154824	2154883	-	5.41E+00
III	2155074	2155133	-	5.43E+00
III	2155324	2155383	-	5.49E+00
III	2155574	2155633	-	5.55E+00
III	2155828	2155887	-	5.43E+00
III	2156074	2156133	-	5.67E+00
III	2156324	2156383	-	5.32E+00
III	2156574	2156633	-	6.12E+00
III	2156824	2156883	-	5.61E+00
III	2157074	2157133	-	5.44E+00
III	2157324	2157383	-	5.86E+00
III	2157574	2157633	-	5.29E+00
III	2157824	2157883	-	5.43E+00
III	2158074	2158133	-	5.25E+00
III	2158324	2158383	-	5.39E+00
III	2158574	2158633	-	5.36E+00
III	2158824	2158883	-	5.83E+00
III	2159035	2159094	-	6.04E+00
III	2159074	2159133	-	5.58E+00
III	2159324	2159383	-	5.39E+00
III	2159574	2159633	-	5.58E+00
III	2159824	2159883	-	5.36E+00
III	2160074	2160133	-	5.58E+00
III	2160324	2160383	-	5.49E+00
III	2160574	2160633	-	5.49E+00
III	2160824	2160883	-	5.64E+00
III	2161074	2161133	-	5.64E+00
III	2161327	2161386	-	6.86E+00
III	2161574	2161633	-	5.71E+00
III	2161824	2161883	-	5.89E+00
III	2162074	2162133	-	6.15E+00
III	2162324	2162383	-	5.79E+00
III	2162574	2162633	-	6.24E+00
III	2162824	2162883	-	5.57E+00
III	2163074	2163133	-	5.46E+00
III	2163324	2163383	-	5.46E+00
III	2163574	2163633	-	5.58E+00
III	2163824	2163883	-	5.43E+00
III	2164074	2164133	-	5.46E+00
III	2164324	2164383	-	5.57E+00
III	2164574	2164633	-	5.39E+00
III	2164824	2164883	-	5.39E+00
III	2165074	2165133	-	5.46E+00
III	2165324	2165383	-	5.60E+00
III	2165574	2165633	-	5.55E+00
III	2165827	2165886	-	5.32E+00
III	2166077	2166136	-	5.46E+00
III	2166327	2166386	-	5.36E+00
III	2166574	2166633	-	5.55E+00
III	2166824	2166883	-	5.58E+00
III	2167078	2167137	-	5.49E+00
III	2167327	2167386	-	5.32E+00
III	2167574	2167633	-	5.39E+00
III	2167827	2167886	-	5.64E+00
III	2168074	2168133	-	5.43E+00
III	2168324	2168383	-	5.55E+00
III	2168574	2168633	-	5.49E+00
III	2168824	2168883	-	5.25E+00
III	2169074	2169133	-	6.17E+00
III	2169327	2169386	-	5.46E+00
III	2169574	2169633	-	5.43E+00
III	2169824	2169883	-	5.49E+00
III	2170074	2170133	-	5.36E+00
III	2170324	2170383	-	5.46E+00
III	2170574	2170633	-	5.48E+00
III	2170824	2170883	-	5.36E+00
III	2171074	2171133	-	5.39E+00
III	2171324	2171383	-	5.52E+00
III	2171574	2171633	-	5.46E+00
III	2171824	2171883	-	5.46E+00
III	2172074	2172133	-	5.52E+00
III	2172324	2172383	-	5.39E+00
III	2172577	2172636	-	6.28E+00
III	2172824	2172883	-	5.83E+00
III	2173074	2173133	-	5.75E+00
III	2173324	2173383	-	5.52E+00
III	2173574	2173633	-	5.51E+00
III	2173824	2173883	-	5.64E+00
III	2174074	2174133	-	5.70E+00
III	2174324	2174383	-	5.43E+00
III	2174577	2174636	-	5.61E+00
III	2174827	2174886	-	5.52E+00
III	2175074	2175133	-	5.46E+00
III	2175324	2175383	-	5.52E+00
III	2175574	2175633	-	5.69E+00
III	2175824	2175883	-	5.67E+00
III	2176074	2176133	-	6.01E+00
III	2176324	2176383	-	5.48E+00
III	2176574	2176633	-	5.78E+00
III	2176827	2176886	-	5.78E+00
III	2177074	2177133	-	5.46E+00
III	2177324	2177383	-	5.52E+00
III	2177574	2177633	-	5.52E+00
III	2177833	2177892	-	5.49E+00
III	2178074	2178133	-	5.43E+00
III	2178324	2178383	-	5.46E+00
III	2178574	2178633	-	5.70E+00
III	2178824	2178883	-	5.36E+00
III	2179077	2179136	-	5.52E+00
III	2179324	2179383	-	5.46E+00
III	2179574	2179633	-	5.52E+00
III	2179824	2179883	-	5.39E+00
III	2180077	2180136	-	5.36E+00
III	2180324	2180383	-	5.38E+00
III	2180824	2180883	-	5.49E+00
III	2181074	2181133	-	5.64E+00
III	2181090	2181149	-	5.60E+00
III	2181324	2181383	-	5.29E+00
III	2181574	2181633	-	5.54E+00
III	2181824	2181883	-	5.36E+00
III	2182074	2182133	-	5.36E+00
III	2182324	2182383	-	5.52E+00
III	2182574	2182633	-	5.36E+00
III	2182790	2182849	-	5.55E+00
III	2182824	2182883	-	5.49E+00
III	2182920	2182979	-	5.43E+00
III	2183077	2183136	-	5.52E+00
III	2183324	2183383	-	5.49E+00
III	2183574	2183633	-	5.58E+00
III	2183824	2183883	-	5.49E+00
III	2184074	2184133	-	5.39E+00
III	2184324	2184383	-	5.46E+00
III	2184574	2184633	-	5.70E+00
III	2184824	2184883	-	5.46E+00
III	2185074	2185133	-	5.39E+00
III	2185324	2185383	-	5.46E+00
III	2185574	2185633	-	5.39E+00
III	2185824	2185883	-	5.46E+00
III	2186074	2186133	-	5.46E+00
III	2186324	2186383	-	5.88E+00
III	2186574	2186633	-	5.49E+00
III	2186824	2186883	-	5.70E+00
III	2187074	2187133	-	5.32E+00
III	2187324	2187383	-	5.39E+00
III	2187574	2187633	-	5.46E+00
III	2187827	2187886	-	5.49E+00
III	2188074	2188133	-	5.75E+00
III	2188324	2188383	-	5.55E+00
III	2188574	2188633	-	5.64E+00
III	2188827	2188886	-	7.97E+00
III	2189074	2189133	-	5.66E+00
III	2189324	2189383	-	5.49E+00
III	2189574	2189633	-	5.58E+00
III	2189824	2189883	-	5.52E+00
III	2190074	2190133	-	5.55E+00
III	2190327	2190386	-	5.32E+00
III	2190577	2190636	-	7.00E+00
III	2190824	2190883	-	5.55E+00
III	2191074	2191133	-	5.43E+00
III	2191324	2191383	-	5.52E+00
III	2191574	2191633	-	5.43E+00
III	2191827	2191886	-	5.55E+00
III	2192074	2192133	-	5.60E+00
III	2192324	2192383	-	5.27E+00
III	2192574	2192633	-	5.39E+00
III	2192824	2192883	-	5.48E+00
III	2193074	2193133	-	5.41E+00
III	2193324	2193383	-	5.32E+00
III	2193574	2193633	-	5.95E+00
III	2193824	2193883	-	5.49E+00
III	2194074	2194133	-	5.46E+00
III	2194324	2194383	-	5.44E+00
III	2194574	2194633	-	7.14E+00
III	2194824	2194883	-	5.52E+00
III	2195077	2195136	-	5.39E+00
III	2195328	2195387	-	5.54E+00
III	2195574	2195633	-	5.39E+00
III	2195824	2195883	-	5.52E+00
III	2196077	2196136	-	6.00E+00
III	2196324	2196383	-	5.61E+00
III	2196574	2196633	-	5.41E+00
III	2196824	2196883	-	6.21E+00
III	2197074	2197133	-	5.30E+00
III	2197324	2197383	-	5.46E+00
III	2197574	2197633	-	5.48E+00
III	2197824	2197883	-	5.58E+00
III	2198074	2198133	-	5.75E+00
III	2198324	2198383	-	5.48E+00
III	2198574	2198633	-	5.43E+00
III	2198824	2198883	-	5.58E+00
III	2199074	2199133	-	5.73E+00
III	2199324	2199383	-	5.58E+00
III	2199577	2199636	-	5.49E+00
III	2199824	2199883	-	5.38E+00
III	2200074	2200133	-	5.52E+00
III	2200324	2200383	-	5.43E+00
III	2200574	2200633	-	5.49E+00
III	2200824	2200883	-	5.46E+00
III	2201074	2201133	-	5.43E+00
III	2201324	2201383	-	5.49E+00
III	2201574	2201633	-	5.49E+00
III	2201824	2201883	-	5.39E+00
III	2202074	2202133	-	5.38E+00
III	2202324	2202383	-	5.39E+00
III	2202574	2202633	-	5.39E+00
III	2202824	2202883	-	5.46E+00
III	2203074	2203133	-	5.49E+00
III	2203324	2203383	-	5.51E+00
III	2203574	2203633	-	5.46E+00
III	2203824	2203883	-	5.49E+00
III	2204074	2204133	-	5.39E+00
III	2204324	2204383	-	5.36E+00
III	2204574	2204633	-	5.49E+00
III	2204824	2204883	-	5.52E+00
III	2205074	2205133	-	5.43E+00
III	2205324	2205383	-	5.39E+00
III	2205574	2205633	-	5.64E+00
III	2205824	2205883	-	5.49E+00
III	2206074	2206133	-	5.43E+00
III	2206324	2206383	-	5.43E+00
III	2206577	2206636	-	5.52E+00
III	2206824	2206883	-	5.46E+00
III	2207074	2207133	-	5.67E+00
III	2207324	2207383	-	5.38E+00
III	2207574	2207633	-	5.67E+00
III	2207824	2207883	-	6.07E+00
III	2208074	2208133	-	5.82E+00
III	2208324	2208383	-	5.39E+00
III	2208574	2208633	-	5.44E+00
III	2208824	2208883	-	5.66E+00
III	2209077	2209136	-	5.52E+00
III	2209324	2209383	-	5.44E+00
III	2209577	2209636	-	5.52E+00
III	2209824	2209883	-	5.52E+00
III	2210074	2210133	-	5.46E+00
III	2210324	2210383	-	5.51E+00
III	2210574	2210633	-	5.49E+00
III	2210872	2210931	-	5.43E+00
III	2211074	2211133	-	5.38E+00
III	2211324	2211383	-	5.46E+00
III	2211574	2211633	-	5.63E+00
III	2211824	2211883	-	5.44E+00
III	2212074	2212133	-	5.46E+00
III	2212324	2212383	-	5.52E+00
III	2212577	2212636	-	5.43E+00
III	2212824	2212883	-	5.61E+00
III	2213074	2213133	-	5.25E+00
III	2213324	2213383	-	5.39E+00
III	2213574	2213633	-	5.60E+00
III	2213824	2213883	-	5.39E+00
III	2214077	2214136	-	5.46E+00
III	2214324	2214383	-	5.32E+00
III	2214574	2214633	-	5.52E+00
III	2214824	2214883	-	5.52E+00
III	2215074	2215133	-	5.58E+00
III	2215324	2215383	-	5.52E+00
III	2215574	2215633	-	5.44E+00
III	2215824	2215883	-	5.57E+00
III	2216074	2216133	-	5.58E+00
III	2216324	2216383	-	5.48E+00
III	2216574	2216633	-	5.58E+00
III	2216824	2216883	-	5.32E+00
III	2217074	2217133	-	5.55E+00
III	2217324	2217383	-	5.44E+00
III	2217574	2217633	-	5.58E+00
III	2217824	2217883	-	5.39E+00
III	2218074	2218133	-	5.52E+00
III	2218324	2218383	-	5.55E+00
III	2218574	2218633	-	5.36E+00
III	2218824	2218883	-	5.41E+00
III	2219074	2219133	-	5.43E+00
III	2219324	2219383	-	5.52E+00
III	2219574	2219633	-	5.36E+00
III	2219636	2219695	-	5.39E+00
III	2219824	2219883	-	5.38E+00
III	2220324	2220383	-	5.48E+00
III	2220574	2220633	-	5.58E+00
III	2220824	2220883	-	5.39E+00
III	2221074	2221133	-	5.36E+00
III	2221324	2221383	-	5.43E+00
III	2221574	2221633	-	5.43E+00
III	2221824	2221883	-	6.40E+00
III	2222074	2222133	-	5.52E+00
III	2222324	2222383	-	5.61E+00
III	2222574	2222633	-	5.32E+00
III	2222824	2222883	-	5.49E+00
III	2223074	2223133	-	5.44E+00
III	2223324	2223383	-	5.38E+00
III	2223574	2223633	-	5.46E+00
III	2223827	2223886	-	5.61E+00
III	2224074	2224133	-	5.43E+00
III	2224324	2224383	-	5.44E+00
III	2224574	2224633	-	5.49E+00
III	2224824	2224883	-	5.61E+00
III	2225080	2225139	-	5.49E+00
III	2225324	2225383	-	5.64E+00
III	2225574	2225633	-	5.39E+00
III	2225824	2225883	-	5.30E+00
III	2226074	2226133	-	5.49E+00
III	2226324	2226383	-	5.43E+00
III	2226574	2226633	-	5.39E+00
III	2226824	2226883	-	5.36E+00
III	2227074	2227133	-	5.36E+00
III	2227324	2227383	-	5.52E+00
III	2227574	2227633	-	5.49E+00
III	2227824	2227883	-	5.57E+00
III	2228074	2228133	-	5.52E+00
III	2228327	2228386	-	5.43E+00
III	2228574	2228633	-	5.39E+00
III	2228824	2228883	-	5.43E+00
III	2229074	2229133	-	5.49E+00
III	2229324	2229383	-	5.39E+00
III	2229574	2229633	-	5.81E+00
III	2229824	2229883	-	5.51E+00
III	2230074	2230133	-	5.51E+00
III	2230327	2230386	-	5.55E+00
III	2230574	2230633	-	5.39E+00
III	2230824	2230883	-	5.52E+00
III	2231074	2231133	-	5.34E+00
III	2231330	2231389	-	5.39E+00
III	2231574	2231633	-	5.73E+00
III	2231824	2231883	-	5.61E+00
III	2232074	2232133	-	5.36E+00
III	2232324	2232383	-	5.81E+00
III	2232574	2232633	-	5.67E+00
III	2232824	2232883	-	5.36E+00
III	2233074	2233133	-	5.46E+00
III	2233324	2233383	-	5.49E+00
III	2233574	2233633	-	5.43E+00
III	2233824	2233883	-	5.36E+00
III	2234074	2234133	-	5.52E+00
III	2234324	2234383	-	5.49E+00
III	2234574	2234633	-	5.58E+00
III	2234827	2234886	-	5.49E+00
III	2235074	2235133	-	5.55E+00
III	2235327	2235386	-	5.41E+00
III	2235574	2235633	-	5.51E+00
III	2235824	2235883	-	6.87E+00
III	2236074	2236133	-	5.93E+00
III	2236324	2236383	-	5.52E+00
III	2236574	2236633	-	5.39E+00
III	2236824	2236883	-	5.54E+00
III	2237078	2237137	-	5.46E+00
III	2237324	2237383	-	5.58E+00
III	2237574	2237633	-	5.64E+00
III	2237824	2237883	-	5.54E+00
III	2238074	2238133	-	5.61E+00
III	2238327	2238386	-	5.46E+00
III	2238577	2238636	-	5.39E+00
III	2238824	2238883	-	5.49E+00
III	2239074	2239133	-	5.49E+00
III	2239324	2239383	-	5.52E+00
III	2239574	2239633	-	5.36E+00
III	2239824	2239883	-	5.49E+00
III	2240077	2240136	-	5.52E+00
III	2240327	2240386	-	5.39E+00
III	2240574	2240633	-	5.44E+00
III	2240824	2240883	-	5.55E+00
III	2241074	2241133	-	5.46E+00
III	2241324	2241383	-	5.39E+00
III	2241574	2241633	-	5.44E+00
III	2241824	2241883	-	5.49E+00
III	2242074	2242133	-	5.43E+00
III	2242324	2242383	-	5.46E+00
III	2242574	2242633	-	5.52E+00
III	2242824	2242883	-	5.46E+00
III	2243074	2243133	-	5.58E+00
III	2243327	2243386	-	5.70E+00
III	2243574	2243633	-	5.43E+00
III	2243824	2243883	-	5.55E+00
III	2244074	2244133	-	5.32E+00
III	2244324	2244383	-	5.52E+00
III	2244574	2244633	-	5.55E+00
III	2244824	2244883	-	5.36E+00
III	2245074	2245133	-	5.51E+00
III	2245324	2245383	-	5.52E+00
III	2245574	2245633	-	5.43E+00
III	2245824	2245883	-	5.52E+00
III	2246074	2246133	-	5.52E+00
III	2246324	2246383	-	5.43E+00
III	2246574	2246633	-	5.52E+00
III	2246824	2246883	-	5.34E+00
III	2247074	2247133	-	5.41E+00
III	2247324	2247383	-	5.61E+00
III	2247574	2247633	-	5.52E+00
III	2247824	2247883	-	6.27E+00
III	2248074	2248133	-	5.46E+00
III	2248324	2248383	-	5.43E+00
III	2248574	2248633	-	5.46E+00
III	2248824	2248883	-	6.19E+00
III	2249074	2249133	-	5.39E+00
III	2249324	2249383	-	5.49E+00
III	2249574	2249633	-	5.64E+00
III	2249824	2249883	-	5.49E+00
III	2250074	2250133	-	5.75E+00
III	2250330	2250389	-	5.43E+00
III	2250574	2250633	-	5.43E+00
III	2250827	2250886	-	5.93E+00
III	2251074	2251133	-	5.43E+00
III	2251324	2251383	-	5.61E+00
III	2251574	2251633	-	5.81E+00
III	2251824	2251883	-	5.79E+00
III	2252074	2252133	-	5.51E+00
III	2252324	2252383	-	5.57E+00
III	2252574	2252633	-	6.36E+00
III	2252824	2252883	-	5.49E+00
III	2253074	2253133	-	5.54E+00
III	2253329	2253388	-	5.75E+00
III	2253574	2253633	-	6.86E+00
III	2253824	2253883	-	5.97E+00
III	2254074	2254133	-	5.78E+00
III	2254324	2254383	-	5.49E+00
III	2254574	2254633	-	6.85E+00
III	2254824	2254883	-	5.57E+00
III	2255074	2255133	-	5.98E+00
III	2255324	2255383	-	5.46E+00
III	2255574	2255633	-	5.49E+00
III	2255824	2255883	-	6.15E+00
III	2256074	2256133	-	7.49E+00
III	2256329	2256388	-	5.93E+00
III	2256574	2256633	-	5.85E+00
III	2256824	2256883	-	5.49E+00
III	2257074	2257133	-	5.25E+00
III	2257324	2257383	-	5.32E+00
III	2257574	2257633	-	5.46E+00
III	2257824	2257883	-	5.43E+00
III	2258074	2258133	-	5.64E+00
III	2258324	2258383	-	5.46E+00
III	2258574	2258633	-	5.48E+00
III	2258824	2258883	-	5.57E+00
III	2259081	2259140	-	5.25E+00
III	2259324	2259383	-	5.49E+00
III	2259577	2259636	-	5.43E+00
III	2259824	2259883	-	5.55E+00
III	2260074	2260133	-	5.52E+00
III	2260324	2260383	-	5.48E+00
III	2260574	2260633	-	5.49E+00
III	2260824	2260883	-	5.43E+00
III	2261077	2261136	-	5.49E+00
III	2261324	2261383	-	5.67E+00
III	2261574	2261633	-	5.49E+00
III	2261824	2261883	-	5.39E+00
III	2262074	2262133	-	5.46E+00
III	2262324	2262383	-	5.48E+00
III	2262574	2262633	-	5.30E+00
III	2262824	2262883	-	5.52E+00
III	2263074	2263133	-	5.58E+00
III	2263324	2263383	-	5.51E+00
III	2263574	2263633	-	5.43E+00
III	2263824	2263883	-	5.38E+00
III	2264074	2264133	-	5.66E+00
III	2264324	2264383	-	5.55E+00
III	2264574	2264633	-	5.43E+00
III	2264824	2264883	-	5.30E+00
III	2265074	2265133	-	5.75E+00
III	2265324	2265383	-	5.52E+00
III	2265574	2265633	-	5.49E+00
III	2265824	2265883	-	5.46E+00
III	2266074	2266133	-	5.71E+00
III	2266324	2266383	-	5.58E+00
III	2266574	2266633	-	5.36E+00
III	2266827	2266886	-	5.60E+00
III	2267074	2267133	-	5.93E+00
III	2267324	2267383	-	5.32E+00
III	2267574	2267633	-	5.55E+00
III	2267824	2267883	-	5.39E+00
III	2268074	2268133	-	5.39E+00
III	2268324	2268383	-	5.51E+00
III	2268574	2268633	-	5.34E+00
III	2268824	2268883	-	6.98E+00
III	2269074	2269133	-	5.64E+00
III	2269324	2269383	-	5.64E+00
III	2269574	2269633	-	5.55E+00
III	2269824	2269883	-	5.48E+00
III	2270074	2270133	-	5.49E+00
III	2270324	2270383	-	5.88E+00
III	2270574	2270633	-	5.46E+00
III	2270824	2270883	-	5.54E+00
III	2271074	2271133	-	5.83E+00
III	2271324	2271383	-	5.36E+00
III	2271574	2271633	-	5.32E+00
III	2271824	2271883	-	5.43E+00
III	2272074	2272133	-	5.55E+00
III	2272324	2272383	-	5.43E+00
III	2272574	2272633	-	5.27E+00
III	2272824	2272883	-	5.52E+00
III	2273074	2273133	-	5.41E+00
III	2273324	2273383	-	5.36E+00
III	2273574	2273633	-	5.44E+00
III	2273824	2273883	-	5.36E+00
III	2274074	2274133	-	5.48E+00
III	2274324	2274383	-	5.66E+00
III	2274574	2274633	-	5.61E+00
III	2274824	2274883	-	5.73E+00
III	2275074	2275133	-	5.49E+00
III	2275324	2275383	-	5.52E+00
III	2275574	2275633	-	5.43E+00
III	2275824	2275883	-	5.36E+00
III	2276074	2276133	-	5.51E+00
III	2276327	2276386	-	5.49E+00
III	2276574	2276633	-	5.25E+00
III	2276824	2276883	-	5.43E+00
III	2277074	2277133	-	5.43E+00
III	2277324	2277383	-	5.36E+00
III	2277574	2277633	-	5.46E+00
III	2277824	2277883	-	5.46E+00
III	2278074	2278133	-	5.49E+00
III	2278324	2278383	-	5.39E+00
III	2278577	2278636	-	5.39E+00
III	2278824	2278883	-	5.46E+00
III	2279077	2279136	-	5.57E+00
III	2279327	2279386	-	5.61E+00
III	2279574	2279633	-	5.36E+00
III	2279824	2279883	-	5.51E+00
III	2280074	2280133	-	5.52E+00
III	2280330	2280389	-	5.43E+00
III	2280574	2280633	-	5.39E+00
III	2280824	2280883	-	5.54E+00
III	2281074	2281133	-	5.61E+00
III	2281324	2281383	-	5.70E+00
III	2281574	2281633	-	5.46E+00
III	2281824	2281883	-	5.39E+00
III	2282074	2282133	-	5.73E+00
III	2282324	2282383	-	5.52E+00
III	2282574	2282633	-	5.61E+00
III	2282824	2282883	-	5.52E+00
III	2283074	2283133	-	5.29E+00
III	2283324	2283383	-	5.61E+00
III	2283574	2283633	-	5.36E+00
III	2283824	2283883	-	5.49E+00
III	2284074	2284133	-	5.49E+00
III	2284324	2284383	-	5.38E+00
III	2284574	2284633	-	5.36E+00
III	2284824	2284883	-	5.46E+00
III	2285074	2285133	-	5.39E+00
III	2285324	2285383	-	5.32E+00
III	2285574	2285633	-	5.43E+00
III	2285824	2285883	-	5.39E+00
III	2286074	2286133	-	5.38E+00
III	2286324	2286383	-	5.49E+00
III	2286574	2286633	-	5.57E+00
III	2286824	2286883	-	5.70E+00
III	2287077	2287136	-	5.52E+00
III	2287324	2287383	-	6.06E+00
III	2287574	2287633	-	5.44E+00
III	2287824	2287883	-	5.67E+00
III	2288074	2288133	-	5.91E+00
III	2288324	2288383	-	5.46E+00
III	2288574	2288633	-	5.64E+00
III	2288824	2288883	-	5.55E+00
III	2289074	2289133	-	5.43E+00
III	2289324	2289383	-	5.52E+00
III	2289574	2289633	-	5.52E+00
III	2289824	2289883	-	5.54E+00
III	2290074	2290133	-	5.41E+00
III	2290324	2290383	-	5.57E+00
III	2290574	2290633	-	5.55E+00
III	2290824	2290883	-	5.49E+00
III	2291074	2291133	-	7.38E+00
III	2291324	2291383	-	5.78E+00
III	2291574	2291633	-	5.61E+00
III	2291824	2291883	-	5.52E+00
III	2292074	2292133	-	5.66E+00
III	2292324	2292383	-	5.55E+00
III	2292574	2292633	-	5.48E+00
III	2292824	2292883	-	5.43E+00
III	2293074	2293133	-	5.46E+00
III	2293327	2293386	-	5.55E+00
III	2293574	2293633	-	5.46E+00
III	2293824	2293883	-	5.52E+00
III	2294074	2294133	-	5.60E+00
III	2294324	2294383	-	5.49E+00
III	2294574	2294633	-	5.52E+00
III	2294824	2294883	-	5.64E+00
III	2295074	2295133	-	8.36E+00
III	2295324	2295383	-	5.83E+00
III	2295574	2295633	-	5.52E+00
III	2295824	2295883	-	5.49E+00
III	2296074	2296133	-	5.38E+00
III	2296324	2296383	-	5.57E+00
III	2296574	2296633	-	5.36E+00
III	2296824	2296883	-	5.32E+00
III	2297074	2297133	-	5.43E+00
III	2297327	2297386	-	5.39E+00
III	2297574	2297633	-	5.52E+00
III	2297824	2297883	-	5.46E+00
III	2298074	2298133	-	5.55E+00
III	2298324	2298383	-	5.32E+00
III	2298574	2298633	-	5.43E+00
III	2298824	2298883	-	5.43E+00
III	2299074	2299133	-	5.32E+00
III	2299324	2299383	-	5.39E+00
III	2299574	2299633	-	5.49E+00
III	2299824	2299883	-	5.39E+00
III	2300074	2300133	-	5.60E+00
III	2300324	2300383	-	5.32E+00
III	2300574	2300633	-	5.34E+00
III	2300824	2300883	-	5.52E+00
III	2301074	2301133	-	5.43E+00
III	2301324	2301383	-	5.36E+00
III	2301574	2301633	-	5.44E+00
III	2301824	2301883	-	5.43E+00
III	2302074	2302133	-	5.41E+00
III	2302324	2302383	-	5.39E+00
III	2302574	2302633	-	5.44E+00
III	2302824	2302883	-	5.81E+00
III	2303074	2303133	-	5.46E+00
III	2303324	2303383	-	5.55E+00
III	2303574	2303633	-	5.88E+00
III	2303824	2303883	-	5.55E+00
III	2304074	2304133	-	5.75E+00
III	2304324	2304383	-	5.61E+00
III	2304574	2304633	-	5.78E+00
III	2304824	2304883	-	5.83E+00
III	2305074	2305133	-	7.20E+00
III	2305324	2305383	-	5.49E+00
III	2305574	2305633	-	5.30E+00
III	2305824	2305883	-	5.39E+00
III	2306074	2306133	-	5.51E+00
III	2306324	2306383	-	5.46E+00
III	2306574	2306633	-	5.52E+00
III	2306824	2306883	-	5.43E+00
III	2307074	2307133	-	5.55E+00
III	2307324	2307383	-	5.46E+00
III	2307574	2307633	-	5.43E+00
III	2307824	2307883	-	5.51E+00
III	2308074	2308133	-	5.49E+00
III	2308327	2308386	-	5.55E+00
III	2308574	2308633	-	5.51E+00
III	2308824	2308883	-	5.36E+00
III	2309074	2309133	-	5.43E+00
III	2309324	2309383	-	5.39E+00
III	2309574	2309633	-	5.44E+00
III	2309824	2309883	-	5.46E+00
III	2310074	2310133	-	5.43E+00
III	2310324	2310383	-	5.64E+00
III	2310574	2310633	-	5.43E+00
III	2310824	2310883	-	5.64E+00
III	2311074	2311133	-	5.54E+00
III	2311324	2311383	-	5.98E+00
III	2311574	2311633	-	5.81E+00
III	2311824	2311883	-	5.46E+00
III	2312074	2312133	-	5.39E+00
III	2312324	2312383	-	5.52E+00
III	2312574	2312633	-	5.73E+00
III	2312824	2312883	-	5.49E+00
III	2313074	2313133	-	5.48E+00
III	2313324	2313383	-	5.36E+00
III	2313574	2313633	-	5.46E+00
III	2313824	2313883	-	5.67E+00
III	2314074	2314133	-	5.49E+00
III	2314324	2314383	-	5.49E+00
III	2314574	2314633	-	5.43E+00
III	2314824	2314883	-	5.41E+00
III	2315074	2315133	-	5.49E+00
III	2315324	2315383	-	5.46E+00
III	2315574	2315633	-	5.55E+00
III	2315824	2315883	-	5.44E+00
III	2316077	2316136	-	5.44E+00
III	2316324	2316383	-	5.39E+00
III	2316574	2316633	-	5.39E+00
III	2316824	2316883	-	5.48E+00
III	2317077	2317136	-	5.52E+00
III	2317324	2317383	-	5.46E+00
III	2317574	2317633	-	5.49E+00
III	2317824	2317883	-	5.48E+00
III	2318074	2318133	-	5.49E+00
III	2318324	2318383	-	5.55E+00
III	2318574	2318633	-	5.36E+00
III	2318824	2318883	-	5.46E+00
III	2319074	2319133	-	5.52E+00
III	2319324	2319383	-	5.43E+00
III	2319574	2319633	-	5.43E+00
III	2319824	2319883	-	5.36E+00
III	2319928	2319987	-	5.30E+00
III	2320537	2320596	-	5.46E+00
III	2321037	2321096	-	5.95E+00
III	2321074	2321133	-	5.43E+00
III	2321190	2321249	-	5.57E+00
III	2321373	2321432	-	5.52E+00
III	2321403	2321462	-	5.61E+00
III	2321633	2321692	-	5.58E+00
III	2321690	2321749	-	5.48E+00
III	2321880	2321939	-	5.54E+00
III	2322469	2322528	-	5.52E+00
III	2322660	2322719	-	5.64E+00
III	2322869	2322928	-	5.46E+00
III	2322875	2322934	-	5.36E+00
III	2323286	2323345	-	5.91E+00
III	2323410	2323469	-	5.98E+00
III	2323469	2323528	-	5.63E+00
III	2323561	2323620	-	5.52E+00
III	2323855	2323914	-	5.49E+00
III	2324469	2324528	-	5.49E+00
III	2324602	2324661	-	5.93E+00
III	2324824	2324883	-	5.52E+00
III	2325074	2325133	-	5.54E+00
III	2325324	2325383	-	5.52E+00
III	2325574	2325633	-	5.64E+00
III	2325824	2325883	-	5.44E+00
III	2326074	2326133	-	5.61E+00
III	2326324	2326383	-	5.38E+00
III	2326574	2326633	-	5.39E+00
III	2326827	2326886	-	5.32E+00
III	2327074	2327133	-	5.74E+00
III	2327324	2327383	-	5.78E+00
III	2327574	2327633	-	5.43E+00
III	2327824	2327883	-	5.52E+00
III	2328074	2328133	-	5.49E+00
III	2328324	2328383	-	5.49E+00
III	2328574	2328633	-	5.32E+00
III	2328824	2328883	-	5.49E+00
III	2329074	2329133	-	5.52E+00
III	2329324	2329383	-	6.04E+00
III	2329574	2329633	-	6.82E+00
III	2329824	2329883	-	6.02E+00
III	2330074	2330133	-	5.64E+00
III	2330324	2330383	-	5.67E+00
III	2330574	2330633	-	5.49E+00
III	2330824	2330883	-	5.46E+00
III	2331074	2331133	-	5.88E+00
III	2331324	2331383	-	6.00E+00
III	2331577	2331636	-	6.00E+00
III	2331824	2331883	-	6.73E+00
III	2332074	2332133	-	5.55E+00
III	2332324	2332383	-	5.36E+00
III	2332574	2332633	-	5.43E+00
III	2332824	2332883	-	5.52E+00
III	2333074	2333133	-	5.78E+00
III	2333324	2333383	-	5.64E+00
III	2333574	2333633	-	5.73E+00
III	2333824	2333883	-	5.54E+00
III	2334074	2334133	-	5.39E+00
III	2334324	2334383	-	5.57E+00
III	2334574	2334633	-	5.55E+00
III	2334824	2334883	-	5.49E+00
III	2335074	2335133	-	5.43E+00
III	2335324	2335383	-	5.39E+00
III	2335574	2335633	-	5.54E+00
III	2335824	2335883	-	5.57E+00
III	2336077	2336136	-	5.36E+00
III	2336324	2336383	-	5.44E+00
III	2336574	2336633	-	5.49E+00
III	2336824	2336883	-	5.32E+00
III	2337074	2337133	-	5.52E+00
III	2337324	2337383	-	5.57E+00
III	2337574	2337633	-	5.36E+00
III	2337824	2337883	-	5.49E+00
III	2338074	2338133	-	5.46E+00
III	2338324	2338383	-	5.49E+00
III	2338574	2338633	-	5.39E+00
III	2338824	2338883	-	5.61E+00
III	2339074	2339133	-	5.46E+00
III	2339324	2339383	-	5.49E+00
III	2339574	2339633	-	5.46E+00
III	2339824	2339883	-	5.52E+00
III	2340074	2340133	-	5.32E+00
III	2340324	2340383	-	5.39E+00
III	2340574	2340633	-	5.30E+00
III	2340824	2340883	-	5.52E+00
III	2341074	2341133	-	5.46E+00
III	2341328	2341387	-	5.39E+00
III	2341574	2341633	-	5.49E+00
III	2341824	2341883	-	5.69E+00
III	2342074	2342133	-	5.43E+00
III	2342324	2342383	-	5.43E+00
III	2342574	2342633	-	5.49E+00
III	2342824	2342883	-	5.46E+00
III	2343077	2343136	-	5.38E+00
III	2343324	2343383	-	5.36E+00
III	2343574	2343633	-	5.32E+00
III	2343824	2343883	-	5.49E+00
III	2344074	2344133	-	5.46E+00
III	2344324	2344383	-	5.41E+00
III	2344574	2344633	-	5.39E+00
III	2344824	2344883	-	5.44E+00
III	2345080	2345139	-	5.43E+00
III	2345324	2345383	-	5.46E+00
III	2345577	2345636	-	5.57E+00
III	2345824	2345883	-	5.49E+00
III	2346074	2346133	-	5.41E+00
III	2346324	2346383	-	5.57E+00
III	2346574	2346633	-	5.46E+00
III	2346824	2346883	-	5.49E+00
III	2347074	2347133	-	5.39E+00
III	2347324	2347383	-	5.43E+00
III	2347574	2347633	-	5.21E+00
III	2347827	2347886	-	5.44E+00
III	2348074	2348133	-	5.49E+00
III	2348327	2348386	-	5.54E+00
III	2348574	2348633	-	5.49E+00
III	2348827	2348886	-	5.48E+00
III	2349074	2349133	-	6.74E+00
III	2349324	2349383	-	6.00E+00
III	2349574	2349633	-	5.63E+00
III	2349824	2349883	-	5.46E+00
III	2350074	2350133	-	5.46E+00
III	2350324	2350383	-	5.55E+00
III	2350574	2350633	-	5.41E+00
III	2350824	2350883	-	5.49E+00
III	2351074	2351133	-	6.00E+00
III	2351324	2351383	-	5.39E+00
III	2351574	2351633	-	5.69E+00
III	2351824	2351883	-	5.52E+00
III	2352074	2352133	-	5.39E+00
III	2352324	2352383	-	5.58E+00
III	2352574	2352633	-	5.39E+00
III	2352824	2352883	-	5.44E+00
III	2353074	2353133	-	5.46E+00
III	2353324	2353383	-	5.39E+00
III	2353574	2353633	-	5.43E+00
III	2353824	2353883	-	5.36E+00
III	2354074	2354133	-	5.60E+00
III	2354324	2354383	-	5.39E+00
III	2354574	2354633	-	5.32E+00
III	2354827	2354886	-	5.46E+00
III	2355074	2355133	-	5.55E+00
III	2355324	2355383	-	5.75E+00
III	2355574	2355633	-	5.52E+00
III	2355828	2355887	-	5.48E+00
III	2356074	2356133	-	5.30E+00
III	2356324	2356383	-	5.46E+00
III	2356574	2356633	-	5.43E+00
III	2356824	2356883	-	5.43E+00
III	2357074	2357133	-	5.39E+00
III	2357324	2357383	-	5.49E+00
III	2357574	2357633	-	5.64E+00
III	2357824	2357883	-	5.39E+00
III	2358074	2358133	-	5.49E+00
III	2358324	2358383	-	5.41E+00
III	2358574	2358633	-	5.82E+00
III	2358824	2358883	-	5.55E+00
III	2359074	2359133	-	5.95E+00
III	2359324	2359383	-	5.86E+00
III	2359574	2359633	-	5.54E+00
III	2359824	2359883	-	7.01E+00
III	2360074	2360133	-	6.43E+00
III	2360324	2360383	-	5.88E+00
III	2360574	2360633	-	5.95E+00
III	2360824	2360883	-	5.64E+00
III	2361074	2361133	-	6.49E+00
III	2361324	2361383	-	6.29E+00
III	2361574	2361633	-	5.49E+00
III	2361824	2361883	-	5.55E+00
III	2362074	2362133	-	5.52E+00
III	2362324	2362383	-	5.39E+00
III	2362574	2362633	-	5.93E+00
III	2362824	2362883	-	5.46E+00
III	2363074	2363133	-	5.52E+00
III	2363324	2363383	-	5.36E+00
III	2363574	2363633	-	5.36E+00
III	2363824	2363883	-	5.48E+00
III	2364074	2364133	-	5.49E+00
III	2364324	2364383	-	5.49E+00
III	2364574	2364633	-	5.43E+00
III	2364827	2364886	-	5.51E+00
III	2365074	2365133	-	5.39E+00
III	2365324	2365383	-	5.49E+00
III	2365574	2365633	-	5.25E+00
III	2365824	2365883	-	5.44E+00
III	2366074	2366133	-	5.49E+00
III	2366324	2366383	-	5.49E+00
III	2366574	2366633	-	5.58E+00
III	2366824	2366883	-	5.61E+00
III	2367074	2367133	-	5.43E+00
III	2367324	2367383	-	5.58E+00
III	2367580	2367639	-	5.60E+00
III	2367824	2367883	-	5.55E+00
III	2368074	2368133	-	5.43E+00
III	2368324	2368383	-	5.52E+00
III	2368574	2368633	-	5.64E+00
III	2368824	2368883	-	5.43E+00
III	2369074	2369133	-	5.49E+00
III	2369324	2369383	-	5.64E+00
III	2369574	2369633	-	5.49E+00
III	2369824	2369883	-	5.38E+00
III	2370077	2370136	-	5.32E+00
III	2370324	2370383	-	5.39E+00
III	2370574	2370633	-	5.43E+00
III	2370833	2370892	-	5.48E+00
III	2371074	2371133	-	5.49E+00
III	2371324	2371383	-	5.44E+00
III	2371574	2371633	-	5.39E+00
III	2371827	2371886	-	5.52E+00
III	2372074	2372133	-	5.49E+00
III	2372330	2372389	-	5.55E+00
III	2372574	2372633	-	5.58E+00
III	2372824	2372883	-	5.46E+00
III	2373074	2373133	-	5.46E+00
III	2373324	2373383	-	5.58E+00
III	2373574	2373633	-	5.48E+00
III	2373824	2373883	-	5.43E+00
III	2374074	2374133	-	5.55E+00
III	2374324	2374383	-	5.52E+00
III	2374574	2374633	-	5.52E+00
III	2374824	2374883	-	5.36E+00
III	2375074	2375133	-	5.46E+00
III	2375324	2375383	-	5.43E+00
III	2375574	2375633	-	5.54E+00
III	2375824	2375883	-	5.58E+00
III	2376074	2376133	-	5.36E+00
III	2376324	2376383	-	5.61E+00
III	2376574	2376633	-	7.15E+00
III	2376824	2376883	-	5.29E+00
III	2377074	2377133	-	6.08E+00
III	2377324	2377383	-	5.49E+00
III	2377574	2377633	-	5.46E+00
III	2377824	2377883	-	6.06E+00
III	2378074	2378133	-	5.36E+00
III	2378324	2378383	-	5.49E+00
III	2378574	2378633	-	7.80E+00
III	2378824	2378883	-	6.82E+00
III	2379074	2379133	-	5.99E+00
III	2379324	2379383	-	7.55E+00
III	2379574	2379633	-	5.70E+00
III	2379824	2379883	-	5.67E+00
III	2380074	2380133	-	5.61E+00
III	2380327	2380386	-	5.46E+00
III	2380574	2380633	-	5.43E+00
III	2380824	2380883	-	5.46E+00
III	2381074	2381133	-	5.43E+00
III	2381324	2381383	-	5.44E+00
III	2381578	2381637	-	5.46E+00
III	2381824	2381883	-	5.52E+00
III	2382074	2382133	-	5.39E+00
III	2382327	2382386	-	5.46E+00
III	2382574	2382633	-	5.36E+00
III	2382824	2382883	-	5.29E+00
III	2383074	2383133	-	5.52E+00
III	2383324	2383383	-	5.58E+00
III	2383574	2383633	-	5.52E+00
III	2383824	2383883	-	5.38E+00
III	2384074	2384133	-	5.51E+00
III	2384324	2384383	-	5.34E+00
III	2384574	2384633	-	5.46E+00
III	2384824	2384883	-	6.11E+00
III	2385074	2385133	-	5.49E+00
III	2385327	2385386	-	6.11E+00
III	2385574	2385633	-	5.49E+00
III	2385824	2385883	-	5.43E+00
III	2386074	2386133	-	7.59E+00
III	2386324	2386383	-	8.73E+00
III	2386574	2386633	-	5.43E+00
III	2386824	2386883	-	5.48E+00
III	2387074	2387133	-	5.58E+00
III	2387324	2387383	-	5.32E+00
III	2387574	2387633	-	5.43E+00
III	2387827	2387886	-	5.44E+00
III	2388074	2388133	-	5.49E+00
III	2388324	2388383	-	5.36E+00
III	2388574	2388633	-	5.49E+00
III	2388824	2388883	-	5.43E+00
III	2389074	2389133	-	5.32E+00
III	2389327	2389386	-	5.70E+00
III	2389574	2389633	-	5.58E+00
III	2389824	2389883	-	5.32E+00
III	2390074	2390133	-	5.52E+00
III	2390324	2390383	-	5.54E+00
III	2390574	2390633	-	5.39E+00
III	2390824	2390883	-	5.46E+00
III	2391074	2391133	-	5.43E+00
III	2391324	2391383	-	5.43E+00
III	2391574	2391633	-	5.49E+00
III	2391824	2391883	-	5.39E+00
III	2392074	2392133	-	5.43E+00
III	2392324	2392383	-	5.34E+00
III	2392574	2392633	-	5.43E+00
III	2392824	2392883	-	5.49E+00
III	2393074	2393133	-	5.39E+00
III	2393324	2393383	-	5.39E+00
III	2393574	2393633	-	5.43E+00
III	2393824	2393883	-	5.36E+00
III	2394074	2394133	-	5.58E+00
III	2394324	2394383	-	5.49E+00
III	2394574	2394633	-	5.64E+00
III	2394827	2394886	-	5.49E+00
III	2395074	2395133	-	5.36E+00
III	2395324	2395383	-	5.36E+00
III	2395581	2395640	-	5.48E+00
III	2395824	2395883	-	5.43E+00
III	2396074	2396133	-	5.41E+00
III	2396324	2396383	-	5.49E+00
III	2396574	2396633	-	5.58E+00
III	2396824	2396883	-	6.15E+00
III	2397077	2397136	-	5.60E+00
III	2397324	2397383	-	6.29E+00
III	2397574	2397633	-	5.88E+00
III	2397824	2397883	-	5.43E+00
III	2398074	2398133	-	5.46E+00
III	2398324	2398383	-	5.39E+00
III	2398574	2398633	-	5.43E+00
III	2398824	2398883	-	5.41E+00
III	2399074	2399133	-	5.49E+00
III	2399324	2399383	-	5.32E+00
III	2399574	2399633	-	5.43E+00
III	2399827	2399886	-	5.46E+00
III	2400074	2400133	-	5.54E+00
III	2400324	2400383	-	5.78E+00
III	2400574	2400633	-	5.75E+00
III	2400827	2400886	-	5.46E+00
III	2401074	2401133	-	5.49E+00
III	2401324	2401383	-	5.55E+00
III	2401584	2401643	-	5.46E+00
III	2401824	2401883	-	5.52E+00
III	2402074	2402133	-	5.48E+00
III	2402324	2402383	-	5.34E+00
III	2402574	2402633	-	5.49E+00
III	2402824	2402883	-	5.39E+00
III	2403074	2403133	-	5.61E+00
III	2403324	2403383	-	5.51E+00
III	2403574	2403633	-	5.58E+00
III	2403824	2403883	-	5.32E+00
III	2404074	2404133	-	5.43E+00
III	2404324	2404383	-	5.46E+00
III	2404574	2404633	-	5.52E+00
III	2404827	2404886	-	5.46E+00
III	2405074	2405133	-	5.78E+00
III	2405324	2405383	-	6.63E+00
III	2405574	2405633	-	5.36E+00
III	2405824	2405883	-	5.55E+00
III	2406074	2406133	-	5.43E+00
III	2406324	2406383	-	5.30E+00
III	2406574	2406633	-	5.58E+00
III	2406824	2406883	-	5.49E+00
III	2407074	2407133	-	5.43E+00
III	2407324	2407383	-	5.36E+00
III	2407574	2407633	-	5.46E+00
III	2407824	2407883	-	1.02E+01
III	2408074	2408133	-	5.32E+00
III	2408324	2408383	-	5.51E+00
III	2408574	2408633	-	5.43E+00
III	2408824	2408883	-	5.43E+00
III	2409074	2409133	-	5.58E+00
III	2409324	2409383	-	5.51E+00
III	2409574	2409633	-	5.46E+00
III	2409824	2409883	-	5.46E+00
III	2410074	2410133	-	5.52E+00
III	2410324	2410383	-	5.39E+00
III	2410577	2410636	-	5.49E+00
III	2410824	2410883	-	5.54E+00
III	2411074	2411133	-	5.55E+00
III	2411324	2411383	-	5.34E+00
III	2411574	2411633	-	5.49E+00
III	2411824	2411883	-	5.55E+00
III	2412074	2412133	-	5.46E+00
III	2412324	2412383	-	5.43E+00
III	2412574	2412633	-	5.32E+00
III	2412824	2412883	-	5.66E+00
III	2413074	2413133	-	5.49E+00
III	2413324	2413383	-	5.52E+00
III	2413574	2413633	-	5.52E+00
III	2413827	2413886	-	5.38E+00
III	2414074	2414133	-	5.46E+00
III	2414324	2414383	-	5.51E+00
III	2414574	2414633	-	5.39E+00
III	2414827	2414886	-	5.55E+00
III	2415074	2415133	-	5.46E+00
III	2415324	2415383	-	5.46E+00
III	2415574	2415633	-	5.41E+00
III	2415827	2415886	-	5.36E+00
III	2416074	2416133	-	5.51E+00
III	2416324	2416383	-	5.36E+00
III	2416574	2416633	-	5.61E+00
III	2416824	2416883	-	5.43E+00
III	2417074	2417133	-	5.51E+00
III	2417327	2417386	-	5.36E+00
III	2417577	2417636	-	5.36E+00
III	2417827	2417886	-	5.46E+00
III	2418074	2418133	-	5.39E+00
III	2418324	2418383	-	5.29E+00
III	2418574	2418633	-	5.36E+00
III	2418824	2418883	-	5.32E+00
III	2418922	2418981	-	5.48E+00
III	2419324	2419383	-	5.54E+00
III	2419574	2419633	-	5.67E+00
III	2419824	2419883	-	5.49E+00
III	2420074	2420133	-	5.49E+00
III	2420324	2420383	-	5.41E+00
III	2420574	2420633	-	5.57E+00
III	2420824	2420883	-	5.52E+00
III	2421074	2421133	-	5.49E+00
III	2421324	2421383	-	5.43E+00
III	2421574	2421633	-	5.39E+00
III	2421824	2421883	-	5.38E+00
III	2422074	2422133	-	5.61E+00
III	2422324	2422383	-	5.49E+00
III	2422574	2422633	-	5.43E+00
III	2422824	2422883	-	5.39E+00
III	2423077	2423136	-	5.55E+00
III	2423324	2423383	-	5.21E+00
III	2423574	2423633	-	5.46E+00
III	2423824	2423883	-	5.43E+00
III	2424074	2424133	-	5.36E+00
III	2424324	2424383	-	5.98E+00
III	2424574	2424633	-	5.43E+00
III	2424824	2424883	-	5.38E+00
III	2425077	2425136	-	5.67E+00
III	2425324	2425383	-	5.60E+00
III	2425574	2425633	-	5.60E+00
III	2425827	2425886	-	5.52E+00
III	2426074	2426133	-	5.43E+00
III	2426324	2426383	-	5.41E+00
III	2426577	2426636	-	5.39E+00
III	2426824	2426883	-	5.39E+00
III	2427074	2427133	-	5.43E+00
III	2427324	2427383	-	5.51E+00
III	2427577	2427636	-	5.39E+00
III	2427824	2427883	-	5.54E+00
III	2428074	2428133	-	5.49E+00
III	2428324	2428383	-	5.52E+00
III	2428577	2428636	-	5.49E+00
III	2428824	2428883	-	5.52E+00
III	2429077	2429136	-	5.49E+00
III	2429574	2429633	-	5.52E+00
III	2429722	2429781	-	5.39E+00
III	2429824	2429883	-	5.49E+00
III	2430074	2430133	-	5.49E+00
III	2430324	2430383	-	5.78E+00
III	2430574	2430633	-	5.52E+00
III	2430824	2430883	-	5.49E+00
III	2431074	2431133	-	5.55E+00
III	2431324	2431383	-	5.46E+00
III	2431574	2431633	-	5.49E+00
III	2431824	2431883	-	5.58E+00
III	2432074	2432133	-	5.49E+00
III	2432324	2432383	-	5.58E+00
III	2432574	2432633	-	5.52E+00
III	2432827	2432886	-	5.49E+00
III	2433074	2433133	-	5.32E+00
III	2433760	2433819	-	5.46E+00
III	2434324	2434383	-	5.46E+00
III	2434510	2434569	-	5.49E+00
III	2434574	2434633	-	5.36E+00
III	2434760	2434819	-	5.88E+00
III	2434824	2434883	-	5.49E+00
III	2435010	2435069	-	5.73E+00
III	2435074	2435133	-	5.70E+00
III	2435260	2435319	-	5.49E+00
III	2435574	2435633	-	5.55E+00
III	2435760	2435819	-	5.43E+00
III	2435824	2435883	-	5.61E+00
III	2436010	2436069	-	5.49E+00
III	2436074	2436133	-	5.39E+00
III	2436324	2436383	-	5.44E+00
III	2436510	2436569	-	5.39E+00
III	2436574	2436633	-	5.32E+00
III	2436824	2436883	-	5.32E+00
III	2437074	2437133	-	5.54E+00
III	2437260	2437319	-	5.43E+00
III	2437324	2437383	-	5.48E+00
III	2437510	2437569	-	5.52E+00
III	2437574	2437633	-	5.36E+00
III	2437824	2437883	-	5.46E+00
III	2438324	2438383	-	5.43E+00
III	2438510	2438569	-	5.48E+00
III	2438760	2438819	-	5.36E+00
III	2438824	2438883	-	5.41E+00
III	2439260	2439319	-	5.36E+00
III	2439324	2439383	-	5.46E+00
III	2439824	2439883	-	6.27E+00
III	2440272	2440331	-	9.24E+00
III	2440402	2440461	-	1.01E+01
III	2440435	2440494	-	1.08E+01
III	2440574	2440633	-	8.26E+00
III	2440827	2440886	-	5.43E+00
III	2441400	2441459	-	1.36E+01
III	2442400	2442459	-	6.63E+00
III	2442520	2442579	-	1.14E+01
III	2442574	2442633	-	1.17E+01
III	2442900	2442959	-	5.39E+00
III	2443564	2443623	-	8.66E+00
III	2443770	2443829	-	1.08E+01
III	2443900	2443959	-	1.02E+01
III	2444064	2444123	-	7.91E+00
III	2444270	2444329	-	1.11E+01
III	2444650	2444709	-	1.26E+01
III	2444893	2444952	-	1.40E+01
III	2445150	2445209	-	1.36E+01
III	2445770	2445829	-	1.21E+01
III	2445824	2445883	-	1.17E+01
III	2446020	2446079	-	1.41E+01
III	2446064	2446123	-	1.27E+01
III	2446314	2446373	-	1.02E+01
III	2446397	2446456	-	1.29E+01
III	2446520	2446579	-	1.26E+01
III	2446650	2446709	-	1.26E+01
III	2446824	2446883	-	1.78E+01
III	2447020	2447079	-	1.66E+01
III	2447150	2447209	-	1.36E+01
III	2447314	2447373	-	7.64E+00
III	2447324	2447383	-	7.72E+00
III	2447564	2447623	-	5.92E+00
III	2447574	2447633	-	6.08E+00
III	2447818	2447877	-	6.55E+00
III	2447824	2447883	-	5.91E+00
III	2448422	2448481	-	5.58E+00
III	2448507	2448566	-	5.44E+00
III	2448574	2448633	-	5.43E+00
III	2448824	2448883	-	5.46E+00
III	2449170	2449229	-	5.55E+00
III	2449324	2449383	-	5.46E+00
III	2449420	2449479	-	5.70E+00
III	2449574	2449633	-	5.46E+00
III	2449790	2449849	-	5.32E+00
III	2449920	2449979	-	5.36E+00
III	2450074	2450133	-	5.55E+00
III	2450290	2450349	-	5.46E+00
III	2450540	2450599	-	5.43E+00
III	2450661	2450720	-	5.55E+00
III	2451074	2451133	-	1.08E+01
III	2451412	2451471	-	7.66E+00
III	2451909	2451968	-	1.34E+01
III	2451919	2451978	-	1.37E+01
III	2452039	2452098	-	1.08E+01
III	2452419	2452478	-	1.30E+01
III	2452463	2452522	-	1.27E+01
III	2452539	2452598	-	1.26E+01
III	2452659	2452718	-	1.31E+01
III	2452789	2452848	-	1.17E+01
II	319	378	-	5.25E+00
II	341	400	-	5.41E+00
II	1001	1060	-	5.27E+00
II	1251	1310	-	5.57E+00
II	1341	1400	-	5.27E+00
II	2069	2128	-	5.49E+00
II	2091	2150	-	5.46E+00
II	2319	2378	-	5.44E+00
II	2341	2400	-	5.55E+00
II	2751	2810	-	5.49E+00
II	2819	2878	-	5.43E+00
II	3091	3150	-	5.52E+00
II	3341	3400	-	5.39E+00
II	3819	3878	-	5.43E+00
II	5001	5060	-	5.36E+00
II	5251	5310	-	5.41E+00
II	5447	5506	-	5.52E+00
II	5589	5648	-	5.49E+00
II	6069	6128	-	5.52E+00
II	6273	6332	-	5.46E+00
II	6501	6560	-	5.43E+00
II	6569	6628	-	5.36E+00
II	6772	6831	-	5.46E+00
II	7251	7310	-	5.52E+00
II	7272	7331	-	5.43E+00
II	7522	7581	-	5.43E+00
II	7819	7878	-	5.55E+00
II	8522	8581	-	5.61E+00
II	9022	9081	-	5.58E+00
II	9069	9128	-	5.39E+00
II	9251	9310	-	5.46E+00
II	9563	9622	-	5.77E+00
II	9569	9628	-	5.61E+00
II	9819	9878	-	5.60E+00
II	10022	10081	-	5.48E+00
II	10251	10310	-	5.25E+00
II	10610	10669	-	5.49E+00
II	11001	11060	-	5.46E+00
II	11251	11310	-	5.38E+00
II	11360	11419	-	5.54E+00
II	11501	11560	-	5.49E+00
II	11522	11581	-	5.43E+00
II	11854	11913	-	5.49E+00
II	12001	12060	-	5.55E+00
II	12251	12310	-	5.39E+00
II	12273	12332	-	5.49E+00
II	13001	13060	-	5.49E+00
II	13111	13170	-	5.49E+00
II	13361	13420	-	5.36E+00
II	13520	13579	-	5.41E+00
II	14001	14060	-	5.52E+00
II	14020	14079	-	5.43E+00
II	14257	14316	-	5.54E+00
II	14270	14329	-	5.48E+00
II	14361	14420	-	5.32E+00
II	14520	14579	-	5.44E+00
II	14727	14786	-	5.43E+00
II	14751	14810	-	5.52E+00
II	14861	14920	-	5.49E+00
II	15270	15329	-	5.43E+00
II	15729	15788	-	5.32E+00
II	16860	16919	-	5.46E+00
II	17001	17060	-	5.60E+00
II	17251	17310	-	5.39E+00
II	17360	17419	-	5.46E+00
II	17478	17537	-	5.30E+00
II	17501	17560	-	5.39E+00
II	17858	17917	-	5.54E+00
II	18001	18060	-	5.39E+00
II	18358	18417	-	5.32E+00
II	18975	19034	-	5.55E+00
II	19251	19310	-	5.43E+00
II	19858	19917	-	5.55E+00
II	20001	20060	-	5.52E+00
II	20105	20164	-	5.25E+00
II	20226	20285	-	5.43E+00
II	20976	21035	-	5.32E+00
II	21004	21063	-	5.39E+00
II	21251	21310	-	5.58E+00
II	21476	21535	-	5.69E+00
II	21751	21810	-	5.52E+00
II	22236	22295	-	5.43E+00
II	22251	22310	-	5.36E+00
II	22486	22545	-	5.30E+00
II	22751	22810	-	5.39E+00
II	23001	23060	-	5.49E+00
II	23236	23295	-	5.34E+00
II	23486	23545	-	5.44E+00
II	23726	23785	-	5.32E+00
II	23976	24035	-	5.32E+00
II	24251	24310	-	5.55E+00
II	24476	24535	-	5.49E+00
II	24726	24785	-	5.39E+00
II	24754	24813	-	5.32E+00
II	24976	25035	-	5.52E+00
II	25001	25060	-	5.49E+00
II	25254	25313	-	5.46E+00
II	25501	25560	-	5.46E+00
II	26001	26060	-	5.73E+00
II	26226	26285	-	5.39E+00
II	26251	26310	-	5.43E+00
II	26476	26535	-	5.48E+00
II	26976	27035	-	5.29E+00
II	27226	27285	-	5.51E+00
II	27476	27535	-	5.49E+00
II	27726	27785	-	5.52E+00
II	28001	28060	-	5.46E+00
II	28226	28285	-	5.46E+00
II	28251	28310	-	5.34E+00
II	28501	28560	-	5.51E+00
II	28976	29035	-	5.48E+00
II	29226	29285	-	5.41E+00
II	29251	29310	-	5.46E+00
II	29501	29560	-	5.43E+00
II	29751	29810	-	5.54E+00
II	30001	30060	-	5.43E+00
II	30251	30310	-	5.52E+00
II	30504	30563	-	5.43E+00
II	30751	30810	-	5.61E+00
II	31001	31060	-	5.29E+00
II	31251	31310	-	5.51E+00
II	31504	31563	-	5.41E+00
II	31751	31810	-	5.49E+00
II	32004	32063	-	5.36E+00
II	32251	32310	-	5.49E+00
II	32501	32560	-	5.46E+00
II	32751	32810	-	5.54E+00
II	33001	33060	-	5.46E+00
II	33251	33310	-	5.39E+00
II	33501	33560	-	5.49E+00
II	33751	33810	-	5.43E+00
II	34001	34060	-	5.46E+00
II	34251	34310	-	5.43E+00
II	34501	34560	-	5.55E+00
II	34751	34810	-	5.46E+00
II	35001	35060	-	5.46E+00
II	35251	35310	-	5.34E+00
II	35501	35560	-	5.46E+00
II	35751	35810	-	5.43E+00
II	36001	36060	-	5.36E+00
II	36251	36310	-	5.44E+00
II	36501	36560	-	5.55E+00
II	36751	36810	-	5.58E+00
II	37001	37060	-	5.41E+00
II	37254	37313	-	5.52E+00
II	37501	37560	-	5.36E+00
II	37751	37810	-	5.58E+00
II	38001	38060	-	5.32E+00
II	38251	38310	-	5.32E+00
II	38501	38560	-	5.52E+00
II	38751	38810	-	5.58E+00
II	39001	39060	-	8.26E+00
II	39251	39310	-	5.46E+00
II	39501	39560	-	5.46E+00
II	39751	39810	-	5.39E+00
II	40001	40060	-	5.88E+00
II	40251	40310	-	5.55E+00
II	40505	40564	-	5.39E+00
II	40751	40810	-	5.46E+00
II	41001	41060	-	5.46E+00
II	41251	41310	-	5.49E+00
II	41501	41560	-	5.30E+00
II	41751	41810	-	5.58E+00
II	42001	42060	-	5.36E+00
II	42251	42310	-	5.43E+00
II	42501	42560	-	5.46E+00
II	42751	42810	-	5.54E+00
II	43001	43060	-	5.36E+00
II	43251	43310	-	5.36E+00
II	43504	43563	-	5.32E+00
II	43751	43810	-	5.36E+00
II	44001	44060	-	5.46E+00
II	44251	44310	-	5.70E+00
II	44501	44560	-	5.44E+00
II	44751	44810	-	5.51E+00
II	45001	45060	-	5.52E+00
II	45251	45310	-	5.48E+00
II	45501	45560	-	5.32E+00
II	45751	45810	-	5.32E+00
II	46001	46060	-	5.46E+00
II	46251	46310	-	5.44E+00
II	46501	46560	-	5.48E+00
II	46751	46810	-	5.48E+00
II	47001	47060	-	5.48E+00
II	47251	47310	-	5.49E+00
II	47501	47560	-	5.49E+00
II	47751	47810	-	5.39E+00
II	48001	48060	-	5.41E+00
II	48251	48310	-	5.39E+00
II	48501	48560	-	5.39E+00
II	48751	48810	-	5.39E+00
II	49001	49060	-	5.36E+00
II	49251	49310	-	5.58E+00
II	49501	49560	-	5.52E+00
II	49751	49810	-	5.46E+00
II	50001	50060	-	5.52E+00
II	50251	50310	-	5.52E+00
II	50501	50560	-	5.64E+00
II	50751	50810	-	5.43E+00
II	51001	51060	-	5.46E+00
II	51251	51310	-	5.38E+00
II	51504	51563	-	5.29E+00
II	51751	51810	-	5.36E+00
II	52004	52063	-	5.39E+00
II	52251	52310	-	5.29E+00
II	52501	52560	-	5.34E+00
II	52751	52810	-	5.55E+00
II	53001	53060	-	5.44E+00
II	53251	53310	-	5.36E+00
II	53504	53563	-	5.49E+00
II	53751	53810	-	5.49E+00
II	54001	54060	-	5.43E+00
II	54251	54310	-	5.49E+00
II	54501	54560	-	5.64E+00
II	54751	54810	-	5.49E+00
II	55111	55170	-	5.36E+00
II	55501	55560	-	5.43E+00
II	55611	55670	-	5.46E+00
II	55861	55920	-	5.78E+00
II	56111	56170	-	5.87E+00
II	56611	56670	-	5.43E+00
II	56751	56810	-	5.32E+00
II	57001	57060	-	5.58E+00
II	57251	57310	-	5.49E+00
II	57501	57560	-	5.36E+00
II	57751	57810	-	5.52E+00
II	58001	58060	-	5.36E+00
II	58251	58310	-	5.93E+00
II	58501	58560	-	5.67E+00
II	58751	58810	-	5.58E+00
II	59001	59060	-	5.46E+00
II	59251	59310	-	5.39E+00
II	59501	59560	-	5.52E+00
II	59751	59810	-	5.41E+00
II	60001	60060	-	5.39E+00
II	60251	60310	-	5.48E+00
II	60501	60560	-	5.55E+00
II	60751	60810	-	5.46E+00
II	61001	61060	-	5.43E+00
II	61251	61310	-	5.46E+00
II	61501	61560	-	5.39E+00
II	61751	61810	-	5.52E+00
II	62001	62060	-	5.49E+00
II	62251	62310	-	5.46E+00
II	62501	62560	-	5.39E+00
II	62751	62810	-	5.46E+00
II	63001	63060	-	5.25E+00
II	63251	63310	-	5.29E+00
II	63501	63560	-	5.41E+00
II	63751	63810	-	5.36E+00
II	64001	64060	-	5.49E+00
II	64251	64310	-	5.41E+00
II	64501	64560	-	5.39E+00
II	64751	64810	-	5.63E+00
II	65001	65060	-	5.49E+00
II	65251	65310	-	5.43E+00
II	65501	65560	-	5.41E+00
II	65751	65810	-	5.43E+00
II	66001	66060	-	5.49E+00
II	66251	66310	-	5.48E+00
II	66501	66560	-	5.39E+00
II	66755	66814	-	5.44E+00
II	67001	67060	-	5.36E+00
II	67251	67310	-	5.49E+00
II	67501	67560	-	5.46E+00
II	67751	67810	-	5.36E+00
II	68001	68060	-	5.36E+00
II	68251	68310	-	5.49E+00
II	68501	68560	-	5.36E+00
II	68751	68810	-	5.49E+00
II	69001	69060	-	5.36E+00
II	69251	69310	-	5.46E+00
II	69501	69560	-	5.55E+00
II	69751	69810	-	5.46E+00
II	70001	70060	-	5.51E+00
II	70255	70314	-	5.52E+00
II	70501	70560	-	5.43E+00
II	70751	70810	-	5.36E+00
II	71001	71060	-	5.43E+00
II	71251	71310	-	5.49E+00
II	71501	71560	-	5.32E+00
II	71751	71810	-	5.55E+00
II	72001	72060	-	5.36E+00
II	72251	72310	-	5.78E+00
II	72501	72560	-	5.49E+00
II	72751	72810	-	5.51E+00
II	73001	73060	-	5.39E+00
II	73251	73310	-	5.41E+00
II	73501	73560	-	5.43E+00
II	73751	73810	-	5.43E+00
II	74001	74060	-	5.36E+00
II	74251	74310	-	5.46E+00
II	74501	74560	-	5.46E+00
II	74754	74813	-	5.43E+00
II	75001	75060	-	5.49E+00
II	75251	75310	-	5.43E+00
II	75501	75560	-	5.43E+00
II	75751	75810	-	5.39E+00
II	76001	76060	-	5.44E+00
II	76251	76310	-	5.44E+00
II	76634	76693	-	5.51E+00
II	77134	77193	-	5.41E+00
II	77251	77310	-	5.46E+00
II	77501	77560	-	5.49E+00
II	77751	77810	-	5.39E+00
II	78004	78063	-	5.46E+00
II	78251	78310	-	5.32E+00
II	78501	78560	-	5.36E+00
II	79001	79060	-	5.49E+00
II	79251	79310	-	5.46E+00
II	79751	79810	-	5.43E+00
II	80001	80060	-	5.49E+00
II	80306	80365	-	5.55E+00
II	80552	80611	-	5.43E+00
II	80802	80861	-	5.41E+00
II	81055	81114	-	5.48E+00
II	81302	81361	-	5.32E+00
II	81552	81611	-	5.38E+00
II	81802	81861	-	5.41E+00
II	82052	82111	-	5.48E+00
II	82302	82361	-	5.52E+00
II	82552	82611	-	5.58E+00
II	82802	82861	-	5.55E+00
II	83052	83111	-	5.43E+00
II	83302	83361	-	5.46E+00
II	83552	83611	-	5.46E+00
II	83802	83861	-	5.55E+00
II	84055	84114	-	5.52E+00
II	84302	84361	-	5.55E+00
II	84555	84614	-	5.49E+00
II	84805	84864	-	5.39E+00
II	85055	85114	-	5.39E+00
II	85302	85361	-	5.46E+00
II	85552	85611	-	5.49E+00
II	85802	85861	-	5.46E+00
II	86052	86111	-	5.43E+00
II	86305	86364	-	5.36E+00
II	86552	86611	-	5.46E+00
II	86802	86861	-	5.46E+00
II	87052	87111	-	5.43E+00
II	87306	87365	-	5.49E+00
II	87552	87611	-	5.46E+00
II	87802	87861	-	5.49E+00
II	88052	88111	-	5.52E+00
II	88305	88364	-	5.46E+00
II	88552	88611	-	5.58E+00
II	88802	88861	-	5.36E+00
II	89052	89111	-	5.39E+00
II	89302	89361	-	5.49E+00
II	89552	89611	-	5.38E+00
II	89802	89861	-	5.49E+00
II	90052	90111	-	5.52E+00
II	90302	90361	-	5.49E+00
II	90560	90619	-	5.25E+00
II	90802	90861	-	5.39E+00
II	91052	91111	-	5.44E+00
II	91302	91361	-	5.58E+00
II	91552	91611	-	5.30E+00
II	91775	91834	-	5.46E+00
II	92052	92111	-	5.43E+00
II	92293	92352	-	5.39E+00
II	92534	92593	-	5.48E+00
II	92784	92843	-	5.39E+00
II	92802	92861	-	5.48E+00
II	93025	93084	-	5.52E+00
II	93037	93096	-	5.39E+00
II	93284	93343	-	5.44E+00
II	93293	93352	-	5.52E+00
II	93534	93593	-	5.46E+00
II	93543	93602	-	5.49E+00
II	93793	93852	-	5.52E+00
II	94025	94084	-	5.49E+00
II	94037	94096	-	5.46E+00
II	94296	94355	-	5.46E+00
II	94552	94611	-	5.67E+00
II	95046	95105	-	5.43E+00
II	95534	95593	-	5.32E+00
II	96037	96096	-	5.39E+00
II	96534	96593	-	5.44E+00
II	96543	96602	-	5.46E+00
II	96561	96620	-	5.49E+00
II	97543	97602	-	5.21E+00
II	98311	98370	-	5.36E+00
II	98570	98629	-	5.46E+00
II	99043	99102	-	5.38E+00
II	99070	99129	-	5.39E+00
II	99793	99852	-	5.43E+00
II	100061	100120	-	5.39E+00
II	100079	100138	-	5.61E+00
II	100314	100373	-	5.55E+00
II	100320	100379	-	5.51E+00
II	100552	100611	-	5.64E+00
II	100579	100638	-	5.25E+00
II	100802	100861	-	5.43E+00
II	100820	100879	-	5.32E+00
II	100829	100888	-	5.49E+00
II	101320	101379	-	5.52E+00
II	101579	101638	-	5.55E+00
II	102320	102379	-	5.54E+00
II	102329	102388	-	5.43E+00
II	102561	102620	-	5.36E+00
II	102579	102638	-	5.43E+00
II	102802	102861	-	5.41E+00
II	103052	103111	-	5.32E+00
II	103302	103361	-	5.43E+00
II	103552	103611	-	5.46E+00
II	103802	103861	-	5.43E+00
II	104055	104114	-	5.43E+00
II	104302	104361	-	5.48E+00
II	104552	104611	-	5.52E+00
II	104802	104861	-	5.36E+00
II	105055	105114	-	5.46E+00
II	105302	105361	-	5.49E+00
II	105802	105861	-	5.57E+00
II	106052	106111	-	5.21E+00
II	106302	106361	-	5.48E+00
II	106552	106611	-	5.58E+00
II	106802	106861	-	5.43E+00
II	107052	107111	-	5.49E+00
II	107302	107361	-	5.46E+00
II	107552	107611	-	5.55E+00
II	107802	107861	-	5.29E+00
II	108052	108111	-	5.46E+00
II	108302	108361	-	5.43E+00
II	108552	108611	-	5.61E+00
II	108802	108861	-	5.57E+00
II	109052	109111	-	5.39E+00
II	109302	109361	-	5.30E+00
II	109552	109611	-	5.49E+00
II	109802	109861	-	5.55E+00
II	110052	110111	-	5.46E+00
II	110302	110361	-	5.49E+00
II	110555	110614	-	5.55E+00
II	110802	110861	-	5.39E+00
II	111052	111111	-	5.73E+00
II	111302	111361	-	5.49E+00
II	111805	111864	-	5.49E+00
II	112052	112111	-	5.70E+00
II	112305	112364	-	5.83E+00
II	112552	112611	-	7.87E+00
II	112802	112861	-	5.55E+00
II	113052	113111	-	5.81E+00
II	113302	113361	-	5.52E+00
II	113552	113611	-	5.46E+00
II	113802	113861	-	5.44E+00
II	114056	114115	-	5.39E+00
II	114302	114361	-	5.46E+00
II	114552	114611	-	5.49E+00
II	114802	114861	-	5.51E+00
II	115052	115111	-	5.52E+00
II	115302	115361	-	5.46E+00
II	115552	115611	-	5.43E+00
II	115802	115861	-	5.46E+00
II	116052	116111	-	5.36E+00
II	116302	116361	-	5.49E+00
II	116552	116611	-	5.52E+00
II	116802	116861	-	5.36E+00
II	117052	117111	-	5.55E+00
II	117302	117361	-	5.36E+00
II	117552	117611	-	5.48E+00
II	117802	117861	-	5.39E+00
II	118052	118111	-	5.46E+00
II	118302	118361	-	5.51E+00
II	118552	118611	-	5.39E+00
II	118802	118861	-	5.36E+00
II	119052	119111	-	5.55E+00
II	119302	119361	-	5.39E+00
II	119552	119611	-	5.17E+00
II	119802	119861	-	5.39E+00
II	120052	120111	-	5.48E+00
II	120302	120361	-	5.48E+00
II	120552	120611	-	5.38E+00
II	120802	120861	-	5.36E+00
II	121052	121111	-	5.64E+00
II	121302	121361	-	5.43E+00
II	121552	121611	-	5.43E+00
II	121802	121861	-	5.52E+00
II	122052	122111	-	5.43E+00
II	122302	122361	-	5.58E+00
II	122552	122611	-	5.55E+00
II	122802	122861	-	5.49E+00
II	123055	123114	-	5.43E+00
II	123302	123361	-	5.52E+00
II	123552	123611	-	5.36E+00
II	123802	123861	-	5.49E+00
II	124052	124111	-	5.43E+00
II	124302	124361	-	5.36E+00
II	124552	124611	-	5.55E+00
II	124802	124861	-	5.58E+00
II	125052	125111	-	5.46E+00
II	125302	125361	-	5.49E+00
II	125552	125611	-	5.39E+00
II	125802	125861	-	5.49E+00
II	126052	126111	-	5.46E+00
II	126302	126361	-	5.39E+00
II	126552	126611	-	5.30E+00
II	126802	126861	-	5.49E+00
II	127052	127111	-	5.52E+00
II	127302	127361	-	5.36E+00
II	127552	127611	-	5.39E+00
II	127802	127861	-	5.48E+00
II	128052	128111	-	5.38E+00
II	128302	128361	-	5.41E+00
II	128552	128611	-	5.39E+00
II	128802	128861	-	8.89E+00
II	129052	129111	-	6.00E+00
II	129302	129361	-	5.91E+00
II	129552	129611	-	5.98E+00
II	129802	129861	-	5.55E+00
II	130052	130111	-	5.49E+00
II	130302	130361	-	5.36E+00
II	130552	130611	-	5.39E+00
II	130802	130861	-	5.52E+00
II	131052	131111	-	5.39E+00
II	131302	131361	-	5.61E+00
II	131552	131611	-	5.36E+00
II	131802	131861	-	5.46E+00
II	132052	132111	-	5.41E+00
II	132308	132367	-	5.46E+00
II	132552	132611	-	5.39E+00
II	132802	132861	-	5.55E+00
II	133052	133111	-	5.46E+00
II	133302	133361	-	5.43E+00
II	133552	133611	-	5.49E+00
II	133802	133861	-	5.54E+00
II	134052	134111	-	5.44E+00
II	134302	134361	-	5.49E+00
II	134552	134611	-	5.25E+00
II	134802	134861	-	5.55E+00
II	135052	135111	-	5.36E+00
II	135302	135361	-	5.43E+00
II	135552	135611	-	5.73E+00
II	135802	135861	-	5.46E+00
II	136052	136111	-	5.61E+00
II	136302	136361	-	5.46E+00
II	136552	136611	-	5.36E+00
II	136802	136861	-	5.32E+00
II	137052	137111	-	5.58E+00
II	137302	137361	-	5.52E+00
II	137552	137611	-	5.43E+00
II	137802	137861	-	5.55E+00
II	138052	138111	-	5.39E+00
II	138302	138361	-	5.58E+00
II	138552	138611	-	5.46E+00
II	138802	138861	-	5.48E+00
II	139055	139114	-	5.46E+00
II	139302	139361	-	5.48E+00
II	139552	139611	-	5.99E+00
II	139802	139861	-	5.32E+00
II	140052	140111	-	5.39E+00
II	140302	140361	-	5.32E+00
II	140552	140611	-	5.43E+00
II	140802	140861	-	5.46E+00
II	141052	141111	-	5.36E+00
II	141302	141361	-	5.49E+00
II	141552	141611	-	5.58E+00
II	141802	141861	-	5.48E+00
II	142055	142114	-	5.52E+00
II	142302	142361	-	5.44E+00
II	142552	142611	-	5.49E+00
II	142802	142861	-	5.49E+00
II	143052	143111	-	5.57E+00
II	143302	143361	-	5.43E+00
II	143552	143611	-	5.39E+00
II	143802	143861	-	5.55E+00
II	144052	144111	-	5.52E+00
II	144302	144361	-	5.49E+00
II	144552	144611	-	5.36E+00
II	144802	144861	-	5.39E+00
II	145056	145115	-	5.49E+00
II	145302	145361	-	5.55E+00
II	145552	145611	-	5.52E+00
II	145802	145861	-	5.52E+00
II	146052	146111	-	5.61E+00
II	146302	146361	-	5.46E+00
II	146555	146614	-	5.39E+00
II	146802	146861	-	5.39E+00
II	147052	147111	-	5.39E+00
II	147302	147361	-	5.32E+00
II	147552	147611	-	5.46E+00
II	147802	147861	-	5.39E+00
II	148052	148111	-	5.52E+00
II	148302	148361	-	5.38E+00
II	148552	148611	-	5.39E+00
II	148802	148861	-	5.41E+00
II	149052	149111	-	5.49E+00
II	149302	149361	-	5.39E+00
II	149552	149611	-	5.48E+00
II	149802	149861	-	5.38E+00
II	150052	150111	-	5.38E+00
II	150302	150361	-	5.39E+00
II	150552	150611	-	5.32E+00
II	150802	150861	-	5.43E+00
II	151052	151111	-	5.43E+00
II	151302	151361	-	5.49E+00
II	151552	151611	-	5.43E+00
II	151802	151861	-	5.77E+00
II	152052	152111	-	5.41E+00
II	152302	152361	-	5.61E+00
II	152552	152611	-	5.64E+00
II	152802	152861	-	5.49E+00
II	153055	153114	-	5.46E+00
II	153302	153361	-	5.36E+00
II	153552	153611	-	5.52E+00
II	153802	153861	-	6.61E+00
II	154052	154111	-	5.52E+00
II	154302	154361	-	5.46E+00
II	154552	154611	-	5.36E+00
II	154802	154861	-	5.49E+00
II	155052	155111	-	5.61E+00
II	155302	155361	-	5.43E+00
II	155555	155614	-	5.41E+00
II	155802	155861	-	5.43E+00
II	156052	156111	-	5.49E+00
II	156302	156361	-	5.52E+00
II	156552	156611	-	5.41E+00
II	156802	156861	-	5.83E+00
II	157052	157111	-	5.64E+00
II	157302	157361	-	5.58E+00
II	157552	157611	-	5.58E+00
II	157802	157861	-	5.54E+00
II	158055	158114	-	5.49E+00
II	158302	158361	-	6.53E+00
II	158552	158611	-	5.60E+00
II	158805	158864	-	5.36E+00
II	159052	159111	-	5.58E+00
II	159302	159361	-	5.49E+00
II	159552	159611	-	5.36E+00
II	159802	159861	-	5.39E+00
II	160055	160114	-	5.48E+00
II	160302	160361	-	5.46E+00
II	160552	160611	-	5.46E+00
II	160802	160861	-	5.55E+00
II	161052	161111	-	5.43E+00
II	161302	161361	-	5.49E+00
II	161555	161614	-	5.29E+00
II	161802	161861	-	5.36E+00
II	162052	162111	-	5.36E+00
II	162302	162361	-	5.43E+00
II	162552	162611	-	5.46E+00
II	162802	162861	-	5.43E+00
II	163052	163111	-	5.39E+00
II	163302	163361	-	5.41E+00
II	163552	163611	-	5.49E+00
II	163802	163861	-	5.86E+00
II	164052	164111	-	6.04E+00
II	164302	164361	-	5.43E+00
II	164556	164615	-	5.43E+00
II	164802	164861	-	5.67E+00
II	165055	165114	-	5.36E+00
II	165302	165361	-	5.46E+00
II	165552	165611	-	5.32E+00
II	165802	165861	-	5.46E+00
II	166052	166111	-	5.43E+00
II	166302	166361	-	5.61E+00
II	166552	166611	-	5.49E+00
II	166802	166861	-	5.70E+00
II	167052	167111	-	5.49E+00
II	167302	167361	-	5.32E+00
II	167552	167611	-	5.41E+00
II	167802	167861	-	5.46E+00
II	168052	168111	-	5.39E+00
II	168302	168361	-	5.36E+00
II	168552	168611	-	5.52E+00
II	168802	168861	-	5.32E+00
II	169052	169111	-	5.46E+00
II	169302	169361	-	5.52E+00
II	169552	169611	-	5.41E+00
II	169802	169861	-	5.32E+00
II	170052	170111	-	6.97E+00
II	170302	170361	-	6.26E+00
II	170552	170611	-	5.52E+00
II	170802	170861	-	5.43E+00
II	171052	171111	-	5.41E+00
II	171302	171361	-	5.52E+00
II	171555	171614	-	5.58E+00
II	171802	171861	-	5.44E+00
II	172052	172111	-	5.44E+00
II	172302	172361	-	5.38E+00
II	172552	172611	-	5.36E+00
II	172802	172861	-	5.25E+00
II	173052	173111	-	5.36E+00
II	173302	173361	-	5.98E+00
II	173552	173611	-	5.61E+00
II	173802	173861	-	5.39E+00
II	174052	174111	-	5.49E+00
II	174302	174361	-	5.34E+00
II	174555	174614	-	5.39E+00
II	174802	174861	-	5.49E+00
II	175052	175111	-	5.55E+00
II	175302	175361	-	5.51E+00
II	175552	175611	-	5.48E+00
II	175802	175861	-	5.64E+00
II	176052	176111	-	5.43E+00
II	176308	176367	-	5.58E+00
II	176552	176611	-	5.51E+00
II	176805	176864	-	5.52E+00
II	177052	177111	-	5.52E+00
II	177302	177361	-	5.61E+00
II	177552	177611	-	5.52E+00
II	177802	177861	-	6.17E+00
II	178052	178111	-	5.44E+00
II	178302	178361	-	5.61E+00
II	178552	178611	-	5.46E+00
II	178802	178861	-	5.44E+00
II	179052	179111	-	5.95E+00
II	179302	179361	-	5.48E+00
II	179552	179611	-	5.43E+00
II	179802	179861	-	5.46E+00
II	180052	180111	-	5.61E+00
II	180302	180361	-	5.43E+00
II	180552	180611	-	5.52E+00
II	180802	180861	-	5.44E+00
II	181052	181111	-	5.32E+00
II	181302	181361	-	5.46E+00
II	181552	181611	-	5.34E+00
II	181802	181861	-	5.39E+00
II	182055	182114	-	5.58E+00
II	182302	182361	-	5.70E+00
II	182552	182611	-	5.51E+00
II	182802	182861	-	5.61E+00
II	183052	183111	-	5.49E+00
II	183302	183361	-	5.52E+00
II	183552	183611	-	5.39E+00
II	183802	183861	-	5.49E+00
II	184052	184111	-	5.43E+00
II	184302	184361	-	5.73E+00
II	184552	184611	-	5.54E+00
II	184802	184861	-	5.46E+00
II	185052	185111	-	5.44E+00
II	185302	185361	-	5.38E+00
II	185552	185611	-	5.49E+00
II	185802	185861	-	5.43E+00
II	186052	186111	-	5.38E+00
II	186302	186361	-	5.55E+00
II	186555	186614	-	5.46E+00
II	186802	186861	-	5.49E+00
II	187052	187111	-	5.36E+00
II	187302	187361	-	5.32E+00
II	187552	187611	-	5.39E+00
II	187805	187864	-	5.52E+00
II	188052	188111	-	5.55E+00
II	188302	188361	-	5.77E+00
II	188552	188611	-	5.81E+00
II	188802	188861	-	5.64E+00
II	189052	189111	-	5.43E+00
II	189302	189361	-	5.52E+00
II	189552	189611	-	5.43E+00
II	189802	189861	-	5.58E+00
II	190052	190111	-	5.41E+00
II	190302	190361	-	5.52E+00
II	190552	190611	-	5.55E+00
II	190805	190864	-	5.46E+00
II	191052	191111	-	5.61E+00
II	191302	191361	-	5.64E+00
II	191552	191611	-	5.48E+00
II	191802	191861	-	5.64E+00
II	192052	192111	-	5.57E+00
II	192302	192361	-	5.52E+00
II	192552	192611	-	5.39E+00
II	192802	192861	-	5.81E+00
II	193056	193115	-	5.60E+00
II	193302	193361	-	5.43E+00
II	193552	193611	-	5.41E+00
II	193802	193861	-	5.49E+00
II	194052	194111	-	5.46E+00
II	194302	194361	-	5.49E+00
II	194552	194611	-	5.43E+00
II	194802	194861	-	5.75E+00
II	195052	195111	-	5.43E+00
II	195302	195361	-	5.70E+00
II	195552	195611	-	5.52E+00
II	195805	195864	-	5.57E+00
II	196052	196111	-	6.54E+00
II	196302	196361	-	5.44E+00
II	196552	196611	-	5.39E+00
II	196802	196861	-	5.41E+00
II	197052	197111	-	5.32E+00
II	197302	197361	-	5.49E+00
II	197552	197611	-	5.51E+00
II	197802	197861	-	5.49E+00
II	198052	198111	-	5.95E+00
II	198302	198361	-	6.97E+00
II	198552	198611	-	6.23E+00
II	198802	198861	-	5.43E+00
II	199052	199111	-	5.58E+00
II	199302	199361	-	5.67E+00
II	199552	199611	-	5.48E+00
II	199802	199861	-	5.46E+00
II	200052	200111	-	5.44E+00
II	200302	200361	-	5.55E+00
II	200552	200611	-	5.39E+00
II	200802	200861	-	5.43E+00
II	201052	201111	-	5.60E+00
II	201302	201361	-	5.39E+00
II	201555	201614	-	5.57E+00
II	201802	201861	-	5.46E+00
II	202052	202111	-	5.51E+00
II	202302	202361	-	5.41E+00
II	202552	202611	-	5.52E+00
II	202802	202861	-	5.52E+00
II	203052	203111	-	5.43E+00
II	203302	203361	-	5.46E+00
II	203552	203611	-	5.52E+00
II	203802	203861	-	5.39E+00
II	204052	204111	-	5.32E+00
II	204302	204361	-	5.32E+00
II	204555	204614	-	5.36E+00
II	204802	204861	-	5.43E+00
II	205052	205111	-	5.46E+00
II	205302	205361	-	5.81E+00
II	205555	205614	-	5.43E+00
II	205802	205861	-	5.36E+00
II	206055	206114	-	5.52E+00
II	206302	206361	-	5.55E+00
II	206552	206611	-	5.70E+00
II	206802	206861	-	5.49E+00
II	207052	207111	-	5.43E+00
II	207302	207361	-	5.55E+00
II	207552	207611	-	5.46E+00
II	207802	207861	-	5.43E+00
II	208052	208111	-	5.74E+00
II	208302	208361	-	5.54E+00
II	208552	208611	-	5.55E+00
II	208802	208861	-	5.49E+00
II	209052	209111	-	5.46E+00
II	209302	209361	-	5.39E+00
II	209552	209611	-	5.43E+00
II	209802	209861	-	5.39E+00
II	210052	210111	-	5.34E+00
II	210302	210361	-	5.49E+00
II	210552	210611	-	5.43E+00
II	210802	210861	-	5.48E+00
II	211052	211111	-	5.48E+00
II	211302	211361	-	5.52E+00
II	211552	211611	-	5.43E+00
II	211805	211864	-	5.32E+00
II	212052	212111	-	5.61E+00
II	212302	212361	-	5.43E+00
II	212552	212611	-	5.46E+00
II	212802	212861	-	5.44E+00
II	213052	213111	-	5.39E+00
II	213305	213364	-	5.52E+00
II	213552	213611	-	5.43E+00
II	213802	213861	-	5.49E+00
II	214052	214111	-	5.46E+00
II	214302	214361	-	5.49E+00
II	214552	214611	-	5.52E+00
II	214802	214861	-	5.49E+00
II	215052	215111	-	5.52E+00
II	215302	215361	-	5.25E+00
II	215552	215611	-	5.46E+00
II	215802	215861	-	5.52E+00
II	216052	216111	-	5.44E+00
II	216302	216361	-	5.43E+00
II	216552	216611	-	5.98E+00
II	216802	216861	-	5.51E+00
II	217052	217111	-	5.86E+00
II	217302	217361	-	5.52E+00
II	217552	217611	-	5.52E+00
II	217806	217865	-	5.39E+00
II	218052	218111	-	5.51E+00
II	218302	218361	-	5.48E+00
II	218552	218611	-	5.44E+00
II	218802	218861	-	5.55E+00
II	219052	219111	-	5.51E+00
II	219302	219361	-	6.55E+00
II	219552	219611	-	5.61E+00
II	219802	219861	-	5.67E+00
II	220052	220111	-	5.54E+00
II	220302	220361	-	5.58E+00
II	220555	220614	-	5.58E+00
II	220802	220861	-	5.70E+00
II	221052	221111	-	5.49E+00
II	221302	221361	-	5.52E+00
II	221557	221616	-	5.49E+00
II	221802	221861	-	5.49E+00
II	222052	222111	-	5.55E+00
II	222302	222361	-	5.38E+00
II	222552	222611	-	5.43E+00
II	222802	222861	-	5.61E+00
II	223052	223111	-	5.58E+00
II	223302	223361	-	5.39E+00
II	223552	223611	-	5.46E+00
II	223802	223861	-	5.49E+00
II	224052	224111	-	5.32E+00
II	224302	224361	-	5.95E+00
II	224552	224611	-	5.41E+00
II	224802	224861	-	5.55E+00
II	225052	225111	-	5.58E+00
II	225302	225361	-	5.58E+00
II	225552	225611	-	5.36E+00
II	225802	225861	-	5.55E+00
II	226052	226111	-	5.39E+00
II	226302	226361	-	5.46E+00
II	226552	226611	-	5.43E+00
II	226802	226861	-	5.46E+00
II	227052	227111	-	5.39E+00
II	227302	227361	-	5.32E+00
II	227552	227611	-	7.59E+00
II	227805	227864	-	5.34E+00
II	228052	228111	-	5.58E+00
II	228302	228361	-	5.52E+00
II	228552	228611	-	5.52E+00
II	228802	228861	-	5.52E+00
II	229052	229111	-	5.55E+00
II	229302	229361	-	5.43E+00
II	229552	229611	-	5.43E+00
II	229802	229861	-	5.32E+00
II	230052	230111	-	5.54E+00
II	230305	230364	-	6.51E+00
II	230552	230611	-	7.10E+00
II	230802	230861	-	5.52E+00
II	231052	231111	-	5.52E+00
II	231302	231361	-	5.43E+00
II	231552	231611	-	5.39E+00
II	231802	231861	-	5.71E+00
II	232052	232111	-	5.67E+00
II	232302	232361	-	5.78E+00
II	232552	232611	-	5.55E+00
II	232802	232861	-	6.09E+00
II	233052	233111	-	5.39E+00
II	233302	233361	-	5.52E+00
II	233555	233614	-	5.58E+00
II	233802	233861	-	5.57E+00
II	234052	234111	-	5.46E+00
II	234302	234361	-	5.93E+00
II	234552	234611	-	5.49E+00
II	234802	234861	-	5.46E+00
II	235052	235111	-	5.52E+00
II	235302	235361	-	5.43E+00
II	235552	235611	-	5.43E+00
II	235802	235861	-	5.67E+00
II	236052	236111	-	5.39E+00
II	236302	236361	-	5.52E+00
II	236552	236611	-	6.29E+00
II	236802	236861	-	5.36E+00
II	237052	237111	-	5.39E+00
II	237302	237361	-	5.46E+00
II	237552	237611	-	5.49E+00
II	237802	237861	-	5.58E+00
II	238052	238111	-	5.34E+00
II	238305	238364	-	5.49E+00
II	238552	238611	-	5.43E+00
II	238802	238861	-	5.36E+00
II	239052	239111	-	5.39E+00
II	239302	239361	-	5.46E+00
II	239552	239611	-	5.36E+00
II	239802	239861	-	5.58E+00
II	240055	240114	-	5.49E+00
II	240302	240361	-	5.49E+00
II	240552	240611	-	5.52E+00
II	240802	240861	-	5.32E+00
II	241052	241111	-	5.83E+00
II	241311	241370	-	6.11E+00
II	241552	241611	-	5.58E+00
II	241802	241861	-	5.49E+00
II	242052	242111	-	5.43E+00
II	242302	242361	-	5.99E+00
II	242552	242611	-	5.49E+00
II	242802	242861	-	5.48E+00
II	243052	243111	-	5.48E+00
II	243305	243364	-	5.54E+00
II	243552	243611	-	5.52E+00
II	243802	243861	-	5.46E+00
II	244055	244114	-	5.66E+00
II	244302	244361	-	5.49E+00
II	244552	244611	-	5.32E+00
II	244805	244864	-	5.66E+00
II	245052	245111	-	5.52E+00
II	245302	245361	-	5.36E+00
II	245558	245617	-	5.54E+00
II	245802	245861	-	5.43E+00
II	246052	246111	-	5.48E+00
II	246302	246361	-	5.57E+00
II	246552	246611	-	5.55E+00
II	246802	246861	-	5.43E+00
II	247052	247111	-	5.52E+00
II	247302	247361	-	5.58E+00
II	247552	247611	-	5.41E+00
II	247802	247861	-	5.51E+00
II	248052	248111	-	5.46E+00
II	248302	248361	-	5.52E+00
II	248552	248611	-	5.36E+00
II	248802	248861	-	5.52E+00
II	249052	249111	-	5.88E+00
II	249302	249361	-	5.54E+00
II	249552	249611	-	5.38E+00
II	249802	249861	-	5.66E+00
II	250052	250111	-	5.46E+00
II	250302	250361	-	5.46E+00
II	250552	250611	-	5.52E+00
II	250802	250861	-	5.78E+00
II	251052	251111	-	5.60E+00
II	251302	251361	-	5.57E+00
II	251552	251611	-	5.55E+00
II	251802	251861	-	5.52E+00
II	252052	252111	-	5.49E+00
II	252302	252361	-	5.55E+00
II	252555	252614	-	5.41E+00
II	252802	252861	-	5.36E+00
II	253055	253114	-	5.49E+00
II	253302	253361	-	5.46E+00
II	253552	253611	-	5.39E+00
II	253802	253861	-	5.54E+00
II	254052	254111	-	5.36E+00
II	254302	254361	-	5.49E+00
II	254552	254611	-	5.46E+00
II	254805	254864	-	6.01E+00
II	255052	255111	-	5.49E+00
II	255302	255361	-	5.64E+00
II	255552	255611	-	5.49E+00
II	255802	255861	-	5.46E+00
II	256052	256111	-	5.46E+00
II	256302	256361	-	5.64E+00
II	256552	256611	-	5.70E+00
II	256802	256861	-	5.52E+00
II	257052	257111	-	5.55E+00
II	257302	257361	-	5.51E+00
II	257552	257611	-	5.39E+00
II	257802	257861	-	5.49E+00
II	258052	258111	-	5.58E+00
II	258302	258361	-	5.52E+00
II	258552	258611	-	5.46E+00
II	258802	258861	-	5.46E+00
II	259052	259111	-	5.43E+00
II	259302	259361	-	5.51E+00
II	259552	259611	-	1.04E+01
II	259802	259861	-	8.66E+00
II	260052	260111	-	5.48E+00
II	260302	260361	-	5.52E+00
II	260552	260611	-	5.83E+00
II	260802	260861	-	6.67E+00
II	261052	261111	-	5.85E+00
II	261302	261361	-	5.88E+00
II	261552	261611	-	5.63E+00
II	261802	261861	-	5.78E+00
II	262052	262111	-	5.55E+00
II	262302	262361	-	5.52E+00
II	262552	262611	-	5.64E+00
II	262802	262861	-	5.49E+00
II	263052	263111	-	5.48E+00
II	263302	263361	-	5.52E+00
II	263552	263611	-	5.67E+00
II	263802	263861	-	5.73E+00
II	264052	264111	-	5.43E+00
II	264302	264361	-	5.52E+00
II	264555	264614	-	5.52E+00
II	264802	264861	-	5.49E+00
II	265052	265111	-	5.43E+00
II	265302	265361	-	5.49E+00
II	265552	265611	-	5.39E+00
II	265805	265864	-	5.93E+00
II	266052	266111	-	5.61E+00
II	266302	266361	-	5.43E+00
II	266552	266611	-	5.43E+00
II	266802	266861	-	5.43E+00
II	267052	267111	-	5.49E+00
II	267302	267361	-	5.39E+00
II	267552	267611	-	5.46E+00
II	267802	267861	-	5.49E+00
II	268052	268111	-	6.10E+00
II	268302	268361	-	5.64E+00
II	268552	268611	-	5.52E+00
II	268802	268861	-	5.66E+00
II	269052	269111	-	5.39E+00
II	269302	269361	-	5.64E+00
II	269552	269611	-	5.46E+00
II	269802	269861	-	5.64E+00
II	270052	270111	-	5.52E+00
II	270305	270364	-	5.39E+00
II	270552	270611	-	6.78E+00
II	270805	270864	-	5.51E+00
II	271052	271111	-	5.46E+00
II	271302	271361	-	5.52E+00
II	271552	271611	-	5.36E+00
II	271802	271861	-	5.39E+00
II	272052	272111	-	6.49E+00
II	272305	272364	-	5.61E+00
II	272552	272611	-	5.64E+00
II	272802	272861	-	5.79E+00
II	273052	273111	-	6.27E+00
II	273305	273364	-	6.29E+00
II	273552	273611	-	5.78E+00
II	273802	273861	-	6.07E+00
II	274055	274114	-	5.61E+00
II	274302	274361	-	5.48E+00
II	274552	274611	-	5.49E+00
II	274802	274861	-	5.41E+00
II	275052	275111	-	5.52E+00
II	275302	275361	-	5.61E+00
II	275555	275614	-	5.58E+00
II	275802	275861	-	5.55E+00
II	276052	276111	-	5.46E+00
II	276302	276361	-	5.39E+00
II	276552	276611	-	5.43E+00
II	276802	276861	-	5.57E+00
II	277052	277111	-	5.32E+00
II	277302	277361	-	5.55E+00
II	277552	277611	-	5.29E+00
II	277805	277864	-	5.46E+00
II	278052	278111	-	5.52E+00
II	278302	278361	-	6.13E+00
II	278555	278614	-	6.21E+00
II	278802	278861	-	5.46E+00
II	279052	279111	-	5.49E+00
II	279302	279361	-	5.51E+00
II	279552	279611	-	5.44E+00
II	279802	279861	-	5.43E+00
II	280052	280111	-	5.52E+00
II	280302	280361	-	5.52E+00
II	280552	280611	-	5.43E+00
II	280802	280861	-	5.43E+00
II	281052	281111	-	5.43E+00
II	281302	281361	-	5.52E+00
II	281552	281611	-	5.46E+00
II	281802	281861	-	5.49E+00
II	282052	282111	-	5.46E+00
II	282302	282361	-	5.49E+00
II	282552	282611	-	5.32E+00
II	282802	282861	-	5.60E+00
II	283052	283111	-	5.52E+00
II	283302	283361	-	5.61E+00
II	283552	283611	-	5.52E+00
II	283802	283861	-	7.00E+00
II	284052	284111	-	5.91E+00
II	284302	284361	-	5.57E+00
II	284552	284611	-	5.75E+00
II	284802	284861	-	5.46E+00
II	285052	285111	-	5.39E+00
II	285302	285361	-	5.49E+00
II	285552	285611	-	5.38E+00
II	285802	285861	-	5.49E+00
II	286052	286111	-	5.92E+00
II	286302	286361	-	5.49E+00
II	286552	286611	-	5.44E+00
II	286802	286861	-	5.39E+00
II	287052	287111	-	5.49E+00
II	287302	287361	-	5.58E+00
II	287552	287611	-	5.58E+00
II	287802	287861	-	5.57E+00
II	288055	288114	-	5.39E+00
II	288302	288361	-	5.39E+00
II	288552	288611	-	5.36E+00
II	288802	288861	-	5.48E+00
II	289052	289111	-	5.39E+00
II	289302	289361	-	5.49E+00
II	289552	289611	-	5.52E+00
II	289802	289861	-	5.46E+00
II	290052	290111	-	5.39E+00
II	290302	290361	-	5.58E+00
II	290552	290611	-	5.75E+00
II	290802	290861	-	5.98E+00
II	291052	291111	-	5.58E+00
II	291302	291361	-	5.64E+00
II	291552	291611	-	5.52E+00
II	291802	291861	-	5.48E+00
II	292052	292111	-	5.49E+00
II	292302	292361	-	5.36E+00
II	292552	292611	-	5.32E+00
II	292802	292861	-	5.43E+00
II	293052	293111	-	5.49E+00
II	293302	293361	-	5.67E+00
II	293552	293611	-	6.21E+00
II	293802	293861	-	5.54E+00
II	294052	294111	-	5.46E+00
II	294302	294361	-	5.52E+00
II	294552	294611	-	5.43E+00
II	294802	294861	-	5.46E+00
II	295052	295111	-	5.49E+00
II	295302	295361	-	5.44E+00
II	295552	295611	-	5.43E+00
II	295802	295861	-	5.58E+00
II	296052	296111	-	5.55E+00
II	296302	296361	-	5.54E+00
II	296552	296611	-	5.41E+00
II	296802	296861	-	6.78E+00
II	297052	297111	-	5.52E+00
II	297302	297361	-	5.46E+00
II	297552	297611	-	5.58E+00
II	297802	297861	-	5.52E+00
II	298055	298114	-	5.39E+00
II	298302	298361	-	5.46E+00
II	298552	298611	-	5.46E+00
II	298802	298861	-	5.32E+00
II	299052	299111	-	5.39E+00
II	299302	299361	-	5.85E+00
II	299552	299611	-	5.43E+00
II	299802	299861	-	5.49E+00
II	300052	300111	-	5.39E+00
II	300302	300361	-	5.69E+00
II	300552	300611	-	5.36E+00
II	300802	300861	-	5.58E+00
II	301052	301111	-	5.38E+00
II	301302	301361	-	5.36E+00
II	301552	301611	-	5.36E+00
II	301802	301861	-	5.43E+00
II	302052	302111	-	6.61E+00
II	302302	302361	-	6.30E+00
II	302552	302611	-	5.39E+00
II	302802	302861	-	5.41E+00
II	303052	303111	-	5.46E+00
II	303302	303361	-	5.78E+00
II	303552	303611	-	5.64E+00
II	303802	303861	-	5.58E+00
II	304052	304111	-	5.32E+00
II	304302	304361	-	5.44E+00
II	304552	304611	-	5.54E+00
II	304802	304861	-	5.29E+00
II	305052	305111	-	5.29E+00
II	305302	305361	-	5.48E+00
II	305552	305611	-	5.36E+00
II	305802	305861	-	5.52E+00
II	306052	306111	-	5.52E+00
II	306302	306361	-	5.32E+00
II	306552	306611	-	5.43E+00
II	306802	306861	-	5.36E+00
II	307052	307111	-	5.49E+00
II	307302	307361	-	5.46E+00
II	307552	307611	-	5.29E+00
II	307802	307861	-	5.46E+00
II	308052	308111	-	5.58E+00
II	308302	308361	-	5.38E+00
II	308552	308611	-	5.63E+00
II	308802	308861	-	5.49E+00
II	309052	309111	-	5.52E+00
II	309302	309361	-	5.29E+00
II	309552	309611	-	5.29E+00
II	309802	309861	-	5.52E+00
II	310058	310117	-	5.46E+00
II	310302	310361	-	5.41E+00
II	310552	310611	-	5.52E+00
II	310802	310861	-	5.52E+00
II	311052	311111	-	5.43E+00
II	311302	311361	-	5.52E+00
II	311552	311611	-	5.55E+00
II	311802	311861	-	5.43E+00
II	312052	312111	-	5.29E+00
II	312302	312361	-	5.49E+00
II	312552	312611	-	5.44E+00
II	312802	312861	-	5.46E+00
II	313052	313111	-	5.39E+00
II	313302	313361	-	5.78E+00
II	313552	313611	-	5.49E+00
II	313802	313861	-	5.48E+00
II	314052	314111	-	5.54E+00
II	314302	314361	-	5.44E+00
II	314552	314611	-	5.32E+00
II	314808	314867	-	5.34E+00
II	315052	315111	-	5.43E+00
II	315302	315361	-	5.52E+00
II	315552	315611	-	5.60E+00
II	315802	315861	-	5.39E+00
II	316052	316111	-	5.32E+00
II	316302	316361	-	5.39E+00
II	316552	316611	-	5.44E+00
II	316802	316861	-	5.55E+00
II	317052	317111	-	5.44E+00
II	317302	317361	-	5.46E+00
II	317552	317611	-	5.43E+00
II	317802	317861	-	5.55E+00
II	318052	318111	-	5.54E+00
II	318302	318361	-	5.46E+00
II	318552	318611	-	5.39E+00
II	318802	318861	-	5.43E+00
II	319052	319111	-	5.38E+00
II	319302	319361	-	5.36E+00
II	319552	319611	-	5.52E+00
II	319802	319861	-	5.49E+00
II	320055	320114	-	5.43E+00
II	320302	320361	-	5.43E+00
II	320552	320611	-	5.60E+00
II	320806	320865	-	5.57E+00
II	321052	321111	-	5.49E+00
II	321302	321361	-	5.44E+00
II	321552	321611	-	5.39E+00
II	321802	321861	-	5.39E+00
II	322052	322111	-	5.55E+00
II	322302	322361	-	5.55E+00
II	322552	322611	-	5.41E+00
II	322802	322861	-	5.32E+00
II	323055	323114	-	5.58E+00
II	323302	323361	-	5.52E+00
II	323552	323611	-	5.46E+00
II	323802	323861	-	5.49E+00
II	324052	324111	-	5.58E+00
II	324302	324361	-	6.02E+00
II	324552	324611	-	5.39E+00
II	324802	324861	-	5.43E+00
II	325052	325111	-	5.49E+00
II	325302	325361	-	5.39E+00
II	325552	325611	-	5.52E+00
II	325802	325861	-	5.39E+00
II	326052	326111	-	5.51E+00
II	326302	326361	-	5.46E+00
II	326552	326611	-	5.49E+00
II	326802	326861	-	5.46E+00
II	327052	327111	-	5.43E+00
II	327302	327361	-	5.51E+00
II	327552	327611	-	5.43E+00
II	327802	327861	-	5.41E+00
II	328052	328111	-	5.39E+00
II	328302	328361	-	5.55E+00
II	328552	328611	-	5.43E+00
II	328802	328861	-	5.55E+00
II	329052	329111	-	5.52E+00
II	329302	329361	-	5.49E+00
II	329552	329611	-	5.63E+00
II	329802	329861	-	5.46E+00
II	330052	330111	-	5.48E+00
II	330302	330361	-	5.43E+00
II	330552	330611	-	5.39E+00
II	330806	330865	-	5.49E+00
II	331052	331111	-	5.46E+00
II	331306	331365	-	5.49E+00
II	331552	331611	-	5.46E+00
II	331802	331861	-	5.43E+00
II	332052	332111	-	5.36E+00
II	332305	332364	-	5.46E+00
II	332552	332611	-	5.52E+00
II	332802	332861	-	5.46E+00
II	333052	333111	-	5.39E+00
II	333302	333361	-	5.46E+00
II	333552	333611	-	5.39E+00
II	333802	333861	-	5.52E+00
II	334052	334111	-	5.39E+00
II	334302	334361	-	5.49E+00
II	334552	334611	-	5.49E+00
II	334802	334861	-	5.46E+00
II	335052	335111	-	5.46E+00
II	335302	335361	-	5.43E+00
II	335552	335611	-	5.39E+00
II	335802	335861	-	5.39E+00
II	336052	336111	-	5.49E+00
II	336302	336361	-	5.41E+00
II	336552	336611	-	5.74E+00
II	336802	336861	-	5.73E+00
II	337052	337111	-	5.73E+00
II	337302	337361	-	5.55E+00
II	337552	337611	-	8.61E+00
II	337802	337861	-	6.17E+00
II	338055	338114	-	5.58E+00
II	338302	338361	-	6.02E+00
II	338552	338611	-	8.02E+00
II	338802	338861	-	7.88E+00
II	339052	339111	-	8.86E+00
II	339302	339361	-	5.70E+00
II	339552	339611	-	1.26E+01
II	339802	339861	-	9.94E+00
II	340052	340111	-	5.36E+00
II	340302	340361	-	5.36E+00
II	340552	340611	-	5.43E+00
II	340805	340864	-	6.17E+00
II	341052	341111	-	5.55E+00
II	341302	341361	-	5.73E+00
II	341552	341611	-	5.39E+00
II	341802	341861	-	5.43E+00
II	342052	342111	-	5.61E+00
II	342305	342364	-	5.64E+00
II	342552	342611	-	5.73E+00
II	342802	342861	-	5.60E+00
II	343052	343111	-	6.43E+00
II	343302	343361	-	5.43E+00
II	343555	343614	-	5.97E+00
II	343802	343861	-	6.00E+00
II	344052	344111	-	5.49E+00
II	344302	344361	-	5.46E+00
II	344555	344614	-	5.52E+00
II	344805	344864	-	5.43E+00
II	345055	345114	-	5.43E+00
II	345302	345361	-	5.67E+00
II	345552	345611	-	5.39E+00
II	345802	345861	-	5.39E+00
II	346052	346111	-	5.43E+00
II	346302	346361	-	5.36E+00
II	346552	346611	-	5.52E+00
II	346802	346861	-	5.32E+00
II	347052	347111	-	5.30E+00
II	347302	347361	-	5.36E+00
II	347552	347611	-	5.43E+00
II	347802	347861	-	5.41E+00
II	348052	348111	-	5.52E+00
II	348302	348361	-	5.61E+00
II	348556	348615	-	5.39E+00
II	348802	348861	-	5.46E+00
II	349052	349111	-	5.58E+00
II	349302	349361	-	5.52E+00
II	349555	349614	-	5.67E+00
II	349802	349861	-	5.38E+00
II	350052	350111	-	5.58E+00
II	350302	350361	-	5.49E+00
II	350552	350611	-	5.39E+00
II	350802	350861	-	5.52E+00
II	351052	351111	-	5.29E+00
II	351302	351361	-	5.48E+00
II	351552	351611	-	6.86E+00
II	351802	351861	-	5.66E+00
II	352052	352111	-	5.46E+00
II	352302	352361	-	5.46E+00
II	352552	352611	-	5.52E+00
II	352802	352861	-	5.52E+00
II	353052	353111	-	5.55E+00
II	353302	353361	-	5.46E+00
II	353552	353611	-	5.55E+00
II	353802	353861	-	7.09E+00
II	354052	354111	-	5.52E+00
II	354302	354361	-	5.36E+00
II	354552	354611	-	5.54E+00
II	354802	354861	-	5.49E+00
II	355052	355111	-	5.58E+00
II	355302	355361	-	5.32E+00
II	355552	355611	-	5.41E+00
II	355802	355861	-	5.51E+00
II	356052	356111	-	5.36E+00
II	356302	356361	-	5.48E+00
II	356552	356611	-	5.41E+00
II	356802	356861	-	5.34E+00
II	357052	357111	-	5.43E+00
II	357302	357361	-	5.46E+00
II	357552	357611	-	5.49E+00
II	357802	357861	-	5.67E+00
II	358052	358111	-	5.49E+00
II	358302	358361	-	5.29E+00
II	358552	358611	-	5.60E+00
II	358802	358861	-	5.36E+00
II	359052	359111	-	5.43E+00
II	359305	359364	-	5.43E+00
II	359552	359611	-	5.58E+00
II	359802	359861	-	5.39E+00
II	360052	360111	-	5.49E+00
II	360302	360361	-	5.43E+00
II	360552	360611	-	5.86E+00
II	360802	360861	-	5.46E+00
II	361052	361111	-	5.36E+00
II	361305	361364	-	5.52E+00
II	361552	361611	-	5.43E+00
II	361802	361861	-	5.36E+00
II	362055	362114	-	5.55E+00
II	362302	362361	-	5.51E+00
II	362552	362611	-	5.71E+00
II	362808	362867	-	5.52E+00
II	363055	363114	-	5.54E+00
II	363302	363361	-	5.52E+00
II	363552	363611	-	5.43E+00
II	363802	363861	-	5.51E+00
II	364052	364111	-	5.49E+00
II	364302	364361	-	5.52E+00
II	364552	364611	-	5.52E+00
II	364802	364861	-	5.49E+00
II	365052	365111	-	5.29E+00
II	365302	365361	-	5.46E+00
II	365552	365611	-	5.52E+00
II	365802	365861	-	5.49E+00
II	366052	366111	-	5.49E+00
II	366305	366364	-	5.44E+00
II	366552	366611	-	5.49E+00
II	366802	366861	-	5.43E+00
II	367058	367117	-	5.52E+00
II	367302	367361	-	5.32E+00
II	367552	367611	-	5.43E+00
II	367802	367861	-	5.36E+00
II	368052	368111	-	5.54E+00
II	368302	368361	-	5.58E+00
II	368552	368611	-	6.32E+00
II	368802	368861	-	5.48E+00
II	369052	369111	-	6.01E+00
II	369302	369361	-	5.55E+00
II	369552	369611	-	5.46E+00
II	369802	369861	-	5.39E+00
II	370052	370111	-	5.29E+00
II	370302	370361	-	5.52E+00
II	370552	370611	-	5.43E+00
II	370802	370861	-	5.61E+00
II	371052	371111	-	5.36E+00
II	371302	371361	-	5.49E+00
II	371552	371611	-	5.52E+00
II	371802	371861	-	5.43E+00
II	372052	372111	-	5.58E+00
II	372302	372361	-	5.36E+00
II	372552	372611	-	5.39E+00
II	372802	372861	-	5.55E+00
II	373052	373111	-	5.49E+00
II	373302	373361	-	5.46E+00
II	373552	373611	-	5.43E+00
II	373802	373861	-	5.43E+00
II	374052	374111	-	5.51E+00
II	374302	374361	-	5.43E+00
II	374555	374614	-	5.51E+00
II	374802	374861	-	5.43E+00
II	375052	375111	-	5.49E+00
II	375302	375361	-	5.46E+00
II	375552	375611	-	5.64E+00
II	375802	375861	-	5.46E+00
II	376055	376114	-	5.74E+00
II	376302	376361	-	5.39E+00
II	376552	376611	-	5.55E+00
II	376802	376861	-	5.43E+00
II	377052	377111	-	5.41E+00
II	377302	377361	-	5.36E+00
II	377552	377611	-	5.39E+00
II	377802	377861	-	5.44E+00
II	378052	378111	-	5.43E+00
II	378308	378367	-	5.36E+00
II	378552	378611	-	5.48E+00
II	378802	378861	-	5.46E+00
II	379052	379111	-	5.46E+00
II	379302	379361	-	5.43E+00
II	379552	379611	-	5.52E+00
II	379802	379861	-	5.46E+00
II	380052	380111	-	5.32E+00
II	380302	380361	-	5.55E+00
II	380552	380611	-	5.46E+00
II	380802	380861	-	5.46E+00
II	381052	381111	-	5.43E+00
II	381302	381361	-	5.55E+00
II	381552	381611	-	5.58E+00
II	381805	381864	-	5.43E+00
II	382052	382111	-	5.55E+00
II	382302	382361	-	5.32E+00
II	382552	382611	-	5.41E+00
II	382802	382861	-	5.41E+00
II	383052	383111	-	5.61E+00
II	383302	383361	-	5.75E+00
II	383552	383611	-	6.02E+00
II	383802	383861	-	5.73E+00
II	384055	384114	-	5.49E+00
II	384302	384361	-	5.49E+00
II	384552	384611	-	5.58E+00
II	384802	384861	-	5.75E+00
II	385052	385111	-	5.70E+00
II	385302	385361	-	5.49E+00
II	385552	385611	-	5.55E+00
II	385802	385861	-	6.30E+00
II	386052	386111	-	5.52E+00
II	386302	386361	-	5.58E+00
II	386552	386611	-	8.25E+00
II	386802	386861	-	5.52E+00
II	387052	387111	-	5.30E+00
II	387302	387361	-	5.32E+00
II	387552	387611	-	5.32E+00
II	387802	387861	-	5.61E+00
II	388052	388111	-	5.63E+00
II	388302	388361	-	5.66E+00
II	388552	388611	-	5.32E+00
II	388802	388861	-	5.61E+00
II	389052	389111	-	5.44E+00
II	389302	389361	-	5.54E+00
II	389552	389611	-	5.46E+00
II	389802	389861	-	5.52E+00
II	390052	390111	-	5.46E+00
II	390305	390364	-	5.38E+00
II	390552	390611	-	5.39E+00
II	390802	390861	-	5.43E+00
II	391052	391111	-	5.44E+00
II	391305	391364	-	5.55E+00
II	391552	391611	-	5.48E+00
II	391802	391861	-	5.43E+00
II	392055	392114	-	5.48E+00
II	392302	392361	-	5.43E+00
II	392552	392611	-	5.58E+00
II	392802	392861	-	5.46E+00
II	393052	393111	-	5.46E+00
II	393302	393361	-	5.46E+00
II	393552	393611	-	5.46E+00
II	393802	393861	-	5.46E+00
II	394052	394111	-	5.39E+00
II	394302	394361	-	5.70E+00
II	394552	394611	-	5.73E+00
II	394802	394861	-	5.49E+00
II	395052	395111	-	5.46E+00
II	395302	395361	-	5.52E+00
II	395552	395611	-	5.32E+00
II	395802	395861	-	5.32E+00
II	396052	396111	-	5.51E+00
II	396302	396361	-	5.25E+00
II	396552	396611	-	5.32E+00
II	396802	396861	-	5.51E+00
II	397052	397111	-	5.43E+00
II	397302	397361	-	5.49E+00
II	397552	397611	-	5.30E+00
II	397802	397861	-	5.58E+00
II	398052	398111	-	5.54E+00
II	398302	398361	-	5.34E+00
II	398552	398611	-	5.41E+00
II	398802	398861	-	5.39E+00
II	399052	399111	-	5.46E+00
II	399302	399361	-	5.44E+00
II	399552	399611	-	5.46E+00
II	399802	399861	-	5.60E+00
II	400052	400111	-	5.46E+00
II	400302	400361	-	6.25E+00
II	400555	400614	-	5.55E+00
II	400809	400868	-	5.86E+00
II	401052	401111	-	5.46E+00
II	401302	401361	-	5.46E+00
II	401552	401611	-	5.75E+00
II	401802	401861	-	5.54E+00
II	402052	402111	-	5.82E+00
II	402305	402364	-	5.36E+00
II	402552	402611	-	5.39E+00
II	402805	402864	-	5.51E+00
II	403052	403111	-	5.32E+00
II	403302	403361	-	5.41E+00
II	403555	403614	-	5.49E+00
II	403802	403861	-	5.32E+00
II	404052	404111	-	5.60E+00
II	404302	404361	-	5.52E+00
II	404552	404611	-	6.04E+00
II	404802	404861	-	5.49E+00
II	405052	405111	-	5.39E+00
II	405302	405361	-	5.36E+00
II	405552	405611	-	5.69E+00
II	405802	405861	-	5.70E+00
II	406052	406111	-	5.39E+00
II	406305	406364	-	5.39E+00
II	406552	406611	-	5.49E+00
II	406802	406861	-	5.49E+00
II	407052	407111	-	5.52E+00
II	407302	407361	-	5.46E+00
II	407552	407611	-	5.41E+00
II	407802	407861	-	5.39E+00
II	408052	408111	-	5.55E+00
II	408302	408361	-	5.32E+00
II	408552	408611	-	5.57E+00
II	408802	408861	-	5.36E+00
II	409052	409111	-	5.55E+00
II	409302	409361	-	5.39E+00
II	409552	409611	-	6.15E+00
II	409802	409861	-	5.70E+00
II	410052	410111	-	5.52E+00
II	410302	410361	-	5.67E+00
II	410552	410611	-	5.46E+00
II	410805	410864	-	5.67E+00
II	411058	411117	-	5.52E+00
II	411302	411361	-	5.54E+00
II	411552	411611	-	5.52E+00
II	411802	411861	-	5.57E+00
II	412052	412111	-	5.46E+00
II	412302	412361	-	5.55E+00
II	412552	412611	-	5.55E+00
II	412802	412861	-	5.54E+00
II	413052	413111	-	5.58E+00
II	413302	413361	-	5.36E+00
II	413552	413611	-	7.90E+00
II	413802	413861	-	5.39E+00
II	414052	414111	-	6.38E+00
II	414302	414361	-	5.43E+00
II	414552	414611	-	5.36E+00
II	414802	414861	-	5.43E+00
II	415052	415111	-	5.49E+00
II	415302	415361	-	5.43E+00
II	415555	415614	-	5.41E+00
II	415802	415861	-	5.39E+00
II	416055	416114	-	5.46E+00
II	416302	416361	-	5.49E+00
II	416552	416611	-	5.49E+00
II	416802	416861	-	5.46E+00
II	417052	417111	-	5.58E+00
II	417302	417361	-	5.39E+00
II	417552	417611	-	5.49E+00
II	417802	417861	-	5.52E+00
II	418052	418111	-	5.32E+00
II	418302	418361	-	5.46E+00
II	418552	418611	-	5.46E+00
II	418802	418861	-	5.49E+00
II	419052	419111	-	5.49E+00
II	419302	419361	-	5.39E+00
II	419552	419611	-	5.46E+00
II	419805	419864	-	5.39E+00
II	420052	420111	-	5.36E+00
II	420302	420361	-	5.48E+00
II	420552	420611	-	5.39E+00
II	420802	420861	-	5.49E+00
II	421055	421114	-	5.36E+00
II	421302	421361	-	5.67E+00
II	421552	421611	-	5.46E+00
II	421802	421861	-	5.39E+00
II	422052	422111	-	5.49E+00
II	422302	422361	-	5.38E+00
II	422555	422614	-	5.71E+00
II	422802	422861	-	5.54E+00
II	423052	423111	-	5.86E+00
II	423302	423361	-	5.93E+00
II	423552	423611	-	5.61E+00
II	423802	423861	-	5.46E+00
II	424052	424111	-	5.43E+00
II	424305	424364	-	5.46E+00
II	424552	424611	-	5.67E+00
II	424802	424861	-	5.36E+00
II	425052	425111	-	5.67E+00
II	425302	425361	-	5.39E+00
II	425552	425611	-	5.58E+00
II	425802	425861	-	5.51E+00
II	426052	426111	-	5.36E+00
II	426302	426361	-	5.75E+00
II	426552	426611	-	5.61E+00
II	426802	426861	-	5.36E+00
II	427052	427111	-	5.67E+00
II	427302	427361	-	5.55E+00
II	427555	427614	-	5.46E+00
II	427802	427861	-	5.44E+00
II	428052	428111	-	5.36E+00
II	428302	428361	-	5.49E+00
II	428552	428611	-	5.46E+00
II	428802	428861	-	5.32E+00
II	429052	429111	-	5.54E+00
II	429302	429361	-	5.55E+00
II	429552	429611	-	5.46E+00
II	429802	429861	-	5.43E+00
II	430052	430111	-	5.49E+00
II	430302	430361	-	5.46E+00
II	430555	430614	-	7.70E+00
II	430802	430861	-	6.01E+00
II	431052	431111	-	5.61E+00
II	431302	431361	-	5.70E+00
II	431552	431611	-	6.64E+00
II	431802	431861	-	5.49E+00
II	432052	432111	-	5.54E+00
II	432302	432361	-	5.49E+00
II	432552	432611	-	5.70E+00
II	432805	432864	-	5.63E+00
II	433052	433111	-	5.46E+00
II	433302	433361	-	5.52E+00
II	433552	433611	-	5.43E+00
II	433807	433866	-	5.38E+00
II	434052	434111	-	5.93E+00
II	434302	434361	-	5.43E+00
II	434552	434611	-	5.46E+00
II	434802	434861	-	5.43E+00
II	435052	435111	-	5.51E+00
II	435302	435361	-	5.46E+00
II	435552	435611	-	5.52E+00
II	435802	435861	-	5.52E+00
II	436052	436111	-	5.44E+00
II	436305	436364	-	5.55E+00
II	436552	436611	-	5.51E+00
II	436802	436861	-	5.44E+00
II	437052	437111	-	5.46E+00
II	437302	437361	-	5.49E+00
II	437552	437611	-	5.61E+00
II	437802	437861	-	5.39E+00
II	438052	438111	-	5.46E+00
II	438302	438361	-	5.46E+00
II	438552	438611	-	5.39E+00
II	438802	438861	-	5.55E+00
II	439052	439111	-	5.52E+00
II	439302	439361	-	5.46E+00
II	439552	439611	-	5.52E+00
II	439802	439861	-	5.70E+00
II	440052	440111	-	5.55E+00
II	440302	440361	-	5.58E+00
II	440552	440611	-	5.89E+00
II	440802	440861	-	6.00E+00
II	441052	441111	-	5.63E+00
II	441302	441361	-	5.39E+00
II	441552	441611	-	5.61E+00
II	441802	441861	-	5.39E+00
II	442052	442111	-	5.52E+00
II	442302	442361	-	5.55E+00
II	442555	442614	-	6.15E+00
II	442802	442861	-	7.24E+00
II	443052	443111	-	7.20E+00
II	443302	443361	-	7.79E+00
II	443552	443611	-	6.38E+00
II	443805	443864	-	5.55E+00
II	444052	444111	-	5.49E+00
II	444302	444361	-	5.46E+00
II	444552	444611	-	5.54E+00
II	444802	444861	-	5.52E+00
II	445052	445111	-	5.46E+00
II	445302	445361	-	5.43E+00
II	445552	445611	-	5.49E+00
II	445802	445861	-	5.36E+00
II	446052	446111	-	5.91E+00
II	446302	446361	-	5.39E+00
II	446552	446611	-	5.46E+00
II	446805	446864	-	5.36E+00
II	447052	447111	-	5.58E+00
II	447302	447361	-	5.49E+00
II	447552	447611	-	5.36E+00
II	447802	447861	-	5.46E+00
II	448052	448111	-	5.39E+00
II	448302	448361	-	5.49E+00
II	448559	448618	-	5.43E+00
II	448802	448861	-	5.54E+00
II	449052	449111	-	5.43E+00
II	449302	449361	-	5.39E+00
II	449552	449611	-	5.41E+00
II	449802	449861	-	6.83E+00
II	450052	450111	-	9.06E+00
II	450302	450361	-	6.32E+00
II	450552	450611	-	5.78E+00
II	450802	450861	-	5.73E+00
II	451052	451111	-	5.67E+00
II	451302	451361	-	5.55E+00
II	451552	451611	-	5.48E+00
II	451806	451865	-	5.46E+00
II	452052	452111	-	5.43E+00
II	452302	452361	-	5.34E+00
II	452552	452611	-	5.39E+00
II	452802	452861	-	5.52E+00
II	453052	453111	-	5.39E+00
II	453302	453361	-	5.61E+00
II	453552	453611	-	5.27E+00
II	453802	453861	-	5.58E+00
II	454052	454111	-	5.66E+00
II	454302	454361	-	5.67E+00
II	454552	454611	-	5.36E+00
II	454802	454861	-	5.73E+00
II	455052	455111	-	5.46E+00
II	455302	455361	-	5.41E+00
II	455552	455611	-	5.49E+00
II	455802	455861	-	5.46E+00
II	456052	456111	-	5.46E+00
II	456302	456361	-	5.46E+00
II	456552	456611	-	5.58E+00
II	456802	456861	-	5.67E+00
II	457052	457111	-	5.55E+00
II	457302	457361	-	5.46E+00
II	457552	457611	-	5.43E+00
II	457802	457861	-	6.14E+00
II	458052	458111	-	5.23E+00
II	458302	458361	-	5.39E+00
II	458552	458611	-	5.39E+00
II	458805	458864	-	5.39E+00
II	459055	459114	-	5.30E+00
II	459302	459361	-	5.46E+00
II	459555	459614	-	5.43E+00
II	459802	459861	-	5.49E+00
II	460052	460111	-	5.46E+00
II	460302	460361	-	5.43E+00
II	460552	460611	-	5.32E+00
II	460802	460861	-	5.46E+00
II	461052	461111	-	5.41E+00
II	461302	461361	-	5.43E+00
II	461552	461611	-	5.43E+00
II	461802	461861	-	5.43E+00
II	462052	462111	-	5.52E+00
II	462302	462361	-	5.44E+00
II	462552	462611	-	5.39E+00
II	462802	462861	-	5.41E+00
II	463052	463111	-	5.43E+00
II	463302	463361	-	5.52E+00
II	463552	463611	-	5.32E+00
II	463802	463861	-	5.46E+00
II	464052	464111	-	5.46E+00
II	464302	464361	-	5.49E+00
II	464802	464861	-	5.43E+00
II	465052	465111	-	5.44E+00
II	465302	465361	-	5.39E+00
II	465552	465611	-	5.61E+00
II	465805	465864	-	5.49E+00
II	466052	466111	-	5.49E+00
II	466302	466361	-	5.38E+00
II	466552	466611	-	5.52E+00
II	466802	466861	-	5.61E+00
II	467052	467111	-	5.52E+00
II	467302	467361	-	5.46E+00
II	467552	467611	-	6.77E+00
II	467802	467861	-	5.52E+00
II	468052	468111	-	6.00E+00
II	468302	468361	-	5.64E+00
II	468552	468611	-	7.24E+00
II	468802	468861	-	5.95E+00
II	469052	469111	-	6.17E+00
II	469305	469364	-	6.04E+00
II	469552	469611	-	5.55E+00
II	469802	469861	-	5.52E+00
II	470055	470114	-	5.36E+00
II	470302	470361	-	5.46E+00
II	470552	470611	-	5.39E+00
II	470802	470861	-	5.58E+00
II	471055	471114	-	5.55E+00
II	471302	471361	-	5.52E+00
II	471552	471611	-	5.48E+00
II	471802	471861	-	5.25E+00
II	472052	472111	-	5.39E+00
II	472302	472361	-	5.46E+00
II	472552	472611	-	5.55E+00
II	472802	472861	-	5.36E+00
II	473052	473111	-	5.43E+00
II	473302	473361	-	5.49E+00
II	473552	473611	-	5.49E+00
II	473802	473861	-	7.18E+00
II	474052	474111	-	5.32E+00
II	474302	474361	-	5.61E+00
II	474552	474611	-	6.33E+00
II	474805	474864	-	5.52E+00
II	475052	475111	-	5.46E+00
II	475302	475361	-	5.64E+00
II	475555	475614	-	5.57E+00
II	475802	475861	-	5.43E+00
II	476052	476111	-	5.46E+00
II	476302	476361	-	5.30E+00
II	476555	476614	-	5.46E+00
II	476802	476861	-	5.55E+00
II	477052	477111	-	5.38E+00
II	477302	477361	-	5.43E+00
II	477552	477611	-	5.39E+00
II	477805	477864	-	5.58E+00
II	478052	478111	-	5.52E+00
II	478302	478361	-	5.32E+00
II	478552	478611	-	5.34E+00
II	478802	478861	-	5.52E+00
II	479052	479111	-	5.58E+00
II	479302	479361	-	5.46E+00
II	479552	479611	-	5.49E+00
II	479802	479861	-	5.67E+00
II	480052	480111	-	5.52E+00
II	480302	480361	-	5.43E+00
II	480552	480611	-	5.52E+00
II	480802	480861	-	5.49E+00
II	481052	481111	-	5.82E+00
II	481302	481361	-	5.61E+00
II	481552	481611	-	5.49E+00
II	481802	481861	-	5.43E+00
II	482052	482111	-	5.55E+00
II	482302	482361	-	5.49E+00
II	482552	482611	-	5.39E+00
II	482802	482861	-	5.39E+00
II	483052	483111	-	5.32E+00
II	483302	483361	-	5.55E+00
II	483552	483611	-	5.43E+00
II	483802	483861	-	5.43E+00
II	484052	484111	-	5.52E+00
II	484302	484361	-	5.32E+00
II	484552	484611	-	5.43E+00
II	484802	484861	-	5.55E+00
II	485052	485111	-	5.44E+00
II	485302	485361	-	5.58E+00
II	485555	485614	-	5.74E+00
II	485802	485861	-	5.63E+00
II	486052	486111	-	5.36E+00
II	486302	486361	-	5.58E+00
II	486558	486617	-	5.73E+00
II	486805	486864	-	5.46E+00
II	487052	487111	-	5.55E+00
II	487302	487361	-	5.67E+00
II	487552	487611	-	5.55E+00
II	487802	487861	-	5.39E+00
II	488052	488111	-	5.43E+00
II	488311	488370	-	5.30E+00
II	488552	488611	-	5.61E+00
II	488802	488861	-	5.44E+00
II	489052	489111	-	5.67E+00
II	489302	489361	-	5.51E+00
II	489552	489611	-	5.46E+00
II	489802	489861	-	5.43E+00
II	490052	490111	-	5.54E+00
II	490302	490361	-	5.43E+00
II	490552	490611	-	5.46E+00
II	490802	490861	-	5.49E+00
II	491052	491111	-	5.51E+00
II	491302	491361	-	5.52E+00
II	491552	491611	-	5.39E+00
II	491802	491861	-	5.64E+00
II	492052	492111	-	7.37E+00
II	492302	492361	-	5.78E+00
II	492555	492614	-	7.53E+00
II	492802	492861	-	5.70E+00
II	493052	493111	-	5.49E+00
II	493302	493361	-	5.52E+00
II	493555	493614	-	5.43E+00
II	493802	493861	-	5.46E+00
II	494052	494111	-	5.64E+00
II	494305	494364	-	5.52E+00
II	494552	494611	-	5.44E+00
II	494802	494861	-	5.49E+00
II	495052	495111	-	5.46E+00
II	495302	495361	-	5.32E+00
II	495552	495611	-	5.52E+00
II	495802	495861	-	5.55E+00
II	496052	496111	-	5.36E+00
II	496302	496361	-	5.78E+00
II	496552	496611	-	5.43E+00
II	496802	496861	-	5.39E+00
II	497055	497114	-	5.48E+00
II	497302	497361	-	5.52E+00
II	497552	497611	-	5.52E+00
II	497802	497861	-	5.58E+00
II	498055	498114	-	5.43E+00
II	498302	498361	-	5.64E+00
II	498552	498611	-	5.43E+00
II	498802	498861	-	5.79E+00
II	499052	499111	-	5.52E+00
II	499302	499361	-	5.39E+00
II	499552	499611	-	5.49E+00
II	499802	499861	-	5.55E+00
II	500052	500111	-	5.61E+00
II	500302	500361	-	5.46E+00
II	500552	500611	-	5.38E+00
II	500802	500861	-	5.46E+00
II	501052	501111	-	5.29E+00
II	501302	501361	-	5.46E+00
II	501552	501611	-	5.46E+00
II	501802	501861	-	5.73E+00
II	502052	502111	-	5.44E+00
II	502302	502361	-	5.95E+00
II	502552	502611	-	5.52E+00
II	502802	502861	-	5.49E+00
II	503052	503111	-	5.43E+00
II	503302	503361	-	5.46E+00
II	503552	503611	-	5.36E+00
II	503802	503861	-	5.46E+00
II	504052	504111	-	5.51E+00
II	504302	504361	-	5.52E+00
II	504552	504611	-	5.39E+00
II	504802	504861	-	5.36E+00
II	505052	505111	-	5.52E+00
II	505302	505361	-	5.46E+00
II	505552	505611	-	5.55E+00
II	505802	505861	-	5.49E+00
II	506052	506111	-	5.39E+00
II	506302	506361	-	5.46E+00
II	506552	506611	-	5.73E+00
II	506802	506861	-	5.44E+00
II	507052	507111	-	5.49E+00
II	507302	507361	-	5.52E+00
II	507552	507611	-	5.57E+00
II	507802	507861	-	5.58E+00
II	508052	508111	-	5.39E+00
II	508305	508364	-	5.51E+00
II	508552	508611	-	5.49E+00
II	508802	508861	-	5.61E+00
II	509052	509111	-	5.55E+00
II	509302	509361	-	5.39E+00
II	509552	509611	-	5.36E+00
II	509802	509861	-	5.52E+00
II	510052	510111	-	5.63E+00
II	510302	510361	-	5.39E+00
II	510552	510611	-	5.60E+00
II	510802	510861	-	5.39E+00
II	511052	511111	-	5.46E+00
II	511302	511361	-	5.44E+00
II	511552	511611	-	5.39E+00
II	511802	511861	-	5.29E+00
II	512052	512111	-	5.55E+00
II	512302	512361	-	5.46E+00
II	512552	512611	-	5.38E+00
II	512802	512861	-	5.49E+00
II	513052	513111	-	5.39E+00
II	513302	513361	-	5.70E+00
II	513552	513611	-	5.43E+00
II	513802	513861	-	5.36E+00
II	514052	514111	-	5.44E+00
II	514302	514361	-	5.46E+00
II	514556	514615	-	5.43E+00
II	514802	514861	-	5.44E+00
II	515052	515111	-	5.51E+00
II	515302	515361	-	5.70E+00
II	515555	515614	-	5.58E+00
II	515802	515861	-	5.55E+00
II	516052	516111	-	5.61E+00
II	516302	516361	-	5.52E+00
II	516552	516611	-	6.58E+00
II	516802	516861	-	5.55E+00
II	517052	517111	-	5.39E+00
II	517302	517361	-	5.61E+00
II	517555	517614	-	5.39E+00
II	517802	517861	-	6.07E+00
II	518052	518111	-	5.36E+00
II	518308	518367	-	5.49E+00
II	518552	518611	-	5.36E+00
II	518802	518861	-	5.46E+00
II	519052	519111	-	5.58E+00
II	519302	519361	-	5.46E+00
II	519552	519611	-	5.52E+00
II	519802	519861	-	5.29E+00
II	520052	520111	-	5.52E+00
II	520552	520611	-	5.49E+00
II	520802	520861	-	5.39E+00
II	521052	521111	-	5.41E+00
II	521302	521361	-	5.46E+00
II	521552	521611	-	5.41E+00
II	521802	521861	-	5.75E+00
II	522052	522111	-	5.55E+00
II	522302	522361	-	5.54E+00
II	522552	522611	-	5.17E+00
II	522802	522861	-	5.66E+00
II	523052	523111	-	5.46E+00
II	523302	523361	-	5.39E+00
II	523552	523611	-	5.55E+00
II	523802	523861	-	5.52E+00
II	524052	524111	-	5.46E+00
II	524302	524361	-	5.58E+00
II	524552	524611	-	5.55E+00
II	524802	524861	-	5.43E+00
II	525052	525111	-	5.32E+00
II	525302	525361	-	5.49E+00
II	525552	525611	-	5.23E+00
II	525802	525861	-	5.49E+00
II	526052	526111	-	5.61E+00
II	526302	526361	-	5.75E+00
II	526552	526611	-	6.32E+00
II	526802	526861	-	5.43E+00
II	527052	527111	-	5.39E+00
II	527302	527361	-	5.55E+00
II	527552	527611	-	6.00E+00
II	527802	527861	-	5.73E+00
II	528052	528111	-	5.81E+00
II	528302	528361	-	5.61E+00
II	528555	528614	-	5.51E+00
II	528805	528864	-	5.54E+00
II	529052	529111	-	6.81E+00
II	529302	529361	-	5.23E+00
II	529552	529611	-	5.51E+00
II	529802	529861	-	5.46E+00
II	530052	530111	-	5.46E+00
II	530302	530361	-	5.49E+00
II	530552	530611	-	5.55E+00
II	530802	530861	-	5.66E+00
II	531052	531111	-	5.49E+00
II	531302	531361	-	5.54E+00
II	531555	531614	-	5.58E+00
II	531802	531861	-	5.52E+00
II	532052	532111	-	5.54E+00
II	532302	532361	-	5.73E+00
II	532552	532611	-	5.49E+00
II	532802	532861	-	5.55E+00
II	533052	533111	-	5.83E+00
II	533302	533361	-	5.51E+00
II	533552	533611	-	5.43E+00
II	533802	533861	-	5.58E+00
II	534052	534111	-	5.61E+00
II	534302	534361	-	5.55E+00
II	534552	534611	-	5.46E+00
II	534802	534861	-	5.46E+00
II	535052	535111	-	5.46E+00
II	535302	535361	-	5.46E+00
II	535552	535611	-	5.43E+00
II	535802	535861	-	7.05E+00
II	536052	536111	-	5.49E+00
II	536302	536361	-	5.41E+00
II	536552	536611	-	5.39E+00
II	536802	536861	-	5.61E+00
II	537055	537114	-	5.39E+00
II	537302	537361	-	5.39E+00
II	537552	537611	-	5.52E+00
II	537802	537861	-	5.49E+00
II	538052	538111	-	5.29E+00
II	538302	538361	-	5.52E+00
II	538552	538611	-	5.34E+00
II	538802	538861	-	5.36E+00
II	539052	539111	-	5.43E+00
II	539302	539361	-	5.21E+00
II	539552	539611	-	5.39E+00
II	539802	539861	-	5.46E+00
II	540052	540111	-	5.58E+00
II	540302	540361	-	5.52E+00
II	540552	540611	-	5.49E+00
II	540802	540861	-	5.49E+00
II	541052	541111	-	5.58E+00
II	541305	541364	-	5.49E+00
II	541552	541611	-	5.32E+00
II	541802	541861	-	5.52E+00
II	542052	542111	-	5.43E+00
II	542302	542361	-	5.55E+00
II	542552	542611	-	5.32E+00
II	542802	542861	-	5.55E+00
II	543052	543111	-	5.44E+00
II	543302	543361	-	5.39E+00
II	543556	543615	-	5.38E+00
II	543802	543861	-	5.43E+00
II	544052	544111	-	5.64E+00
II	544302	544361	-	5.46E+00
II	544552	544611	-	5.32E+00
II	544802	544861	-	5.55E+00
II	545052	545111	-	5.52E+00
II	545302	545361	-	5.86E+00
II	545552	545611	-	5.54E+00
II	545802	545861	-	5.55E+00
II	546052	546111	-	5.39E+00
II	546302	546361	-	5.49E+00
II	546552	546611	-	5.36E+00
II	546802	546861	-	5.58E+00
II	547052	547111	-	5.43E+00
II	547302	547361	-	6.04E+00
II	547552	547611	-	5.55E+00
II	547802	547861	-	5.58E+00
II	548052	548111	-	5.46E+00
II	548302	548361	-	5.46E+00
II	548552	548611	-	5.51E+00
II	548802	548861	-	5.39E+00
II	549052	549111	-	5.48E+00
II	549302	549361	-	5.63E+00
II	549552	549611	-	5.54E+00
II	549805	549864	-	5.39E+00
II	550052	550111	-	5.54E+00
II	550302	550361	-	5.75E+00
II	550552	550611	-	5.43E+00
II	550802	550861	-	5.51E+00
II	551052	551111	-	5.61E+00
II	551302	551361	-	5.39E+00
II	551552	551611	-	5.36E+00
II	551802	551861	-	5.39E+00
II	552052	552111	-	6.10E+00
II	552302	552361	-	5.51E+00
II	552552	552611	-	5.60E+00
II	552802	552861	-	5.83E+00
II	553052	553111	-	5.58E+00
II	553302	553361	-	5.58E+00
II	553552	553611	-	5.39E+00
II	553802	553861	-	5.52E+00
II	554052	554111	-	5.66E+00
II	554302	554361	-	5.43E+00
II	554552	554611	-	5.46E+00
II	554802	554861	-	5.49E+00
II	555052	555111	-	5.67E+00
II	555302	555361	-	5.41E+00
II	555552	555611	-	5.46E+00
II	555802	555861	-	5.51E+00
II	556052	556111	-	5.58E+00
II	556305	556364	-	5.49E+00
II	556552	556611	-	5.36E+00
II	556802	556861	-	5.43E+00
II	557052	557111	-	7.53E+00
II	557302	557361	-	5.39E+00
II	557555	557614	-	5.48E+00
II	557802	557861	-	5.39E+00
II	558052	558111	-	5.51E+00
II	558302	558361	-	5.32E+00
II	558552	558611	-	5.95E+00
II	558802	558861	-	5.39E+00
II	559052	559111	-	6.77E+00
II	559302	559361	-	5.51E+00
II	559552	559611	-	5.39E+00
II	559802	559861	-	5.41E+00
II	560052	560111	-	5.64E+00
II	560302	560361	-	5.55E+00
II	560552	560611	-	5.49E+00
II	560802	560861	-	5.54E+00
II	561052	561111	-	5.36E+00
II	561302	561361	-	5.39E+00
II	561552	561611	-	5.48E+00
II	561802	561861	-	5.49E+00
II	562052	562111	-	5.52E+00
II	562302	562361	-	5.58E+00
II	562552	562611	-	5.39E+00
II	562802	562861	-	5.43E+00
II	563052	563111	-	5.44E+00
II	563302	563361	-	5.36E+00
II	563552	563611	-	5.58E+00
II	563802	563861	-	5.58E+00
II	564052	564111	-	5.49E+00
II	564302	564361	-	5.49E+00
II	564552	564611	-	5.58E+00
II	564802	564861	-	5.46E+00
II	565052	565111	-	5.36E+00
II	565302	565361	-	7.21E+00
II	565552	565611	-	5.55E+00
II	565802	565861	-	5.66E+00
II	566052	566111	-	5.61E+00
II	566302	566361	-	5.49E+00
II	566552	566611	-	5.66E+00
II	566802	566861	-	5.71E+00
II	567052	567111	-	5.32E+00
II	567302	567361	-	5.43E+00
II	567552	567611	-	5.41E+00
II	567802	567861	-	5.36E+00
II	568052	568111	-	5.36E+00
II	568305	568364	-	5.67E+00
II	568552	568611	-	5.43E+00
II	568802	568861	-	5.54E+00
II	569052	569111	-	5.46E+00
II	569302	569361	-	5.36E+00
II	569552	569611	-	5.55E+00
II	569802	569861	-	5.43E+00
II	570052	570111	-	5.51E+00
II	570302	570361	-	5.46E+00
II	570552	570611	-	5.44E+00
II	570802	570861	-	5.52E+00
II	571052	571111	-	5.48E+00
II	571302	571361	-	5.52E+00
II	571552	571611	-	5.64E+00
II	571802	571861	-	5.49E+00
II	572052	572111	-	5.61E+00
II	572302	572361	-	5.61E+00
II	572552	572611	-	5.46E+00
II	572802	572861	-	5.57E+00
II	573052	573111	-	5.43E+00
II	573302	573361	-	5.39E+00
II	573552	573611	-	5.52E+00
II	573802	573861	-	5.64E+00
II	574052	574111	-	5.58E+00
II	574302	574361	-	5.49E+00
II	574552	574611	-	5.46E+00
II	574802	574861	-	5.36E+00
II	575052	575111	-	5.52E+00
II	575305	575364	-	5.49E+00
II	575552	575611	-	5.46E+00
II	575802	575861	-	5.46E+00
II	576055	576114	-	5.29E+00
II	576302	576361	-	5.46E+00
II	576552	576611	-	5.60E+00
II	576802	576861	-	5.43E+00
II	577052	577111	-	6.34E+00
II	577302	577361	-	5.55E+00
II	577552	577611	-	5.48E+00
II	577802	577861	-	5.54E+00
II	578052	578111	-	5.49E+00
II	578302	578361	-	5.39E+00
II	578552	578611	-	5.39E+00
II	578802	578861	-	5.83E+00
II	579052	579111	-	7.19E+00
II	579302	579361	-	8.98E+00
II	579552	579611	-	6.30E+00
II	579802	579861	-	6.32E+00
II	580052	580111	-	5.39E+00
II	580302	580361	-	5.41E+00
II	580552	580611	-	5.46E+00
II	580802	580861	-	5.39E+00
II	581052	581111	-	5.36E+00
II	581302	581361	-	5.43E+00
II	581552	581611	-	5.64E+00
II	581802	581861	-	6.00E+00
II	582052	582111	-	5.36E+00
II	582302	582361	-	5.58E+00
II	582552	582611	-	5.49E+00
II	582802	582861	-	5.46E+00
II	583052	583111	-	5.36E+00
II	583305	583364	-	5.51E+00
II	583552	583611	-	5.66E+00
II	583802	583861	-	5.73E+00
II	584052	584111	-	5.49E+00
II	584302	584361	-	5.58E+00
II	584552	584611	-	6.55E+00
II	584805	584864	-	5.57E+00
II	585052	585111	-	5.49E+00
II	585302	585361	-	5.86E+00
II	585552	585611	-	5.46E+00
II	585802	585861	-	5.52E+00
II	586052	586111	-	5.32E+00
II	586305	586364	-	5.41E+00
II	586552	586611	-	5.51E+00
II	586802	586861	-	5.32E+00
II	587052	587111	-	5.43E+00
II	587302	587361	-	5.64E+00
II	587552	587611	-	5.39E+00
II	587802	587861	-	5.55E+00
II	588052	588111	-	5.58E+00
II	588302	588361	-	5.36E+00
II	588552	588611	-	5.55E+00
II	588802	588861	-	5.32E+00
II	589052	589111	-	5.49E+00
II	589302	589361	-	5.52E+00
II	589552	589611	-	5.29E+00
II	589802	589861	-	5.55E+00
II	590052	590111	-	5.46E+00
II	590302	590361	-	5.29E+00
II	590552	590611	-	5.43E+00
II	590802	590861	-	5.46E+00
II	591052	591111	-	5.46E+00
II	591302	591361	-	5.39E+00
II	591555	591614	-	5.48E+00
II	591802	591861	-	5.46E+00
II	592052	592111	-	5.36E+00
II	592302	592361	-	5.46E+00
II	592552	592611	-	5.43E+00
II	592802	592861	-	5.52E+00
II	593052	593111	-	5.46E+00
II	593302	593361	-	5.52E+00
II	593802	593861	-	5.49E+00
II	594052	594111	-	5.27E+00
II	594305	594364	-	5.46E+00
II	594552	594611	-	5.29E+00
II	594802	594861	-	5.52E+00
II	595052	595111	-	5.52E+00
II	595302	595361	-	5.52E+00
II	595552	595611	-	5.55E+00
II	595805	595864	-	5.55E+00
II	596052	596111	-	5.43E+00
II	596302	596361	-	5.38E+00
II	596552	596611	-	5.49E+00
II	596802	596861	-	5.36E+00
II	597052	597111	-	5.55E+00
II	597302	597361	-	5.41E+00
II	597552	597611	-	5.43E+00
II	597802	597861	-	5.52E+00
II	598052	598111	-	5.34E+00
II	598302	598361	-	5.52E+00
II	598552	598611	-	5.48E+00
II	598802	598861	-	5.52E+00
II	599052	599111	-	5.46E+00
II	599302	599361	-	5.46E+00
II	599552	599611	-	5.49E+00
II	599802	599861	-	5.48E+00
II	600052	600111	-	5.39E+00
II	600302	600361	-	5.70E+00
II	600557	600616	-	5.61E+00
II	600802	600861	-	5.39E+00
II	601052	601111	-	5.54E+00
II	601302	601361	-	5.81E+00
II	601552	601611	-	5.70E+00
II	601802	601861	-	5.70E+00
II	602052	602111	-	5.54E+00
II	602302	602361	-	5.41E+00
II	602552	602611	-	5.36E+00
II	602805	602864	-	5.32E+00
II	603052	603111	-	5.49E+00
II	603302	603361	-	5.25E+00
II	603552	603611	-	5.25E+00
II	603802	603861	-	9.23E+00
II	604052	604111	-	5.73E+00
II	604305	604364	-	5.36E+00
II	604552	604611	-	5.61E+00
II	604805	604864	-	5.52E+00
II	605052	605111	-	5.46E+00
II	605302	605361	-	5.52E+00
II	605552	605611	-	5.49E+00
II	605802	605861	-	5.39E+00
II	606055	606114	-	5.46E+00
II	606302	606361	-	5.38E+00
II	606552	606611	-	5.43E+00
II	606802	606861	-	5.57E+00
II	607055	607114	-	5.48E+00
II	607302	607361	-	5.58E+00
II	607552	607611	-	5.36E+00
II	607802	607861	-	5.55E+00
II	608052	608111	-	5.43E+00
II	608305	608364	-	6.04E+00
II	608552	608611	-	5.58E+00
II	608802	608861	-	5.48E+00
II	609055	609114	-	5.91E+00
II	609302	609361	-	5.43E+00
II	609552	609611	-	5.46E+00
II	609802	609861	-	5.46E+00
II	610052	610111	-	5.51E+00
II	610302	610361	-	5.32E+00
II	610555	610614	-	5.43E+00
II	610805	610864	-	5.51E+00
II	611052	611111	-	5.44E+00
II	611302	611361	-	5.49E+00
II	611552	611611	-	5.46E+00
II	611802	611861	-	5.29E+00
II	612052	612111	-	5.39E+00
II	612302	612361	-	5.39E+00
II	612552	612611	-	5.39E+00
II	612802	612861	-	5.55E+00
II	613052	613111	-	5.49E+00
II	613302	613361	-	5.52E+00
II	613552	613611	-	5.49E+00
II	613802	613861	-	5.36E+00
II	614052	614111	-	5.43E+00
II	614302	614361	-	5.49E+00
II	614552	614611	-	5.32E+00
II	614802	614861	-	5.46E+00
II	615052	615111	-	5.43E+00
II	615302	615361	-	5.32E+00
II	615552	615611	-	5.52E+00
II	615802	615861	-	5.34E+00
II	616052	616111	-	5.30E+00
II	616302	616361	-	5.43E+00
II	616552	616611	-	5.39E+00
II	616802	616861	-	5.32E+00
II	617052	617111	-	5.46E+00
II	617302	617361	-	5.67E+00
II	617552	617611	-	5.64E+00
II	617802	617861	-	5.52E+00
II	618052	618111	-	5.46E+00
II	618302	618361	-	5.55E+00
II	618552	618611	-	5.78E+00
II	618802	618861	-	5.52E+00
II	619055	619114	-	5.49E+00
II	619302	619361	-	5.63E+00
II	619552	619611	-	5.43E+00
II	619802	619861	-	5.44E+00
II	620052	620111	-	5.64E+00
II	620302	620361	-	5.49E+00
II	620552	620611	-	5.46E+00
II	620802	620861	-	5.48E+00
II	621052	621111	-	5.43E+00
II	621302	621361	-	5.51E+00
II	621552	621611	-	5.29E+00
II	621802	621861	-	5.32E+00
II	622052	622111	-	5.46E+00
II	622302	622361	-	5.49E+00
II	622552	622611	-	5.52E+00
II	622802	622861	-	5.58E+00
II	623052	623111	-	5.54E+00
II	623302	623361	-	7.27E+00
II	623552	623611	-	1.05E+01
II	623802	623861	-	5.78E+00
II	624052	624111	-	5.43E+00
II	624302	624361	-	5.57E+00
II	624552	624611	-	5.63E+00
II	624802	624861	-	5.43E+00
II	625052	625111	-	5.32E+00
II	625305	625364	-	5.54E+00
II	625552	625611	-	5.46E+00
II	625802	625861	-	5.32E+00
II	626052	626111	-	1.16E+01
II	626225	626284	-	1.31E+01
II	626302	626361	-	1.17E+01
II	626975	627034	-	8.92E+00
II	626992	627051	-	8.97E+00
II	627242	627301	-	8.54E+00
II	627302	627361	-	7.88E+00
II	627552	627611	-	5.48E+00
II	627802	627861	-	5.46E+00
II	628055	628114	-	5.29E+00
II	628302	628361	-	5.52E+00
II	628552	628611	-	5.44E+00
II	628802	628861	-	5.46E+00
II	629052	629111	-	5.43E+00
II	629302	629361	-	5.55E+00
II	629552	629611	-	6.00E+00
II	629802	629861	-	5.39E+00
II	630052	630111	-	5.36E+00
II	630305	630364	-	5.57E+00
II	630552	630611	-	5.61E+00
II	630802	630861	-	5.39E+00
II	631058	631117	-	5.46E+00
II	631302	631361	-	5.52E+00
II	631552	631611	-	5.36E+00
II	631802	631861	-	7.10E+00
II	632052	632111	-	7.07E+00
II	632306	632365	-	5.32E+00
II	632552	632611	-	5.21E+00
II	632802	632861	-	5.39E+00
II	633052	633111	-	5.60E+00
II	633302	633361	-	5.34E+00
II	633552	633611	-	5.39E+00
II	633802	633861	-	5.49E+00
II	634052	634111	-	5.49E+00
II	634302	634361	-	5.61E+00
II	634552	634611	-	5.55E+00
II	634805	634864	-	5.39E+00
II	635052	635111	-	5.36E+00
II	635302	635361	-	5.61E+00
II	635552	635611	-	5.39E+00
II	635802	635861	-	5.49E+00
II	636052	636111	-	5.46E+00
II	636302	636361	-	5.54E+00
II	636552	636611	-	5.32E+00
II	636811	636870	-	5.36E+00
II	637052	637111	-	5.34E+00
II	637302	637361	-	5.39E+00
II	637552	637611	-	5.46E+00
II	637802	637861	-	5.52E+00
II	638052	638111	-	5.46E+00
II	638302	638361	-	5.43E+00
II	638552	638611	-	5.43E+00
II	638802	638861	-	5.48E+00
II	639052	639111	-	5.36E+00
II	639302	639361	-	5.51E+00
II	639552	639611	-	5.46E+00
II	639802	639861	-	5.43E+00
II	640052	640111	-	5.58E+00
II	640302	640361	-	5.78E+00
II	640552	640611	-	5.70E+00
II	640802	640861	-	5.55E+00
II	641052	641111	-	5.43E+00
II	641302	641361	-	5.36E+00
II	641552	641611	-	5.51E+00
II	641802	641861	-	5.61E+00
II	642052	642111	-	5.78E+00
II	642302	642361	-	5.64E+00
II	642552	642611	-	5.52E+00
II	642805	642864	-	5.51E+00
II	643052	643111	-	5.39E+00
II	643305	643364	-	5.49E+00
II	643552	643611	-	5.39E+00
II	643802	643861	-	5.46E+00
II	644052	644111	-	5.61E+00
II	644302	644361	-	5.52E+00
II	644552	644611	-	5.52E+00
II	644802	644861	-	5.73E+00
II	645052	645111	-	5.57E+00
II	645302	645361	-	5.64E+00
II	645552	645611	-	5.82E+00
II	645802	645861	-	5.48E+00
II	646052	646111	-	5.44E+00
II	646302	646361	-	5.51E+00
II	646552	646611	-	5.48E+00
II	646802	646861	-	5.36E+00
II	647052	647111	-	5.64E+00
II	647302	647361	-	5.36E+00
II	647552	647611	-	5.49E+00
II	647802	647861	-	6.19E+00
II	648052	648111	-	5.49E+00
II	648302	648361	-	5.52E+00
II	648552	648611	-	5.46E+00
II	648802	648861	-	5.46E+00
II	649052	649111	-	5.46E+00
II	649302	649361	-	5.49E+00
II	649552	649611	-	5.41E+00
II	649802	649861	-	5.49E+00
II	650052	650111	-	5.52E+00
II	650302	650361	-	5.39E+00
II	650552	650611	-	5.57E+00
II	650802	650861	-	5.55E+00
II	651052	651111	-	5.52E+00
II	651302	651361	-	5.34E+00
II	651552	651611	-	5.36E+00
II	651802	651861	-	5.34E+00
II	652052	652111	-	5.46E+00
II	652302	652361	-	5.43E+00
II	652552	652611	-	5.67E+00
II	652802	652861	-	5.51E+00
II	653052	653111	-	6.21E+00
II	653302	653361	-	5.43E+00
II	653552	653611	-	5.74E+00
II	653802	653861	-	5.78E+00
II	654052	654111	-	5.58E+00
II	654302	654361	-	5.70E+00
II	654552	654611	-	5.63E+00
II	654802	654861	-	5.61E+00
II	655052	655111	-	5.46E+00
II	655302	655361	-	5.39E+00
II	655552	655611	-	5.49E+00
II	655802	655861	-	5.32E+00
II	656052	656111	-	5.51E+00
II	656302	656361	-	5.64E+00
II	656555	656614	-	5.48E+00
II	656805	656864	-	5.54E+00
II	657055	657114	-	5.48E+00
II	657302	657361	-	5.51E+00
II	657552	657611	-	5.55E+00
II	657802	657861	-	5.39E+00
II	658052	658111	-	5.49E+00
II	658302	658361	-	5.36E+00
II	658552	658611	-	5.58E+00
II	658802	658861	-	5.44E+00
II	659052	659111	-	5.41E+00
II	659302	659361	-	5.43E+00
II	659552	659611	-	5.52E+00
II	659802	659861	-	5.55E+00
II	660052	660111	-	5.43E+00
II	660302	660361	-	5.61E+00
II	660552	660611	-	5.83E+00
II	660802	660861	-	5.64E+00
II	661052	661111	-	5.54E+00
II	661302	661361	-	5.44E+00
II	661552	661611	-	5.49E+00
II	661802	661861	-	5.58E+00
II	662052	662111	-	5.58E+00
II	662302	662361	-	5.49E+00
II	662552	662611	-	5.49E+00
II	662802	662861	-	5.46E+00
II	663057	663116	-	5.52E+00
II	663302	663361	-	5.43E+00
II	663552	663611	-	5.46E+00
II	663802	663861	-	5.55E+00
II	664052	664111	-	5.49E+00
II	664302	664361	-	5.52E+00
II	664552	664611	-	5.46E+00
II	664802	664861	-	5.64E+00
II	665052	665111	-	5.46E+00
II	665302	665361	-	5.36E+00
II	665552	665611	-	5.38E+00
II	665802	665861	-	5.52E+00
II	666052	666111	-	5.43E+00
II	666305	666364	-	5.43E+00
II	666552	666611	-	5.49E+00
II	666802	666861	-	5.46E+00
II	667052	667111	-	5.70E+00
II	667302	667361	-	5.43E+00
II	667552	667611	-	5.49E+00
II	667802	667861	-	5.43E+00
II	668052	668111	-	5.39E+00
II	668302	668361	-	5.46E+00
II	668552	668611	-	5.49E+00
II	668802	668861	-	5.43E+00
II	669052	669111	-	5.36E+00
II	669302	669361	-	5.54E+00
II	669552	669611	-	5.48E+00
II	669802	669861	-	5.55E+00
II	670052	670111	-	5.39E+00
II	670306	670365	-	5.25E+00
II	670697	670756	-	5.49E+00
II	670867	670926	-	5.52E+00
II	671052	671111	-	5.61E+00
II	671302	671361	-	5.46E+00
II	671382	671441	-	5.52E+00
II	671552	671611	-	5.70E+00
II	672052	672111	-	5.39E+00
II	672302	672361	-	5.64E+00
II	672552	672611	-	5.46E+00
II	672802	672861	-	5.48E+00
II	673052	673111	-	5.29E+00
II	673302	673361	-	5.81E+00
II	673552	673611	-	5.43E+00
II	673802	673861	-	5.36E+00
II	674052	674111	-	5.36E+00
II	674302	674361	-	5.36E+00
II	674555	674614	-	5.70E+00
II	674802	674861	-	5.49E+00
II	675052	675111	-	5.49E+00
II	675302	675361	-	5.39E+00
II	675552	675611	-	5.39E+00
II	675802	675861	-	5.43E+00
II	676052	676111	-	5.44E+00
II	676302	676361	-	5.36E+00
II	676805	676864	-	5.74E+00
II	677052	677111	-	5.58E+00
II	677302	677361	-	5.34E+00
II	677552	677611	-	5.78E+00
II	677802	677861	-	5.55E+00
II	678052	678111	-	5.61E+00
II	678302	678361	-	5.39E+00
II	678552	678611	-	5.67E+00
II	678802	678861	-	5.75E+00
II	679052	679111	-	5.70E+00
II	679302	679361	-	5.39E+00
II	679552	679611	-	5.39E+00
II	679802	679861	-	5.43E+00
II	680052	680111	-	5.58E+00
II	680302	680361	-	5.52E+00
II	680552	680611	-	5.64E+00
II	680802	680861	-	5.55E+00
II	681052	681111	-	5.43E+00
II	681302	681361	-	5.46E+00
II	681552	681611	-	5.58E+00
II	681802	681861	-	5.61E+00
II	682055	682114	-	5.78E+00
II	682302	682361	-	5.55E+00
II	682552	682611	-	5.51E+00
II	682802	682861	-	5.52E+00
II	683052	683111	-	5.39E+00
II	683305	683364	-	5.55E+00
II	683552	683611	-	5.49E+00
II	683802	683861	-	5.38E+00
II	684052	684111	-	5.39E+00
II	684302	684361	-	5.49E+00
II	684555	684614	-	5.36E+00
II	684802	684861	-	5.52E+00
II	685052	685111	-	5.39E+00
II	685302	685361	-	5.49E+00
II	685552	685611	-	5.46E+00
II	685802	685861	-	5.52E+00
II	686052	686111	-	5.51E+00
II	686302	686361	-	5.39E+00
II	686552	686611	-	5.46E+00
II	686802	686861	-	5.57E+00
II	687052	687111	-	5.49E+00
II	687302	687361	-	6.88E+00
II	687552	687611	-	5.49E+00
II	687802	687861	-	5.43E+00
II	688052	688111	-	5.51E+00
II	688302	688361	-	5.55E+00
II	688555	688614	-	5.36E+00
II	688802	688861	-	5.39E+00
II	689052	689111	-	5.49E+00
II	689194	689253	-	5.49E+00
II	689294	689353	-	5.39E+00
II	689660	689719	-	5.36E+00
II	689802	689861	-	5.32E+00
II	689928	689987	-	5.39E+00
II	690932	690991	-	5.48E+00
II	691366	691425	-	5.57E+00
II	691552	691611	-	5.46E+00
II	692032	692091	-	5.67E+00
II	692106	692165	-	5.57E+00
II	692308	692367	-	5.49E+00
II	692742	692801	-	5.36E+00
II	693052	693111	-	5.46E+00
II	693302	693361	-	5.52E+00
II	693360	693419	-	5.32E+00
II	693752	693811	-	5.49E+00
II	694055	694114	-	5.52E+00
II	694128	694187	-	5.52E+00
II	694190	694249	-	5.43E+00
II	694322	694381	-	5.49E+00
II	694606	694665	-	5.36E+00
II	694729	694788	-	5.49E+00
II	694810	694869	-	5.46E+00
II	695052	695111	-	5.58E+00
II	695802	695861	-	5.43E+00
II	695862	695921	-	5.49E+00
II	695868	695927	-	5.30E+00
II	696302	696361	-	5.51E+00
II	696472	696531	-	5.43E+00
II	696709	696768	-	5.49E+00
II	697052	697111	-	5.46E+00
II	697302	697361	-	5.46E+00
II	697540	697599	-	5.48E+00
II	697805	697864	-	5.52E+00
II	698052	698111	-	5.46E+00
II	698302	698361	-	5.41E+00
II	698555	698614	-	5.36E+00
II	698802	698861	-	5.46E+00
II	699052	699111	-	5.52E+00
II	699302	699361	-	5.58E+00
II	699552	699611	-	5.55E+00
II	699802	699861	-	5.46E+00
II	700052	700111	-	5.57E+00
II	700302	700361	-	5.46E+00
II	700552	700611	-	5.98E+00
II	700802	700861	-	5.30E+00
II	701052	701111	-	5.39E+00
II	701302	701361	-	5.49E+00
II	701552	701611	-	5.46E+00
II	701802	701861	-	5.57E+00
II	702052	702111	-	5.46E+00
II	702302	702361	-	5.55E+00
II	702552	702611	-	5.32E+00
II	702802	702861	-	5.49E+00
II	703052	703111	-	5.46E+00
II	703302	703361	-	5.46E+00
II	703552	703611	-	5.52E+00
II	703802	703861	-	5.49E+00
II	704055	704114	-	5.32E+00
II	704305	704364	-	5.58E+00
II	704552	704611	-	5.43E+00
II	704802	704861	-	5.60E+00
II	705052	705111	-	5.44E+00
II	705302	705361	-	5.52E+00
II	705552	705611	-	5.46E+00
II	705802	705861	-	5.43E+00
II	706052	706111	-	5.36E+00
II	706302	706361	-	5.43E+00
II	706552	706611	-	5.58E+00
II	706802	706861	-	5.44E+00
II	707052	707111	-	5.46E+00
II	707302	707361	-	5.43E+00
II	707552	707611	-	5.32E+00
II	707802	707861	-	5.36E+00
II	708052	708111	-	5.25E+00
II	708302	708361	-	5.57E+00
II	708552	708611	-	5.44E+00
II	708802	708861	-	5.49E+00
II	709052	709111	-	5.64E+00
II	709302	709361	-	5.55E+00
II	709552	709611	-	5.39E+00
II	709802	709861	-	5.55E+00
II	710052	710111	-	5.36E+00
II	710302	710361	-	5.43E+00
II	710552	710611	-	5.66E+00
II	710802	710861	-	5.58E+00
II	711052	711111	-	5.52E+00
II	711305	711364	-	5.30E+00
II	711552	711611	-	5.51E+00
II	711802	711861	-	5.41E+00
II	712052	712111	-	5.43E+00
II	712302	712361	-	5.52E+00
II	712555	712614	-	5.46E+00
II	712802	712861	-	5.44E+00
II	713052	713111	-	5.55E+00
II	713302	713361	-	5.44E+00
II	713552	713611	-	5.55E+00
II	713802	713861	-	5.55E+00
II	714052	714111	-	5.67E+00
II	714302	714361	-	5.38E+00
II	714560	714619	-	5.32E+00
II	714802	714861	-	5.49E+00
II	715052	715111	-	5.39E+00
II	715302	715361	-	6.79E+00
II	715552	715611	-	6.93E+00
II	715802	715861	-	5.48E+00
II	716052	716111	-	7.55E+00
II	716302	716361	-	5.58E+00
II	716552	716611	-	5.46E+00
II	716802	716861	-	5.41E+00
II	717052	717111	-	5.55E+00
II	717302	717361	-	5.43E+00
II	717552	717611	-	5.58E+00
II	717802	717861	-	5.49E+00
II	718052	718111	-	5.78E+00
II	718302	718361	-	5.49E+00
II	718552	718611	-	5.32E+00
II	718802	718861	-	5.61E+00
II	719052	719111	-	5.36E+00
II	719302	719361	-	5.46E+00
II	719552	719611	-	5.48E+00
II	719802	719861	-	5.39E+00
II	720052	720111	-	5.52E+00
II	720302	720361	-	5.43E+00
II	720552	720611	-	5.44E+00
II	720802	720861	-	5.39E+00
II	721052	721111	-	5.83E+00
II	721305	721364	-	5.64E+00
II	721552	721611	-	5.78E+00
II	721802	721861	-	5.92E+00
II	722052	722111	-	5.58E+00
II	722302	722361	-	5.54E+00
II	722552	722611	-	5.49E+00
II	722802	722861	-	5.46E+00
II	723052	723111	-	5.46E+00
II	723302	723361	-	5.52E+00
II	723552	723611	-	5.39E+00
II	723802	723861	-	5.49E+00
II	724052	724111	-	5.43E+00
II	724302	724361	-	5.43E+00
II	724552	724611	-	5.55E+00
II	724806	724865	-	5.52E+00
II	725052	725111	-	5.44E+00
II	725302	725361	-	5.58E+00
II	725552	725611	-	5.52E+00
II	725802	725861	-	5.32E+00
II	726052	726111	-	5.39E+00
II	726302	726361	-	5.49E+00
II	726555	726614	-	5.52E+00
II	726802	726861	-	5.38E+00
II	727055	727114	-	5.55E+00
II	727302	727361	-	5.39E+00
II	727552	727611	-	5.60E+00
II	727802	727861	-	5.44E+00
II	728052	728111	-	5.38E+00
II	728302	728361	-	5.58E+00
II	728552	728611	-	5.46E+00
II	728802	728861	-	5.46E+00
II	729052	729111	-	5.36E+00
II	729302	729361	-	5.63E+00
II	729552	729611	-	5.55E+00
II	729805	729864	-	5.46E+00
II	730052	730111	-	5.41E+00
II	730302	730361	-	5.43E+00
II	730552	730611	-	5.67E+00
II	730805	730864	-	5.48E+00
II	731052	731111	-	5.54E+00
II	731302	731361	-	5.46E+00
II	731552	731611	-	5.39E+00
II	731802	731861	-	5.52E+00
II	732052	732111	-	5.70E+00
II	732302	732361	-	5.49E+00
II	732552	732611	-	5.55E+00
II	732802	732861	-	5.43E+00
II	733052	733111	-	5.95E+00
II	733302	733361	-	5.29E+00
II	733558	733617	-	5.73E+00
II	733802	733861	-	5.43E+00
II	734052	734111	-	5.60E+00
II	734305	734364	-	5.46E+00
II	734552	734611	-	5.49E+00
II	734802	734861	-	5.25E+00
II	735052	735111	-	6.78E+00
II	735302	735361	-	5.49E+00
II	735552	735611	-	5.66E+00
II	735802	735861	-	5.61E+00
II	736052	736111	-	5.61E+00
II	736302	736361	-	5.30E+00
II	736552	736611	-	5.52E+00
II	736802	736861	-	5.77E+00
II	737052	737111	-	5.60E+00
II	737302	737361	-	5.29E+00
II	737552	737611	-	6.17E+00
II	737802	737861	-	5.58E+00
II	738055	738114	-	5.64E+00
II	738302	738361	-	5.46E+00
II	738552	738611	-	6.93E+00
II	738802	738861	-	6.09E+00
II	739052	739111	-	5.55E+00
II	739302	739361	-	5.41E+00
II	739552	739611	-	5.61E+00
II	739906	739965	-	5.66E+00
II	740052	740111	-	5.49E+00
II	740302	740361	-	5.58E+00
II	740552	740611	-	5.52E+00
II	740802	740861	-	5.41E+00
II	741052	741111	-	5.60E+00
II	741302	741361	-	5.43E+00
II	741552	741611	-	5.39E+00
II	741805	741864	-	5.43E+00
II	742052	742111	-	5.70E+00
II	742302	742361	-	5.52E+00
II	742552	742611	-	5.58E+00
II	742802	742861	-	5.54E+00
II	743052	743111	-	5.70E+00
II	743302	743361	-	5.43E+00
II	743555	743614	-	5.55E+00
II	743805	743864	-	5.46E+00
II	744052	744111	-	5.85E+00
II	744305	744364	-	5.61E+00
II	744552	744611	-	5.49E+00
II	744802	744861	-	5.51E+00
II	745052	745111	-	5.61E+00
II	745302	745361	-	5.34E+00
II	745555	745614	-	5.55E+00
II	745802	745861	-	5.32E+00
II	746055	746114	-	5.39E+00
II	746302	746361	-	5.39E+00
II	746552	746611	-	5.38E+00
II	746802	746861	-	5.46E+00
II	747052	747111	-	5.38E+00
II	747302	747361	-	5.44E+00
II	747552	747611	-	5.32E+00
II	747802	747861	-	5.43E+00
II	748052	748111	-	5.52E+00
II	748302	748361	-	5.46E+00
II	748552	748611	-	5.55E+00
II	748805	748864	-	5.46E+00
II	749052	749111	-	5.57E+00
II	749302	749361	-	5.43E+00
II	749552	749611	-	5.46E+00
II	749802	749861	-	5.32E+00
II	750052	750111	-	5.48E+00
II	750302	750361	-	5.36E+00
II	750552	750611	-	5.52E+00
II	750805	750864	-	5.49E+00
II	751052	751111	-	5.58E+00
II	751302	751361	-	6.75E+00
II	751552	751611	-	5.63E+00
II	751802	751861	-	5.46E+00
II	752052	752111	-	5.39E+00
II	752305	752364	-	5.52E+00
II	752552	752611	-	5.43E+00
II	752802	752861	-	5.52E+00
II	753052	753111	-	5.49E+00
II	753302	753361	-	5.52E+00
II	753552	753611	-	5.48E+00
II	753802	753861	-	5.52E+00
II	754052	754111	-	5.46E+00
II	754302	754361	-	5.34E+00
II	754552	754611	-	5.43E+00
II	754802	754861	-	6.41E+00
II	755052	755111	-	5.60E+00
II	755302	755361	-	6.26E+00
II	755552	755611	-	5.55E+00
II	755802	755861	-	6.09E+00
II	756052	756111	-	5.36E+00
II	756302	756361	-	5.43E+00
II	756552	756611	-	5.32E+00
II	756802	756861	-	5.51E+00
II	757052	757111	-	5.61E+00
II	757302	757361	-	5.39E+00
II	757556	757615	-	5.79E+00
II	757802	757861	-	5.57E+00
II	758052	758111	-	5.46E+00
II	758302	758361	-	5.55E+00
II	758552	758611	-	5.64E+00
II	758802	758861	-	5.39E+00
II	759052	759111	-	5.27E+00
II	759302	759361	-	5.49E+00
II	759552	759611	-	5.49E+00
II	759802	759861	-	5.49E+00
II	760052	760111	-	5.55E+00
II	760302	760361	-	5.43E+00
II	760552	760611	-	5.29E+00
II	760802	760861	-	5.67E+00
II	761052	761111	-	5.78E+00
II	761302	761361	-	5.63E+00
II	761552	761611	-	5.49E+00
II	761802	761861	-	5.52E+00
II	762052	762111	-	5.58E+00
II	762302	762361	-	5.67E+00
II	762552	762611	-	5.36E+00
II	762802	762861	-	5.36E+00
II	763052	763111	-	5.55E+00
II	763302	763361	-	5.32E+00
II	763552	763611	-	5.32E+00
II	763802	763861	-	5.67E+00
II	764052	764111	-	5.49E+00
II	764302	764361	-	5.60E+00
II	764552	764611	-	5.49E+00
II	764802	764861	-	5.36E+00
II	765052	765111	-	5.52E+00
II	765302	765361	-	5.43E+00
II	765552	765611	-	5.39E+00
II	765802	765861	-	5.41E+00
II	766052	766111	-	5.43E+00
II	766302	766361	-	5.44E+00
II	766552	766611	-	5.93E+00
II	766802	766861	-	5.60E+00
II	767052	767111	-	7.42E+00
II	767302	767361	-	5.49E+00
II	767552	767611	-	5.60E+00
II	767802	767861	-	5.48E+00
II	768052	768111	-	5.43E+00
II	768302	768361	-	5.64E+00
II	768552	768611	-	5.46E+00
II	768802	768861	-	5.52E+00
II	769055	769114	-	5.49E+00
II	769302	769361	-	5.39E+00
II	769552	769611	-	5.27E+00
II	769802	769861	-	7.07E+00
II	770052	770111	-	5.46E+00
II	770302	770361	-	5.51E+00
II	770552	770611	-	5.32E+00
II	770805	770864	-	5.36E+00
II	771052	771111	-	5.73E+00
II	771302	771361	-	5.55E+00
II	771552	771611	-	5.48E+00
II	771802	771861	-	5.46E+00
II	772052	772111	-	5.36E+00
II	772302	772361	-	5.39E+00
II	772552	772611	-	5.39E+00
II	772802	772861	-	5.48E+00
II	773055	773114	-	5.49E+00
II	773302	773361	-	5.36E+00
II	773552	773611	-	5.49E+00
II	773802	773861	-	5.43E+00
II	774052	774111	-	5.34E+00
II	774302	774361	-	5.32E+00
II	774552	774611	-	5.34E+00
II	774802	774861	-	5.46E+00
II	775052	775111	-	5.52E+00
II	775302	775361	-	5.38E+00
II	775552	775611	-	5.46E+00
II	775802	775861	-	5.29E+00
II	776055	776114	-	5.46E+00
II	776302	776361	-	5.43E+00
II	776552	776611	-	5.39E+00
II	776802	776861	-	5.41E+00
II	777056	777115	-	5.52E+00
II	777302	777361	-	5.36E+00
II	777552	777611	-	5.46E+00
II	777802	777861	-	5.36E+00
II	778055	778114	-	5.36E+00
II	778302	778361	-	5.58E+00
II	778552	778611	-	5.49E+00
II	778802	778861	-	5.71E+00
II	779052	779111	-	5.70E+00
II	779302	779361	-	7.83E+00
II	779552	779611	-	6.51E+00
II	779802	779861	-	5.61E+00
II	780052	780111	-	5.43E+00
II	780305	780364	-	5.48E+00
II	780552	780611	-	5.49E+00
II	780802	780861	-	5.46E+00
II	781052	781111	-	5.55E+00
II	781302	781361	-	5.71E+00
II	781552	781611	-	5.52E+00
II	781802	781861	-	5.32E+00
II	782052	782111	-	5.52E+00
II	782302	782361	-	5.49E+00
II	782552	782611	-	5.52E+00
II	782802	782861	-	5.39E+00
II	783052	783111	-	5.49E+00
II	783552	783611	-	5.64E+00
II	783802	783861	-	5.52E+00
II	784052	784111	-	5.36E+00
II	784302	784361	-	5.36E+00
II	784552	784611	-	5.32E+00
II	784802	784861	-	5.32E+00
II	785052	785111	-	5.46E+00
II	785302	785361	-	5.70E+00
II	785552	785611	-	5.41E+00
II	785802	785861	-	5.61E+00
II	786052	786111	-	5.49E+00
II	786302	786361	-	5.39E+00
II	786552	786611	-	5.64E+00
II	786802	786861	-	5.49E+00
II	787052	787111	-	5.39E+00
II	787302	787361	-	5.52E+00
II	787552	787611	-	5.29E+00
II	787802	787861	-	5.55E+00
II	788052	788111	-	5.44E+00
II	788302	788361	-	5.52E+00
II	788552	788611	-	5.49E+00
II	788802	788861	-	5.54E+00
II	789052	789111	-	5.49E+00
II	789302	789361	-	5.52E+00
II	789552	789611	-	5.55E+00
II	789802	789861	-	5.67E+00
II	790052	790111	-	5.49E+00
II	790302	790361	-	5.46E+00
II	790552	790611	-	5.43E+00
II	790802	790861	-	5.36E+00
II	791052	791111	-	5.52E+00
II	791307	791366	-	5.46E+00
II	791552	791611	-	5.64E+00
II	791802	791861	-	5.32E+00
II	792052	792111	-	5.44E+00
II	792302	792361	-	5.32E+00
II	792552	792611	-	5.49E+00
II	792802	792861	-	5.58E+00
II	793052	793111	-	5.43E+00
II	793302	793361	-	5.54E+00
II	793552	793611	-	5.58E+00
II	793802	793861	-	5.58E+00
II	794052	794111	-	5.46E+00
II	794302	794361	-	5.58E+00
II	794552	794611	-	5.44E+00
II	794802	794861	-	5.52E+00
II	795052	795111	-	5.55E+00
II	795302	795361	-	5.39E+00
II	795552	795611	-	5.55E+00
II	795802	795861	-	5.64E+00
II	796052	796111	-	5.60E+00
II	796302	796361	-	5.43E+00
II	796552	796611	-	5.39E+00
II	796802	796861	-	5.54E+00
II	797052	797111	-	5.46E+00
II	797302	797361	-	5.48E+00
II	797552	797611	-	5.46E+00
II	797802	797861	-	5.55E+00
II	798052	798111	-	5.51E+00
II	798302	798361	-	5.38E+00
II	798555	798614	-	5.51E+00
II	798802	798861	-	5.49E+00
II	799052	799111	-	5.39E+00
II	799302	799361	-	5.32E+00
II	799552	799611	-	6.19E+00
II	799802	799861	-	5.58E+00
II	800052	800111	-	5.52E+00
II	800302	800361	-	5.43E+00
II	800552	800611	-	5.49E+00
II	800802	800861	-	5.61E+00
II	801052	801111	-	5.49E+00
II	801302	801361	-	5.41E+00
II	801552	801611	-	5.54E+00
II	801802	801861	-	5.46E+00
II	802052	802111	-	5.49E+00
II	802302	802361	-	5.43E+00
II	802552	802611	-	5.43E+00
II	802802	802861	-	5.29E+00
II	803052	803111	-	5.52E+00
II	803302	803361	-	5.39E+00
II	803552	803611	-	5.67E+00
II	803802	803861	-	5.39E+00
II	804052	804111	-	5.52E+00
II	804302	804361	-	5.88E+00
II	804552	804611	-	5.46E+00
II	804807	804866	-	5.46E+00
II	805052	805111	-	5.52E+00
II	805302	805361	-	5.60E+00
II	805552	805611	-	5.39E+00
II	805802	805861	-	5.39E+00
II	806052	806111	-	5.49E+00
II	806302	806361	-	5.51E+00
II	806552	806611	-	5.49E+00
II	806802	806861	-	5.52E+00
II	807052	807111	-	5.49E+00
II	807302	807361	-	5.39E+00
II	807552	807611	-	5.43E+00
II	807802	807861	-	5.39E+00
II	808052	808111	-	5.46E+00
II	808302	808361	-	5.46E+00
II	808552	808611	-	5.49E+00
II	808802	808861	-	5.32E+00
II	809052	809111	-	5.49E+00
II	809302	809361	-	5.36E+00
II	809552	809611	-	5.70E+00
II	809802	809861	-	5.52E+00
II	810052	810111	-	5.57E+00
II	810302	810361	-	5.61E+00
II	810552	810611	-	5.48E+00
II	810802	810861	-	5.39E+00
II	811052	811111	-	8.17E+00
II	811302	811361	-	6.23E+00
II	811552	811611	-	8.47E+00
II	811802	811861	-	6.52E+00
II	812052	812111	-	6.55E+00
II	812302	812361	-	5.78E+00
II	812552	812611	-	5.38E+00
II	812802	812861	-	5.52E+00
II	813052	813111	-	5.48E+00
II	813302	813361	-	5.57E+00
II	813555	813614	-	5.64E+00
II	813802	813861	-	5.54E+00
II	814052	814111	-	5.36E+00
II	814302	814361	-	5.32E+00
II	814555	814614	-	5.46E+00
II	814802	814861	-	5.49E+00
II	815052	815111	-	5.44E+00
II	815302	815361	-	5.58E+00
II	815552	815611	-	5.44E+00
II	815802	815861	-	5.30E+00
II	816052	816111	-	6.00E+00
II	816302	816361	-	7.28E+00
II	816552	816611	-	5.51E+00
II	816802	816861	-	5.78E+00
II	817052	817111	-	6.30E+00
II	817302	817361	-	5.43E+00
II	817552	817611	-	5.39E+00
II	817802	817861	-	5.73E+00
II	818052	818111	-	5.58E+00
II	818302	818361	-	5.49E+00
II	818552	818611	-	5.49E+00
II	818802	818861	-	5.55E+00
II	819052	819111	-	5.49E+00
II	819302	819361	-	5.39E+00
II	819552	819611	-	5.46E+00
II	819802	819861	-	5.49E+00
II	820052	820111	-	5.38E+00
II	820302	820361	-	5.49E+00
II	820552	820611	-	5.49E+00
II	820802	820861	-	5.83E+00
II	821052	821111	-	5.46E+00
II	821302	821361	-	5.55E+00
II	821552	821611	-	5.44E+00
II	821802	821861	-	5.43E+00
II	822052	822111	-	5.88E+00
II	822302	822361	-	5.49E+00
II	822552	822611	-	5.58E+00
II	822802	822861	-	5.60E+00
II	823055	823114	-	5.34E+00
II	823302	823361	-	5.49E+00
II	823552	823611	-	5.46E+00
II	823802	823861	-	5.46E+00
II	824052	824111	-	5.52E+00
II	824302	824361	-	5.39E+00
II	824552	824611	-	5.39E+00
II	824802	824861	-	5.46E+00
II	825052	825111	-	5.49E+00
II	825302	825361	-	5.55E+00
II	825552	825611	-	5.43E+00
II	825802	825861	-	5.43E+00
II	826052	826111	-	5.71E+00
II	826302	826361	-	5.46E+00
II	826552	826611	-	5.61E+00
II	826802	826861	-	5.43E+00
II	827052	827111	-	5.81E+00
II	827302	827361	-	5.49E+00
II	827552	827611	-	5.52E+00
II	827802	827861	-	6.94E+00
II	828052	828111	-	5.58E+00
II	828302	828361	-	5.39E+00
II	828552	828611	-	5.58E+00
II	828802	828861	-	5.58E+00
II	829052	829111	-	5.46E+00
II	829302	829361	-	5.46E+00
II	829552	829611	-	5.83E+00
II	829802	829861	-	5.78E+00
II	830052	830111	-	5.58E+00
II	830302	830361	-	5.46E+00
II	830552	830611	-	5.58E+00
II	830802	830861	-	5.49E+00
II	831052	831111	-	5.36E+00
II	831302	831361	-	5.48E+00
II	831552	831611	-	5.48E+00
II	831802	831861	-	5.51E+00
II	832052	832111	-	5.49E+00
II	832302	832361	-	5.46E+00
II	832555	832614	-	5.44E+00
II	832802	832861	-	5.44E+00
II	833052	833111	-	5.46E+00
II	833302	833361	-	5.39E+00
II	833559	833618	-	5.39E+00
II	833802	833861	-	5.49E+00
II	834052	834111	-	5.39E+00
II	834302	834361	-	5.48E+00
II	834552	834611	-	5.51E+00
II	834802	834861	-	5.46E+00
II	835055	835114	-	5.32E+00
II	835305	835364	-	5.46E+00
II	835555	835614	-	5.43E+00
II	835802	835861	-	5.43E+00
II	836052	836111	-	5.54E+00
II	836302	836361	-	5.43E+00
II	836552	836611	-	5.46E+00
II	836805	836864	-	5.52E+00
II	837055	837114	-	5.49E+00
II	837302	837361	-	5.55E+00
II	837552	837611	-	6.11E+00
II	837802	837861	-	5.55E+00
II	838052	838111	-	5.36E+00
II	838308	838367	-	5.38E+00
II	838552	838611	-	5.43E+00
II	838802	838861	-	5.46E+00
II	839052	839111	-	5.52E+00
II	839302	839361	-	5.81E+00
II	839552	839611	-	5.39E+00
II	839802	839861	-	5.39E+00
II	840052	840111	-	5.39E+00
II	840302	840361	-	5.64E+00
II	840552	840611	-	5.44E+00
II	840802	840861	-	5.39E+00
II	841052	841111	-	5.43E+00
II	841302	841361	-	5.39E+00
II	841552	841611	-	5.64E+00
II	841802	841861	-	5.46E+00
II	842052	842111	-	5.67E+00
II	842302	842361	-	5.55E+00
II	842552	842611	-	5.55E+00
II	842802	842861	-	5.32E+00
II	843052	843111	-	6.13E+00
II	843302	843361	-	6.63E+00
II	843552	843611	-	5.67E+00
II	843802	843861	-	5.52E+00
II	844055	844114	-	5.81E+00
II	844302	844361	-	5.43E+00
II	844552	844611	-	8.61E+00
II	844802	844861	-	5.55E+00
II	845052	845111	-	5.67E+00
II	845302	845361	-	5.91E+00
II	845555	845614	-	5.52E+00
II	845802	845861	-	5.46E+00
II	846052	846111	-	5.21E+00
II	846302	846361	-	5.41E+00
II	846558	846617	-	5.46E+00
II	847052	847111	-	5.39E+00
II	847302	847361	-	5.25E+00
II	847552	847611	-	5.32E+00
II	847802	847861	-	5.32E+00
II	848052	848111	-	5.70E+00
II	848302	848361	-	5.29E+00
II	848552	848611	-	5.48E+00
II	848802	848861	-	5.52E+00
II	849055	849114	-	5.48E+00
II	849302	849361	-	5.70E+00
II	849552	849611	-	5.64E+00
II	849802	849861	-	5.55E+00
II	850052	850111	-	5.61E+00
II	850305	850364	-	5.52E+00
II	850552	850611	-	5.49E+00
II	850802	850861	-	5.43E+00
II	851052	851111	-	5.46E+00
II	851305	851364	-	5.43E+00
II	851552	851611	-	5.46E+00
II	851802	851861	-	5.54E+00
II	852058	852117	-	5.32E+00
II	852302	852361	-	5.43E+00
II	852552	852611	-	5.46E+00
II	852802	852861	-	5.52E+00
II	853052	853111	-	5.52E+00
II	853302	853361	-	5.43E+00
II	853552	853611	-	5.36E+00
II	853802	853861	-	5.43E+00
II	854052	854111	-	5.43E+00
II	854305	854364	-	5.43E+00
II	854552	854611	-	5.78E+00
II	854802	854861	-	5.61E+00
II	855052	855111	-	5.46E+00
II	855302	855361	-	5.52E+00
II	855555	855614	-	5.44E+00
II	855805	855864	-	5.43E+00
II	856052	856111	-	5.43E+00
II	856302	856361	-	5.52E+00
II	856552	856611	-	5.55E+00
II	856802	856861	-	5.61E+00
II	857052	857111	-	5.49E+00
II	857302	857361	-	5.44E+00
II	857552	857611	-	5.91E+00
II	857802	857861	-	5.49E+00
II	858052	858111	-	5.46E+00
II	858302	858361	-	5.36E+00
II	858552	858611	-	5.55E+00
II	858802	858861	-	5.58E+00
II	859052	859111	-	5.43E+00
II	859308	859367	-	5.46E+00
II	859552	859611	-	5.54E+00
II	859802	859861	-	5.57E+00
[truncated: 1,098,168 more chars]
