# Supplementary material for: mmi1 and rep2 mRNAs are novel RNA targets of the Mei2 RNA-binding protein during early meiosis in Schizosaccharomyces pombe
Source: Open Biol. 2018 Sep 26;8(9):180110. doi: 10.1098/rsob.180110 (PMC6170507; doi:10.1098/rsob.180110)
Supplement: RIP-CHIP_egrfiles [file rsob180110supp3.zip › Futcher_Supplementary_data_untagged_plus_strand.egr]

AB325691	37	96	+	5.39E+00
AB325691	287	346	+	5.49E+00
AB325691	540	599	+	5.36E+00
AB325691	1037	1096	+	5.43E+00
AB325691	1537	1596	+	5.36E+00
AB325691	10312	10371	+	5.32E+00
AB325691	10404	10463	+	5.32E+00
AB325691	19872	19931	+	5.44E+00
MTR	892	951	+	5.27E+00
MTR	1092	1151	+	5.30E+00
MTR	1392	1451	+	5.46E+00
MTR	1642	1701	+	5.39E+00
MTR	2092	2151	+	5.39E+00
MTR	2589	2648	+	5.29E+00
MTR	2839	2898	+	5.34E+00
MTR	9883	9942	+	5.36E+00
MTR	10240	10299	+	5.29E+00
MTR	11313	11372	+	5.29E+00
MTR	12122	12181	+	5.46E+00
MTR	12307	12366	+	5.34E+00
MTR	12517	12576	+	5.39E+00
MTR	12660	12719	+	5.46E+00
MTR	12759	12818	+	5.29E+00
MTR	12914	12973	+	5.32E+00
MTR	12926	12985	+	5.49E+00
MTR	12975	13034	+	5.39E+00
MTR	13173	13232	+	5.32E+00
MTR	15556	15615	+	5.43E+00
MTR	16170	16229	+	5.43E+00
MTR	16553	16612	+	5.48E+00
MTR	16670	16729	+	5.25E+00
MTR	16803	16862	+	5.29E+00
MTR	17053	17112	+	5.32E+00
MTR	17306	17365	+	5.32E+00
MTR	18103	18162	+	5.30E+00
MTR	18856	18915	+	5.39E+00
MTR	20053	20112	+	5.39E+00
III	55	114	+	6.49E+00
III	251	310	+	1.01E+01
III	305	364	+	9.52E+00
III	795	854	+	1.14E+01
III	925	984	+	1.13E+01
III	1001	1060	+	1.13E+01
III	1045	1104	+	9.80E+00
III	1140	1199	+	9.92E+00
III	1295	1354	+	1.19E+01
III	1498	1557	+	5.52E+00
III	1675	1734	+	7.67E+00
III	2295	2354	+	5.46E+00
III	2425	2484	+	7.41E+00
III	2555	2614	+	5.61E+00
III	2795	2854	+	5.21E+00
III	3641	3700	+	5.25E+00
III	3678	3737	+	5.38E+00
III	3925	3984	+	5.36E+00
III	4138	4197	+	5.36E+00
III	4295	4354	+	5.38E+00
III	4425	4484	+	5.46E+00
III	4641	4700	+	5.36E+00
III	4675	4734	+	5.52E+00
III	4795	4854	+	5.43E+00
III	4925	4984	+	5.29E+00
III	5045	5104	+	5.39E+00
III	5175	5234	+	5.25E+00
III	5425	5484	+	6.62E+00
III	6045	6104	+	1.24E+01
III	6121	6180	+	1.32E+01
III	6175	6234	+	1.50E+01
III	6295	6354	+	1.61E+01
III	6381	6440	+	1.68E+01
III	6621	6680	+	1.25E+01
III	7131	7190	+	1.13E+01
III	7425	7484	+	1.02E+01
III	7621	7680	+	1.00E+01
III	7631	7690	+	1.02E+01
III	8045	8104	+	1.14E+01
III	8175	8234	+	1.17E+01
III	8371	8430	+	1.09E+01
III	8545	8604	+	1.06E+01
III	8631	8690	+	1.18E+01
III	9045	9104	+	6.83E+00
III	9295	9354	+	9.05E+00
III	9381	9440	+	6.39E+00
III	9425	9484	+	9.31E+00
III	9545	9604	+	5.36E+00
III	9621	9680	+	8.92E+00
III	10122	10181	+	5.39E+00
III	10295	10354	+	5.32E+00
III	10621	10680	+	1.04E+01
III	10675	10734	+	9.80E+00
III	10795	10854	+	6.32E+00
III	11295	11354	+	9.49E+00
III	11760	11819	+	1.12E+01
III	12121	12180	+	1.13E+01
III	12260	12319	+	6.98E+00
III	12665	12724	+	5.52E+00
III	12925	12984	+	9.22E+00
III	13120	13179	+	7.37E+00
III	13511	13570	+	6.03E+00
III	13545	13604	+	5.32E+00
III	13622	13681	+	5.39E+00
III	13756	13815	+	5.39E+00
III	13795	13854	+	5.36E+00
III	13915	13974	+	5.43E+00
III	14011	14070	+	5.46E+00
III	14165	14224	+	5.46E+00
III	14258	14317	+	5.23E+00
III	14415	14474	+	5.21E+00
III	15048	15107	+	5.25E+00
III	15415	15474	+	5.21E+00
III	15763	15822	+	5.36E+00
III	16006	16065	+	5.52E+00
III	16545	16604	+	5.52E+00
III	16665	16724	+	5.25E+00
III	17001	17060	+	1.37E+01
III	17295	17354	+	1.61E+01
III	17668	17727	+	1.04E+01
III	17741	17800	+	8.19E+00
III	17915	17974	+	1.23E+01
III	17991	18050	+	1.09E+01
III	18045	18104	+	1.24E+01
III	18545	18604	+	1.18E+01
III	18665	18724	+	1.11E+01
III	18795	18854	+	1.07E+01
III	18991	19050	+	1.19E+01
III	19001	19060	+	1.17E+01
III	19295	19354	+	9.92E+00
III	19545	19604	+	1.20E+01
III	19751	19810	+	9.97E+00
III	20045	20104	+	6.34E+00
III	20501	20560	+	8.00E+00
III	20545	20604	+	5.51E+00
III	20665	20724	+	5.46E+00
III	20738	20797	+	9.45E+00
III	20795	20854	+	1.01E+01
III	20915	20974	+	6.27E+00
III	21001	21060	+	6.07E+00
III	21049	21108	+	7.65E+00
III	21415	21474	+	1.20E+01
III	21741	21800	+	6.32E+00
III	22130	22189	+	1.01E+01
III	22238	22297	+	9.39E+00
III	22295	22354	+	1.19E+01
III	22374	22433	+	9.65E+00
III	22491	22550	+	1.14E+01
III	22795	22854	+	9.90E+00
III	22915	22974	+	1.01E+01
III	23288	23347	+	5.43E+00
III	23295	23354	+	5.48E+00
III	24243	24302	+	5.71E+00
III	24285	24344	+	5.39E+00
III	24545	24604	+	5.36E+00
III	24981	25040	+	5.41E+00
III	25231	25290	+	5.39E+00
III	25478	25537	+	5.43E+00
III	25545	25604	+	5.32E+00
III	25981	26040	+	5.36E+00
III	26731	26790	+	5.36E+00
III	27048	27107	+	5.43E+00
III	27231	27290	+	5.48E+00
III	27295	27354	+	5.43E+00
III	27731	27790	+	5.32E+00
III	27795	27854	+	5.29E+00
III	28481	28540	+	5.44E+00
III	28545	28604	+	5.43E+00
III	29045	29104	+	5.67E+00
III	29545	29604	+	5.36E+00
III	30045	30104	+	5.21E+00
III	30231	30290	+	5.32E+00
III	30481	30540	+	5.34E+00
III	30545	30604	+	5.43E+00
III	30731	30790	+	5.49E+00
III	30795	30854	+	5.36E+00
III	31045	31104	+	5.36E+00
III	31295	31354	+	5.32E+00
III	31545	31604	+	5.39E+00
III	31795	31854	+	5.39E+00
III	32045	32104	+	5.39E+00
III	32295	32354	+	5.27E+00
III	32545	32604	+	5.43E+00
III	32795	32854	+	5.39E+00
III	33045	33104	+	5.49E+00
III	33295	33354	+	5.23E+00
III	33545	33604	+	5.34E+00
III	34295	34354	+	5.32E+00
III	34545	34604	+	5.09E+00
III	34795	34854	+	5.29E+00
III	35045	35104	+	5.43E+00
III	35295	35354	+	5.52E+00
III	35545	35604	+	5.39E+00
III	35795	35854	+	5.36E+00
III	36045	36104	+	5.32E+00
III	36295	36354	+	5.41E+00
III	36545	36604	+	5.32E+00
III	36795	36854	+	5.32E+00
III	37045	37104	+	5.43E+00
III	37295	37354	+	5.46E+00
III	37545	37604	+	5.49E+00
III	37795	37854	+	5.23E+00
III	38045	38104	+	5.32E+00
III	38295	38354	+	5.25E+00
III	38545	38604	+	5.38E+00
III	38795	38854	+	5.32E+00
III	39045	39104	+	5.32E+00
III	39295	39354	+	5.52E+00
III	39545	39604	+	5.49E+00
III	39795	39854	+	5.39E+00
III	40045	40104	+	5.39E+00
III	40295	40354	+	5.30E+00
III	40545	40604	+	5.55E+00
III	40798	40857	+	5.36E+00
III	41045	41104	+	5.29E+00
III	41295	41354	+	5.46E+00
III	41545	41604	+	5.13E+00
III	41795	41854	+	5.36E+00
III	42045	42104	+	5.46E+00
III	42295	42354	+	5.32E+00
III	42545	42604	+	5.49E+00
III	43051	43110	+	5.46E+00
III	43288	43347	+	5.29E+00
III	43548	43607	+	5.36E+00
III	43795	43854	+	5.39E+00
III	44045	44104	+	5.25E+00
III	44295	44354	+	5.21E+00
III	44545	44604	+	5.32E+00
III	44795	44854	+	5.36E+00
III	45045	45104	+	5.30E+00
III	45295	45354	+	5.43E+00
III	45545	45604	+	5.17E+00
III	45798	45857	+	5.36E+00
III	46045	46104	+	5.46E+00
III	46295	46354	+	5.49E+00
III	46545	46604	+	5.32E+00
III	46795	46854	+	5.39E+00
III	47045	47104	+	5.29E+00
III	47295	47354	+	5.66E+00
III	47545	47604	+	5.39E+00
III	47795	47854	+	5.25E+00
III	48045	48104	+	5.43E+00
III	48295	48354	+	5.39E+00
III	48545	48604	+	5.46E+00
III	48795	48854	+	5.25E+00
III	49045	49104	+	5.43E+00
III	49295	49354	+	5.39E+00
III	49545	49604	+	5.46E+00
III	49795	49854	+	5.43E+00
III	50048	50107	+	5.36E+00
III	50295	50354	+	5.46E+00
III	50548	50607	+	5.29E+00
III	50795	50854	+	5.46E+00
III	51045	51104	+	5.36E+00
III	51295	51354	+	5.49E+00
III	51545	51604	+	5.43E+00
III	51795	51854	+	5.39E+00
III	52045	52104	+	5.41E+00
III	52295	52354	+	5.36E+00
III	52545	52604	+	5.39E+00
III	52795	52854	+	5.46E+00
III	53045	53104	+	5.43E+00
III	53295	53354	+	5.32E+00
III	53545	53604	+	5.41E+00
III	53795	53854	+	5.32E+00
III	54045	54104	+	5.43E+00
III	54295	54354	+	5.43E+00
III	54545	54604	+	5.30E+00
III	54795	54854	+	5.43E+00
III	55045	55104	+	5.39E+00
III	55295	55354	+	5.29E+00
III	55545	55604	+	5.49E+00
III	55795	55854	+	5.25E+00
III	56045	56104	+	5.29E+00
III	56295	56354	+	5.46E+00
III	56545	56604	+	5.39E+00
III	56795	56854	+	5.38E+00
III	57045	57104	+	5.43E+00
III	57295	57354	+	5.46E+00
III	57545	57604	+	5.36E+00
III	57795	57854	+	5.30E+00
III	58045	58104	+	5.46E+00
III	58295	58354	+	5.43E+00
III	58545	58604	+	5.48E+00
III	58795	58854	+	5.38E+00
III	59052	59111	+	5.25E+00
III	59295	59354	+	5.39E+00
III	59545	59604	+	5.25E+00
III	59795	59854	+	5.36E+00
III	60045	60104	+	5.36E+00
III	60299	60358	+	5.32E+00
III	60545	60604	+	5.36E+00
III	60795	60854	+	5.43E+00
III	61051	61110	+	5.49E+00
III	61295	61354	+	5.43E+00
III	61545	61604	+	5.43E+00
III	61795	61854	+	5.46E+00
III	62048	62107	+	5.54E+00
III	62295	62354	+	5.43E+00
III	62545	62604	+	5.30E+00
III	62795	62854	+	5.36E+00
III	63045	63104	+	5.21E+00
III	63295	63354	+	5.25E+00
III	63545	63604	+	5.32E+00
III	63795	63854	+	5.43E+00
III	64045	64104	+	5.49E+00
III	64295	64354	+	5.39E+00
III	64545	64604	+	5.43E+00
III	64795	64854	+	5.29E+00
III	65045	65104	+	5.70E+00
III	65295	65354	+	5.39E+00
III	65545	65604	+	5.32E+00
III	65795	65854	+	5.41E+00
III	66045	66104	+	5.38E+00
III	66295	66354	+	5.43E+00
III	66545	66604	+	5.39E+00
III	66795	66854	+	5.43E+00
III	67045	67104	+	5.17E+00
III	67295	67354	+	5.49E+00
III	67545	67604	+	5.25E+00
III	67795	67854	+	5.43E+00
III	68048	68107	+	5.39E+00
III	68295	68354	+	5.43E+00
III	68545	68604	+	5.39E+00
III	68795	68854	+	5.36E+00
III	69045	69104	+	5.46E+00
III	69295	69354	+	5.52E+00
III	69548	69607	+	5.39E+00
III	69798	69857	+	5.25E+00
III	70045	70104	+	5.46E+00
III	70295	70354	+	5.32E+00
III	70545	70604	+	5.36E+00
III	70795	70854	+	5.48E+00
III	71045	71104	+	5.58E+00
III	71295	71354	+	5.32E+00
III	71545	71604	+	5.32E+00
III	71795	71854	+	5.34E+00
III	72045	72104	+	5.36E+00
III	72295	72354	+	5.48E+00
III	72545	72604	+	5.52E+00
III	72795	72854	+	5.49E+00
III	73045	73104	+	5.32E+00
III	73295	73354	+	6.44E+00
III	73545	73604	+	5.49E+00
III	73795	73854	+	5.39E+00
III	74045	74104	+	5.48E+00
III	74295	74354	+	5.39E+00
III	74545	74604	+	5.58E+00
III	74795	74854	+	5.39E+00
III	75045	75104	+	5.88E+00
III	75295	75354	+	6.30E+00
III	75545	75604	+	5.43E+00
III	75795	75854	+	5.17E+00
III	76045	76104	+	5.21E+00
III	76295	76354	+	5.32E+00
III	76545	76604	+	5.36E+00
III	76795	76854	+	5.29E+00
III	77045	77104	+	5.32E+00
III	77295	77354	+	5.25E+00
III	77548	77607	+	5.32E+00
III	77795	77854	+	5.39E+00
III	78045	78104	+	5.51E+00
III	78295	78354	+	5.29E+00
III	78545	78604	+	5.29E+00
III	78795	78854	+	5.32E+00
III	79045	79104	+	5.43E+00
III	79295	79354	+	5.29E+00
III	79545	79604	+	5.34E+00
III	79795	79854	+	5.32E+00
III	80045	80104	+	5.39E+00
III	80295	80354	+	5.25E+00
III	80545	80604	+	5.43E+00
III	80795	80854	+	5.61E+00
III	81048	81107	+	5.23E+00
III	81295	81354	+	5.25E+00
III	81545	81604	+	5.39E+00
III	81795	81854	+	5.43E+00
III	82045	82104	+	5.17E+00
III	82295	82354	+	5.39E+00
III	82545	82604	+	5.38E+00
III	82795	82854	+	5.36E+00
III	83045	83104	+	5.39E+00
III	83295	83354	+	5.39E+00
III	83545	83604	+	5.29E+00
III	83795	83854	+	5.39E+00
III	84045	84104	+	5.55E+00
III	84295	84354	+	5.43E+00
III	84545	84604	+	5.52E+00
III	84795	84854	+	5.39E+00
III	85045	85104	+	5.43E+00
III	85295	85354	+	5.46E+00
III	85545	85604	+	5.29E+00
III	85795	85854	+	5.70E+00
III	86045	86104	+	5.61E+00
III	86295	86354	+	5.15E+00
III	86545	86604	+	5.43E+00
III	86795	86854	+	5.36E+00
III	87045	87104	+	5.43E+00
III	87295	87354	+	5.43E+00
III	87545	87604	+	5.36E+00
III	87795	87854	+	5.36E+00
III	88045	88104	+	5.36E+00
III	88295	88354	+	5.29E+00
III	88548	88607	+	5.32E+00
III	88795	88854	+	5.46E+00
III	89045	89104	+	8.28E+00
III	89295	89354	+	5.39E+00
III	89545	89604	+	7.86E+00
III	89795	89854	+	5.41E+00
III	90045	90104	+	6.29E+00
III	90295	90354	+	8.85E+00
III	90545	90604	+	5.29E+00
III	90795	90854	+	5.43E+00
III	91045	91104	+	5.43E+00
III	91295	91354	+	5.39E+00
III	91545	91604	+	5.39E+00
III	91795	91854	+	5.49E+00
III	92045	92104	+	5.32E+00
III	92295	92354	+	5.51E+00
III	92545	92604	+	5.52E+00
III	92795	92854	+	5.74E+00
III	93045	93104	+	5.36E+00
III	93295	93354	+	5.21E+00
III	93545	93604	+	5.21E+00
III	93795	93854	+	5.52E+00
III	94045	94104	+	5.78E+00
III	94295	94354	+	5.39E+00
III	94545	94604	+	5.44E+00
III	94795	94854	+	5.44E+00
III	95045	95104	+	5.46E+00
III	95295	95354	+	5.29E+00
III	95545	95604	+	5.36E+00
III	95795	95854	+	5.25E+00
III	96045	96104	+	5.49E+00
III	96295	96354	+	5.49E+00
III	96545	96604	+	5.43E+00
III	96798	96857	+	5.58E+00
III	97048	97107	+	5.79E+00
III	97295	97354	+	5.58E+00
III	97545	97604	+	5.73E+00
III	97795	97854	+	5.49E+00
III	98045	98104	+	5.58E+00
III	98295	98354	+	5.36E+00
III	98545	98604	+	5.38E+00
III	98795	98854	+	5.36E+00
III	99045	99104	+	5.25E+00
III	99295	99354	+	5.52E+00
III	99545	99604	+	5.32E+00
III	99795	99854	+	5.32E+00
III	100045	100104	+	5.17E+00
III	100295	100354	+	5.55E+00
III	100545	100604	+	5.39E+00
III	100798	100857	+	5.43E+00
III	101045	101104	+	5.49E+00
III	101298	101357	+	5.39E+00
III	101545	101604	+	5.32E+00
III	101795	101854	+	5.49E+00
III	102045	102104	+	5.29E+00
III	102295	102354	+	5.46E+00
III	102545	102604	+	5.36E+00
III	102795	102854	+	5.46E+00
III	103045	103104	+	5.46E+00
III	103295	103354	+	5.34E+00
III	103551	103610	+	5.43E+00
III	103799	103858	+	5.34E+00
III	104045	104104	+	5.29E+00
III	104295	104354	+	5.51E+00
III	104545	104604	+	5.39E+00
III	104795	104854	+	5.52E+00
III	105045	105104	+	5.41E+00
III	105295	105354	+	5.39E+00
III	105545	105604	+	5.30E+00
III	105795	105854	+	5.49E+00
III	106045	106104	+	5.73E+00
III	106295	106354	+	5.41E+00
III	106545	106604	+	5.32E+00
III	106795	106854	+	5.38E+00
III	107045	107104	+	5.32E+00
III	107295	107354	+	5.39E+00
III	107545	107604	+	5.39E+00
III	107795	107854	+	5.36E+00
III	108045	108104	+	5.43E+00
III	108298	108357	+	5.41E+00
III	108545	108604	+	5.49E+00
III	109045	109104	+	5.44E+00
III	109295	109354	+	5.32E+00
III	109545	109604	+	5.48E+00
III	109795	109854	+	5.39E+00
III	110045	110104	+	5.46E+00
III	110295	110354	+	5.41E+00
III	110549	110608	+	5.39E+00
III	110795	110854	+	5.36E+00
III	111045	111104	+	5.32E+00
III	111295	111354	+	5.39E+00
III	111545	111604	+	5.32E+00
III	111795	111854	+	5.41E+00
III	112045	112104	+	5.43E+00
III	112295	112354	+	5.46E+00
III	112545	112604	+	5.36E+00
III	112795	112854	+	5.43E+00
III	113045	113104	+	5.32E+00
III	113295	113354	+	5.52E+00
III	113545	113604	+	5.39E+00
III	113795	113854	+	5.39E+00
III	114049	114108	+	5.39E+00
III	114295	114354	+	5.46E+00
III	114401	114460	+	5.46E+00
III	114795	114854	+	5.36E+00
III	115045	115104	+	5.55E+00
III	115295	115354	+	5.36E+00
III	115545	115604	+	5.43E+00
III	115795	115854	+	5.49E+00
III	116045	116104	+	5.52E+00
III	116295	116354	+	5.38E+00
III	116545	116604	+	5.49E+00
III	116795	116854	+	5.25E+00
III	117045	117104	+	5.36E+00
III	117295	117354	+	5.49E+00
III	117545	117604	+	5.36E+00
III	117795	117854	+	5.36E+00
III	118045	118104	+	5.49E+00
III	118295	118354	+	5.58E+00
III	118545	118604	+	5.55E+00
III	118795	118854	+	5.43E+00
III	119050	119109	+	5.27E+00
III	119295	119354	+	5.27E+00
III	119545	119604	+	5.46E+00
III	119795	119854	+	5.43E+00
III	120045	120104	+	5.52E+00
III	120295	120354	+	5.29E+00
III	120545	120604	+	5.43E+00
III	120799	120858	+	5.46E+00
III	121045	121104	+	5.30E+00
III	121295	121354	+	5.46E+00
III	121548	121607	+	5.46E+00
III	121795	121854	+	5.39E+00
III	122045	122104	+	5.58E+00
III	122295	122354	+	5.39E+00
III	122545	122604	+	5.46E+00
III	122795	122854	+	5.29E+00
III	123045	123104	+	5.43E+00
III	123341	123400	+	5.46E+00
III	123591	123650	+	5.44E+00
III	123841	123900	+	5.44E+00
III	124091	124150	+	5.32E+00
III	124341	124400	+	5.17E+00
III	124591	124650	+	5.36E+00
III	124841	124900	+	5.32E+00
III	125091	125150	+	5.46E+00
III	125341	125400	+	5.39E+00
III	125591	125650	+	5.52E+00
III	125841	125900	+	5.48E+00
III	126091	126150	+	5.29E+00
III	126341	126400	+	5.39E+00
III	126591	126650	+	5.39E+00
III	126841	126900	+	5.36E+00
III	127091	127150	+	5.34E+00
III	127345	127404	+	5.36E+00
III	127591	127650	+	5.41E+00
III	127841	127900	+	5.46E+00
III	128091	128150	+	5.49E+00
III	128341	128400	+	6.39E+00
III	128591	128650	+	5.46E+00
III	128846	128905	+	6.23E+00
III	129091	129150	+	5.61E+00
III	129341	129400	+	5.46E+00
III	129591	129650	+	5.52E+00
III	129841	129900	+	5.36E+00
III	130091	130150	+	5.39E+00
III	130341	130400	+	5.34E+00
III	130591	130650	+	5.49E+00
III	130844	130903	+	5.43E+00
III	131094	131153	+	5.39E+00
III	131341	131400	+	5.39E+00
III	131591	131650	+	5.36E+00
III	131841	131900	+	5.46E+00
III	132091	132150	+	5.32E+00
III	132341	132400	+	5.44E+00
III	132591	132650	+	5.36E+00
III	132841	132900	+	5.55E+00
III	133091	133150	+	6.02E+00
III	133341	133400	+	5.32E+00
III	133591	133650	+	5.32E+00
III	133841	133900	+	5.36E+00
III	134091	134150	+	5.46E+00
III	134341	134400	+	5.43E+00
III	134591	134650	+	5.34E+00
III	134841	134900	+	5.61E+00
III	135094	135153	+	5.58E+00
III	135347	135406	+	5.32E+00
III	135591	135650	+	5.36E+00
III	135841	135900	+	5.58E+00
III	136091	136150	+	5.61E+00
III	136341	136400	+	5.81E+00
III	136591	136650	+	5.32E+00
III	136841	136900	+	5.39E+00
III	137091	137150	+	5.43E+00
III	137341	137400	+	5.38E+00
III	137591	137650	+	5.98E+00
III	137841	137900	+	5.29E+00
III	138091	138150	+	5.67E+00
III	138341	138400	+	5.81E+00
III	138591	138650	+	5.32E+00
III	138844	138903	+	5.36E+00
III	139091	139150	+	5.46E+00
III	139341	139400	+	5.51E+00
III	139591	139650	+	5.46E+00
III	139841	139900	+	5.29E+00
III	140091	140150	+	5.43E+00
III	140341	140400	+	5.23E+00
III	140591	140650	+	5.39E+00
III	140841	140900	+	5.39E+00
III	141091	141150	+	5.39E+00
III	141344	141403	+	5.17E+00
III	141591	141650	+	5.41E+00
III	141841	141900	+	5.46E+00
III	142091	142150	+	5.39E+00
III	142341	142400	+	5.41E+00
III	142591	142650	+	5.32E+00
III	142841	142900	+	5.49E+00
III	143091	143150	+	5.32E+00
III	143341	143400	+	5.32E+00
III	143591	143650	+	5.29E+00
III	143841	143900	+	5.46E+00
III	144091	144150	+	5.49E+00
III	144341	144400	+	5.36E+00
III	144591	144650	+	5.43E+00
III	144841	144900	+	5.32E+00
III	145091	145150	+	5.39E+00
III	145341	145400	+	5.46E+00
III	145591	145650	+	5.32E+00
III	145841	145900	+	5.49E+00
III	146091	146150	+	5.25E+00
III	146341	146400	+	5.49E+00
III	146591	146650	+	5.21E+00
III	146841	146900	+	5.43E+00
III	147091	147150	+	5.48E+00
III	147341	147400	+	5.49E+00
III	147591	147650	+	5.29E+00
III	147841	147900	+	5.21E+00
III	148091	148150	+	5.49E+00
III	148348	148407	+	5.46E+00
III	148595	148654	+	5.39E+00
III	148841	148900	+	5.49E+00
III	149091	149150	+	5.38E+00
III	149341	149400	+	5.46E+00
III	149591	149650	+	5.32E+00
III	149841	149900	+	5.36E+00
III	150091	150150	+	5.49E+00
III	150341	150400	+	5.51E+00
III	150591	150650	+	5.61E+00
III	150841	150900	+	5.36E+00
III	151091	151150	+	5.44E+00
III	151341	151400	+	5.52E+00
III	151591	151650	+	5.39E+00
III	151841	151900	+	5.32E+00
III	152094	152153	+	5.36E+00
III	152341	152400	+	5.17E+00
III	152591	152650	+	5.36E+00
III	152845	152904	+	5.32E+00
III	153091	153150	+	5.36E+00
III	153341	153400	+	5.39E+00
III	153591	153650	+	5.38E+00
III	153841	153900	+	5.39E+00
III	154091	154150	+	5.39E+00
III	154341	154400	+	5.36E+00
III	154591	154650	+	5.29E+00
III	154841	154900	+	5.58E+00
III	155091	155150	+	5.13E+00
III	155341	155400	+	5.39E+00
III	155591	155650	+	5.36E+00
III	155841	155900	+	5.52E+00
III	156091	156150	+	5.38E+00
III	156341	156400	+	5.61E+00
III	156591	156650	+	5.29E+00
III	156841	156900	+	5.43E+00
III	157091	157150	+	5.19E+00
III	157341	157400	+	5.32E+00
III	157591	157650	+	5.32E+00
III	157841	157900	+	5.25E+00
III	158091	158150	+	5.61E+00
III	158341	158400	+	5.36E+00
III	158591	158650	+	5.36E+00
III	158841	158900	+	5.49E+00
III	159091	159150	+	5.46E+00
III	159341	159400	+	5.43E+00
III	159591	159650	+	5.46E+00
III	159841	159900	+	5.36E+00
III	160091	160150	+	5.43E+00
III	160341	160400	+	5.46E+00
III	160591	160650	+	5.36E+00
III	160841	160900	+	5.43E+00
III	161091	161150	+	5.39E+00
III	161341	161400	+	5.46E+00
III	161591	161650	+	5.36E+00
III	161841	161900	+	5.36E+00
III	162091	162150	+	5.36E+00
III	162341	162400	+	5.51E+00
III	162591	162650	+	5.46E+00
III	162841	162900	+	5.17E+00
III	163091	163150	+	5.32E+00
III	163341	163400	+	5.36E+00
III	163591	163650	+	5.46E+00
III	163841	163900	+	5.43E+00
III	164091	164150	+	5.39E+00
III	164341	164400	+	5.49E+00
III	164591	164650	+	5.36E+00
III	164841	164900	+	5.38E+00
III	165091	165150	+	5.46E+00
III	165341	165400	+	5.43E+00
III	165595	165654	+	5.32E+00
III	165841	165900	+	5.38E+00
III	166091	166150	+	5.49E+00
III	166341	166400	+	5.32E+00
III	166591	166650	+	5.46E+00
III	166841	166900	+	5.49E+00
III	167094	167153	+	5.44E+00
III	167341	167400	+	5.43E+00
III	167591	167650	+	5.32E+00
III	167841	167900	+	5.43E+00
III	168091	168150	+	5.49E+00
III	168341	168400	+	5.39E+00
III	168591	168650	+	5.49E+00
III	168841	168900	+	5.46E+00
III	169091	169150	+	5.32E+00
III	169341	169400	+	5.36E+00
III	169591	169650	+	5.36E+00
III	169841	169900	+	5.32E+00
III	170091	170150	+	5.52E+00
III	170341	170400	+	5.32E+00
III	170591	170650	+	5.52E+00
III	170841	170900	+	5.32E+00
III	171091	171150	+	5.46E+00
III	171341	171400	+	5.44E+00
III	171591	171650	+	5.46E+00
III	171841	171900	+	5.32E+00
III	172091	172150	+	5.32E+00
III	172341	172400	+	5.46E+00
III	172591	172650	+	5.32E+00
III	172841	172900	+	5.43E+00
III	173091	173150	+	5.29E+00
III	173341	173400	+	5.43E+00
III	173591	173650	+	5.36E+00
III	173841	173900	+	5.29E+00
III	174091	174150	+	5.54E+00
III	174341	174400	+	8.34E+00
III	174591	174650	+	1.02E+01
III	174841	174900	+	9.39E+00
III	175091	175150	+	1.06E+01
III	175341	175400	+	5.27E+00
III	175591	175650	+	5.54E+00
III	175841	175900	+	5.44E+00
III	176095	176154	+	5.64E+00
III	176341	176400	+	5.70E+00
III	176591	176650	+	5.38E+00
III	176841	176900	+	5.32E+00
III	177091	177150	+	5.38E+00
III	177341	177400	+	5.48E+00
III	177591	177650	+	5.73E+00
III	177841	177900	+	5.39E+00
III	178091	178150	+	5.52E+00
III	178341	178400	+	5.99E+00
III	178591	178650	+	5.39E+00
III	178841	178900	+	5.23E+00
III	179091	179150	+	5.43E+00
III	179341	179400	+	5.58E+00
III	179591	179650	+	5.36E+00
III	179841	179900	+	5.51E+00
III	180091	180150	+	5.43E+00
III	180341	180400	+	5.39E+00
III	180591	180650	+	5.30E+00
III	180841	180900	+	5.49E+00
III	181091	181150	+	5.39E+00
III	181341	181400	+	5.46E+00
III	181591	181650	+	5.36E+00
III	181841	181900	+	5.32E+00
III	182091	182150	+	5.39E+00
III	182341	182400	+	5.36E+00
III	182591	182650	+	5.32E+00
III	182841	182900	+	5.32E+00
III	183091	183150	+	5.39E+00
III	183341	183400	+	5.39E+00
III	183591	183650	+	5.32E+00
III	183841	183900	+	5.39E+00
III	184091	184150	+	5.30E+00
III	184341	184400	+	5.43E+00
III	184591	184650	+	5.29E+00
III	184841	184900	+	5.32E+00
III	185091	185150	+	5.60E+00
III	185341	185400	+	5.61E+00
III	185591	185650	+	5.55E+00
III	185841	185900	+	5.25E+00
III	186091	186150	+	5.39E+00
III	186341	186400	+	5.49E+00
III	186596	186655	+	5.55E+00
III	186841	186900	+	5.39E+00
III	187091	187150	+	5.46E+00
III	187591	187650	+	5.25E+00
III	187841	187900	+	5.29E+00
III	188091	188150	+	5.41E+00
III	188341	188400	+	5.46E+00
III	188594	188653	+	5.36E+00
III	188841	188900	+	5.36E+00
III	189091	189150	+	5.43E+00
III	189341	189400	+	5.51E+00
III	189591	189650	+	5.43E+00
III	189841	189900	+	5.89E+00
III	190091	190150	+	5.61E+00
III	190341	190400	+	5.46E+00
III	190591	190650	+	5.43E+00
III	190841	190900	+	5.32E+00
III	191091	191150	+	5.32E+00
III	191341	191400	+	5.48E+00
III	191591	191650	+	5.52E+00
III	191841	191900	+	5.61E+00
III	192091	192150	+	5.39E+00
III	192341	192400	+	5.36E+00
III	192591	192650	+	5.49E+00
III	192841	192900	+	5.32E+00
III	193094	193153	+	5.43E+00
III	193341	193400	+	5.36E+00
III	193591	193650	+	5.30E+00
III	193845	193904	+	5.49E+00
III	194091	194150	+	5.43E+00
III	194341	194400	+	5.36E+00
III	194591	194650	+	5.29E+00
III	194841	194900	+	5.27E+00
III	195091	195150	+	5.46E+00
III	195341	195400	+	5.21E+00
III	195591	195650	+	5.25E+00
III	195841	195900	+	5.43E+00
III	196091	196150	+	5.36E+00
III	196341	196400	+	5.39E+00
III	196591	196650	+	5.32E+00
III	196841	196900	+	5.43E+00
III	197091	197150	+	5.46E+00
III	197344	197403	+	5.29E+00
III	197594	197653	+	5.39E+00
III	197841	197900	+	5.39E+00
III	198091	198150	+	5.32E+00
III	198341	198400	+	5.39E+00
III	198591	198650	+	5.52E+00
III	198841	198900	+	5.46E+00
III	199091	199150	+	5.29E+00
III	199341	199400	+	5.39E+00
III	199591	199650	+	5.17E+00
III	199844	199903	+	5.39E+00
III	200094	200153	+	5.36E+00
III	200341	200400	+	5.27E+00
III	200591	200650	+	5.49E+00
III	200841	200900	+	5.34E+00
III	201091	201150	+	5.30E+00
III	201341	201400	+	6.38E+00
III	201595	201654	+	5.25E+00
III	201841	201900	+	5.36E+00
III	202091	202150	+	5.25E+00
III	202341	202400	+	5.17E+00
III	202591	202650	+	5.17E+00
III	202841	202900	+	5.55E+00
III	203091	203150	+	5.32E+00
III	203341	203400	+	5.46E+00
III	203591	203650	+	5.36E+00
III	203841	203900	+	5.32E+00
III	204091	204150	+	5.32E+00
III	204341	204400	+	5.48E+00
III	204591	204650	+	5.38E+00
III	204841	204900	+	5.29E+00
III	205091	205150	+	5.61E+00
III	205341	205400	+	5.32E+00
III	205591	205650	+	5.41E+00
III	205841	205900	+	8.31E+00
III	206091	206150	+	5.43E+00
III	206341	206400	+	5.43E+00
III	206591	206650	+	5.32E+00
III	206841	206900	+	5.36E+00
III	207091	207150	+	5.21E+00
III	207341	207400	+	5.54E+00
III	207591	207650	+	5.21E+00
III	207841	207900	+	5.61E+00
III	208091	208150	+	5.21E+00
III	208341	208400	+	5.39E+00
III	208591	208650	+	5.39E+00
III	208844	208903	+	5.32E+00
III	209091	209150	+	5.34E+00
III	209344	209403	+	5.32E+00
III	209591	209650	+	5.43E+00
III	209841	209900	+	5.36E+00
III	210094	210153	+	6.41E+00
III	210341	210400	+	5.52E+00
III	210591	210650	+	5.64E+00
III	210841	210900	+	5.27E+00
III	211091	211150	+	6.00E+00
III	211341	211400	+	5.29E+00
III	211591	211650	+	5.32E+00
III	211841	211900	+	7.74E+00
III	212091	212150	+	5.52E+00
III	212341	212400	+	7.85E+00
III	212594	212653	+	5.83E+00
III	212844	212903	+	6.46E+00
III	213091	213150	+	6.95E+00
III	213591	213650	+	5.55E+00
III	213841	213900	+	5.88E+00
III	214091	214150	+	5.69E+00
III	214341	214400	+	5.49E+00
III	214591	214650	+	5.32E+00
III	214841	214900	+	5.39E+00
III	215091	215150	+	5.44E+00
III	215344	215403	+	5.32E+00
III	215591	215650	+	5.43E+00
III	215841	215900	+	5.27E+00
III	216091	216150	+	5.51E+00
III	216341	216400	+	5.36E+00
III	216594	216653	+	5.44E+00
III	216841	216900	+	5.49E+00
III	217091	217150	+	5.39E+00
III	217341	217400	+	5.25E+00
III	217591	217650	+	5.29E+00
III	217841	217900	+	5.36E+00
III	218091	218150	+	5.34E+00
III	218341	218400	+	5.32E+00
III	218591	218650	+	5.29E+00
III	218844	218903	+	5.32E+00
III	219070	219129	+	5.36E+00
III	219091	219150	+	8.04E+00
III	219136	219195	+	5.55E+00
III	219341	219400	+	5.39E+00
III	219867	219926	+	5.43E+00
III	219870	219929	+	5.43E+00
III	220591	220650	+	5.29E+00
III	220841	220900	+	5.29E+00
III	221025	221084	+	5.39E+00
III	221091	221150	+	5.36E+00
III	221344	221403	+	5.55E+00
III	221591	221650	+	5.46E+00
III	221775	221834	+	5.23E+00
III	221780	221839	+	5.32E+00
III	221841	221900	+	5.36E+00
III	222341	222400	+	5.29E+00
III	223091	223150	+	5.43E+00
III	223341	223400	+	5.39E+00
III	223591	223650	+	5.39E+00
III	223841	223900	+	5.43E+00
III	224091	224150	+	5.44E+00
III	224341	224400	+	5.43E+00
III	224594	224653	+	5.39E+00
III	224844	224903	+	5.39E+00
III	225091	225150	+	5.41E+00
III	225341	225400	+	5.48E+00
III	225591	225650	+	5.46E+00
III	225841	225900	+	5.43E+00
III	226091	226150	+	5.46E+00
III	226341	226400	+	5.43E+00
III	226595	226654	+	5.29E+00
III	226841	226900	+	5.52E+00
III	227091	227150	+	5.39E+00
III	227341	227400	+	5.74E+00
III	227591	227650	+	5.52E+00
III	228091	228150	+	5.57E+00
III	228341	228400	+	6.02E+00
III	228591	228650	+	5.36E+00
III	228841	228900	+	5.46E+00
III	229091	229150	+	5.39E+00
III	229341	229400	+	5.61E+00
III	229591	229650	+	5.43E+00
III	229841	229900	+	5.99E+00
III	230091	230150	+	5.43E+00
III	230341	230400	+	5.52E+00
III	230591	230650	+	5.49E+00
III	230841	230900	+	5.49E+00
III	231091	231150	+	5.32E+00
III	231341	231400	+	5.46E+00
III	231591	231650	+	5.52E+00
III	231841	231900	+	5.23E+00
III	232091	232150	+	5.29E+00
III	232341	232400	+	5.36E+00
III	232591	232650	+	6.73E+00
III	232841	232900	+	5.55E+00
III	233091	233150	+	5.25E+00
III	233295	233354	+	6.21E+00
III	233591	233650	+	5.46E+00
III	233841	233900	+	5.21E+00
III	234091	234150	+	5.52E+00
III	234341	234400	+	5.86E+00
III	234597	234656	+	5.75E+00
III	234841	234900	+	7.00E+00
III	235091	235150	+	5.39E+00
III	235341	235400	+	5.36E+00
III	235591	235650	+	5.55E+00
III	235841	235900	+	5.23E+00
III	236091	236150	+	5.41E+00
III	236341	236400	+	5.46E+00
III	236591	236650	+	5.43E+00
III	236841	236900	+	5.88E+00
III	237091	237150	+	5.36E+00
III	237341	237400	+	5.21E+00
III	237591	237650	+	5.54E+00
III	237841	237900	+	5.41E+00
III	238091	238150	+	5.36E+00
III	238341	238400	+	5.29E+00
III	238591	238650	+	5.52E+00
III	238841	238900	+	5.49E+00
III	239091	239150	+	5.29E+00
III	239341	239400	+	5.32E+00
III	239591	239650	+	5.29E+00
III	239841	239900	+	5.98E+00
III	240091	240150	+	5.44E+00
III	240344	240403	+	5.39E+00
III	240591	240650	+	5.55E+00
III	240841	240900	+	5.70E+00
III	241091	241150	+	5.86E+00
III	241341	241400	+	5.36E+00
III	241591	241650	+	5.39E+00
III	241841	241900	+	5.43E+00
III	242091	242150	+	5.36E+00
III	242341	242400	+	5.43E+00
III	242595	242654	+	5.52E+00
III	242841	242900	+	5.57E+00
III	243091	243150	+	5.46E+00
III	243341	243400	+	5.39E+00
III	243591	243650	+	5.41E+00
III	243819	243878	+	5.32E+00
III	243841	243900	+	5.17E+00
III	244091	244150	+	5.52E+00
III	244591	244650	+	5.29E+00
III	244841	244900	+	5.32E+00
III	245091	245150	+	5.29E+00
III	245341	245400	+	5.34E+00
III	245591	245650	+	5.39E+00
III	245844	245903	+	5.39E+00
III	246091	246150	+	5.17E+00
III	246341	246400	+	5.36E+00
III	246591	246650	+	5.43E+00
III	246841	246900	+	5.39E+00
III	247091	247150	+	5.46E+00
III	247341	247400	+	5.32E+00
III	247591	247650	+	5.52E+00
III	247841	247900	+	5.36E+00
III	248091	248150	+	5.25E+00
III	248341	248400	+	5.32E+00
III	248591	248650	+	5.34E+00
III	248841	248900	+	5.52E+00
III	249091	249150	+	5.29E+00
III	249341	249400	+	5.58E+00
III	249591	249650	+	5.32E+00
III	249841	249900	+	5.15E+00
III	250091	250150	+	5.46E+00
III	250341	250400	+	5.36E+00
III	250591	250650	+	5.39E+00
III	250841	250900	+	5.49E+00
III	251094	251153	+	5.43E+00
III	251341	251400	+	5.61E+00
III	251591	251650	+	5.38E+00
III	251841	251900	+	5.52E+00
III	252091	252150	+	5.34E+00
III	252341	252400	+	5.46E+00
III	252591	252650	+	5.32E+00
III	252841	252900	+	5.52E+00
III	253091	253150	+	5.32E+00
III	253341	253400	+	5.49E+00
III	253591	253650	+	5.73E+00
III	253841	253900	+	5.32E+00
III	254091	254150	+	5.29E+00
III	254341	254400	+	5.36E+00
III	254591	254650	+	5.43E+00
III	254841	254900	+	5.52E+00
III	255091	255150	+	5.36E+00
III	255341	255400	+	5.32E+00
III	255591	255650	+	5.25E+00
III	255841	255900	+	5.36E+00
III	256091	256150	+	5.38E+00
III	256341	256400	+	5.46E+00
III	256591	256650	+	5.36E+00
III	256841	256900	+	5.36E+00
III	257091	257150	+	5.27E+00
III	257270	257329	+	5.60E+00
III	257591	257650	+	5.49E+00
III	257841	257900	+	5.43E+00
III	258091	258150	+	5.43E+00
III	258341	258400	+	5.39E+00
III	258591	258650	+	5.49E+00
III	258844	258903	+	5.52E+00
III	259091	259150	+	5.43E+00
III	259344	259403	+	5.39E+00
III	259596	259655	+	5.39E+00
III	259841	259900	+	5.82E+00
III	260091	260150	+	5.36E+00
III	260341	260400	+	5.49E+00
III	260591	260650	+	5.41E+00
III	260844	260903	+	5.36E+00
III	261091	261150	+	5.55E+00
III	261341	261400	+	5.25E+00
III	261591	261650	+	5.36E+00
III	261841	261900	+	5.49E+00
III	262091	262150	+	5.29E+00
III	262341	262400	+	5.39E+00
III	262591	262650	+	5.36E+00
III	262841	262900	+	5.49E+00
III	263091	263150	+	5.54E+00
III	263341	263400	+	5.52E+00
III	263591	263650	+	5.55E+00
III	263841	263900	+	5.46E+00
III	264091	264150	+	5.46E+00
III	264341	264400	+	5.58E+00
III	264591	264650	+	5.77E+00
III	264841	264900	+	5.32E+00
III	265091	265150	+	5.43E+00
III	265344	265403	+	5.36E+00
III	265591	265650	+	5.32E+00
III	265841	265900	+	5.49E+00
III	266091	266150	+	5.46E+00
III	266341	266400	+	5.46E+00
III	266591	266650	+	5.48E+00
III	266841	266900	+	5.75E+00
III	267094	267153	+	5.46E+00
III	267341	267400	+	5.32E+00
III	267591	267650	+	5.36E+00
III	267841	267900	+	6.48E+00
III	268091	268150	+	6.04E+00
III	268418	268477	+	6.46E+00
III	269091	269150	+	5.61E+00
III	269341	269400	+	5.70E+00
III	269591	269650	+	5.32E+00
III	269841	269900	+	5.30E+00
III	270091	270150	+	5.46E+00
III	270341	270400	+	5.38E+00
III	270591	270650	+	5.43E+00
III	270841	270900	+	5.36E+00
III	271094	271153	+	5.39E+00
III	271341	271400	+	5.32E+00
III	271591	271650	+	5.46E+00
III	271841	271900	+	5.36E+00
III	272091	272150	+	5.46E+00
III	272341	272400	+	5.55E+00
III	272591	272650	+	5.70E+00
III	272841	272900	+	5.49E+00
III	273091	273150	+	5.43E+00
III	273344	273403	+	5.46E+00
III	273591	273650	+	5.38E+00
III	273841	273900	+	5.49E+00
III	274094	274153	+	5.29E+00
III	274341	274400	+	5.29E+00
III	274591	274650	+	5.48E+00
III	274841	274900	+	5.46E+00
III	275091	275150	+	5.43E+00
III	275341	275400	+	5.36E+00
III	275591	275650	+	5.89E+00
III	275841	275900	+	6.00E+00
III	276091	276150	+	5.43E+00
III	276341	276400	+	5.81E+00
III	276591	276650	+	5.70E+00
III	276841	276900	+	5.58E+00
III	277091	277150	+	5.34E+00
III	277341	277400	+	5.32E+00
III	277594	277653	+	5.39E+00
III	277841	277900	+	5.39E+00
III	278091	278150	+	5.29E+00
III	278341	278400	+	5.44E+00
III	278591	278650	+	5.43E+00
III	278841	278900	+	5.32E+00
III	279091	279150	+	5.46E+00
III	279341	279400	+	5.34E+00
III	279591	279650	+	5.46E+00
III	279841	279900	+	5.13E+00
III	280091	280150	+	5.25E+00
III	280341	280400	+	5.32E+00
III	280591	280650	+	5.30E+00
III	280841	280900	+	5.44E+00
III	281091	281150	+	5.36E+00
III	281341	281400	+	5.39E+00
III	281591	281650	+	5.43E+00
III	281841	281900	+	5.32E+00
III	282091	282150	+	5.39E+00
III	282341	282400	+	5.36E+00
III	282591	282650	+	5.46E+00
III	282841	282900	+	5.51E+00
III	283094	283153	+	5.54E+00
III	283341	283400	+	5.58E+00
III	283591	283650	+	5.61E+00
III	283844	283903	+	5.29E+00
III	284091	284150	+	5.43E+00
III	284341	284400	+	6.57E+00
III	284591	284650	+	5.98E+00
III	284841	284900	+	5.46E+00
III	285091	285150	+	5.43E+00
III	285344	285403	+	5.32E+00
III	285591	285650	+	5.39E+00
III	285841	285900	+	5.36E+00
III	286091	286150	+	5.43E+00
III	286341	286400	+	5.39E+00
III	286591	286650	+	5.30E+00
III	286844	286903	+	5.32E+00
III	287091	287150	+	5.52E+00
III	287341	287400	+	5.41E+00
III	287591	287650	+	5.43E+00
III	287841	287900	+	5.34E+00
III	288091	288150	+	5.30E+00
III	288341	288400	+	5.46E+00
III	288591	288650	+	5.61E+00
III	288841	288900	+	5.43E+00
III	289091	289150	+	5.48E+00
III	289341	289400	+	5.32E+00
III	289591	289650	+	5.43E+00
III	289841	289900	+	5.25E+00
III	290091	290150	+	5.43E+00
III	290341	290400	+	5.41E+00
III	290591	290650	+	5.46E+00
III	290841	290900	+	5.39E+00
III	291091	291150	+	5.36E+00
III	291341	291400	+	5.25E+00
III	291591	291650	+	5.36E+00
III	291841	291900	+	5.78E+00
III	292091	292150	+	5.32E+00
III	292344	292403	+	5.49E+00
III	292591	292650	+	5.69E+00
III	292841	292900	+	5.64E+00
III	293091	293150	+	5.36E+00
III	293341	293400	+	5.55E+00
III	293591	293650	+	5.17E+00
III	293841	293900	+	5.39E+00
III	294091	294150	+	5.39E+00
III	294341	294400	+	5.52E+00
III	294591	294650	+	5.39E+00
III	294841	294900	+	5.43E+00
III	295091	295150	+	5.55E+00
III	295345	295404	+	5.36E+00
III	295591	295650	+	5.46E+00
III	295841	295900	+	5.43E+00
III	296091	296150	+	5.36E+00
III	296341	296400	+	5.34E+00
III	296591	296650	+	5.43E+00
III	296835	296894	+	5.49E+00
III	296841	296900	+	5.38E+00
III	297341	297400	+	5.29E+00
III	297585	297644	+	5.46E+00
III	297591	297650	+	5.39E+00
III	297677	297736	+	5.43E+00
III	298062	298121	+	5.36E+00
III	298340	298399	+	5.43E+00
III	298341	298400	+	5.39E+00
III	298591	298650	+	5.36E+00
III	298844	298903	+	5.29E+00
III	299091	299150	+	5.36E+00
III	299341	299400	+	5.21E+00
III	299591	299650	+	5.48E+00
III	299844	299903	+	5.39E+00
III	300091	300150	+	5.46E+00
III	300341	300400	+	5.36E+00
III	300591	300650	+	5.39E+00
III	300841	300900	+	5.32E+00
III	301091	301150	+	5.32E+00
III	301341	301400	+	5.48E+00
III	301591	301650	+	5.39E+00
III	301841	301900	+	5.44E+00
III	302091	302150	+	5.25E+00
III	302341	302400	+	5.81E+00
III	302591	302650	+	5.39E+00
III	302841	302900	+	5.52E+00
III	303091	303150	+	5.41E+00
III	303341	303400	+	5.48E+00
III	303597	303656	+	5.21E+00
III	303841	303900	+	5.55E+00
III	304091	304150	+	5.39E+00
III	304341	304400	+	5.43E+00
III	304591	304650	+	5.32E+00
III	304841	304900	+	5.51E+00
III	305091	305150	+	5.32E+00
III	305341	305400	+	5.39E+00
III	305595	305654	+	5.29E+00
III	305841	305900	+	5.43E+00
III	306091	306150	+	5.39E+00
III	306341	306400	+	5.41E+00
III	306591	306650	+	5.46E+00
III	306844	306903	+	5.36E+00
III	307091	307150	+	5.29E+00
III	307344	307403	+	5.46E+00
III	307594	307653	+	5.39E+00
III	307844	307903	+	5.41E+00
III	308091	308150	+	5.49E+00
III	308341	308400	+	5.39E+00
III	308591	308650	+	5.32E+00
III	308841	308900	+	5.61E+00
III	309091	309150	+	5.39E+00
III	309344	309403	+	5.21E+00
III	309591	309650	+	5.46E+00
III	309841	309900	+	5.39E+00
III	310091	310150	+	5.55E+00
III	310341	310400	+	5.32E+00
III	310591	310650	+	5.39E+00
III	310841	310900	+	5.48E+00
III	311091	311150	+	6.79E+00
III	311341	311400	+	5.51E+00
III	311591	311650	+	5.52E+00
III	311841	311900	+	5.55E+00
III	312091	312150	+	5.49E+00
III	312341	312400	+	5.70E+00
III	312591	312650	+	5.43E+00
III	312841	312900	+	5.32E+00
III	313091	313150	+	5.39E+00
III	313344	313403	+	5.52E+00
III	313591	313650	+	5.51E+00
III	313841	313900	+	5.49E+00
III	314091	314150	+	5.25E+00
III	314341	314400	+	5.43E+00
III	314591	314650	+	5.25E+00
III	314844	314903	+	5.25E+00
III	315091	315150	+	5.39E+00
III	315341	315400	+	5.39E+00
III	315594	315653	+	5.39E+00
III	315841	315900	+	5.46E+00
III	316091	316150	+	5.43E+00
III	316341	316400	+	5.32E+00
III	316591	316650	+	5.36E+00
III	316841	316900	+	5.39E+00
III	317091	317150	+	5.39E+00
III	317341	317400	+	5.36E+00
III	317591	317650	+	5.21E+00
III	317841	317900	+	5.44E+00
III	318091	318150	+	5.38E+00
III	318341	318400	+	5.52E+00
III	318591	318650	+	5.39E+00
III	318841	318900	+	5.54E+00
III	319091	319150	+	5.32E+00
III	319341	319400	+	5.43E+00
III	319591	319650	+	5.21E+00
III	319841	319900	+	5.19E+00
III	320094	320153	+	5.44E+00
III	320341	320400	+	5.34E+00
III	320591	320650	+	5.39E+00
III	320841	320900	+	5.25E+00
III	321095	321154	+	5.44E+00
III	321341	321400	+	5.46E+00
III	321591	321650	+	5.55E+00
III	321841	321900	+	5.32E+00
III	322091	322150	+	5.43E+00
III	322341	322400	+	5.25E+00
III	322591	322650	+	5.21E+00
III	322841	322900	+	5.70E+00
III	323091	323150	+	5.46E+00
III	323341	323400	+	5.36E+00
III	323591	323650	+	5.39E+00
III	323841	323900	+	5.57E+00
III	324091	324150	+	5.39E+00
III	324341	324400	+	5.41E+00
III	324591	324650	+	5.39E+00
III	324841	324900	+	5.46E+00
III	325091	325150	+	5.49E+00
III	325341	325400	+	5.32E+00
III	325591	325650	+	5.39E+00
III	325841	325900	+	5.43E+00
III	326091	326150	+	5.39E+00
III	326341	326400	+	5.49E+00
III	326591	326650	+	5.43E+00
III	326841	326900	+	5.17E+00
III	327091	327150	+	5.54E+00
III	327341	327400	+	5.43E+00
III	327591	327650	+	5.25E+00
III	327844	327903	+	5.64E+00
III	328091	328150	+	5.82E+00
III	328341	328400	+	5.51E+00
III	328591	328650	+	5.34E+00
III	328841	328900	+	5.54E+00
III	329094	329153	+	5.57E+00
III	329341	329400	+	5.46E+00
III	329591	329650	+	5.49E+00
III	329841	329900	+	5.46E+00
III	330091	330150	+	5.32E+00
III	330341	330400	+	5.44E+00
III	330591	330650	+	5.25E+00
III	330841	330900	+	5.49E+00
III	331091	331150	+	5.43E+00
III	331341	331400	+	5.32E+00
III	331591	331650	+	5.49E+00
III	331841	331900	+	5.46E+00
III	332091	332150	+	5.36E+00
III	332341	332400	+	5.39E+00
III	332594	332653	+	5.36E+00
III	332841	332900	+	5.30E+00
III	333091	333150	+	5.29E+00
III	333341	333400	+	5.46E+00
III	333591	333650	+	5.34E+00
III	333841	333900	+	5.41E+00
III	334091	334150	+	5.30E+00
III	334341	334400	+	5.36E+00
III	334591	334650	+	5.46E+00
III	334841	334900	+	5.52E+00
III	335091	335150	+	5.21E+00
III	335341	335400	+	5.46E+00
III	335591	335650	+	5.41E+00
III	335841	335900	+	5.30E+00
III	336091	336150	+	5.29E+00
III	336341	336400	+	5.43E+00
III	336591	336650	+	5.36E+00
III	336841	336900	+	5.29E+00
III	337091	337150	+	5.17E+00
III	337344	337403	+	5.49E+00
III	337591	337650	+	5.25E+00
III	337841	337900	+	5.48E+00
III	338091	338150	+	5.49E+00
III	338341	338400	+	5.36E+00
III	338591	338650	+	5.36E+00
III	338841	338900	+	5.32E+00
III	339091	339150	+	5.55E+00
III	339341	339400	+	5.49E+00
III	339591	339650	+	5.38E+00
III	339841	339900	+	5.39E+00
III	340091	340150	+	5.39E+00
III	340341	340400	+	5.32E+00
III	340591	340650	+	5.38E+00
III	340844	340903	+	5.52E+00
III	341091	341150	+	5.46E+00
III	341341	341400	+	5.49E+00
III	341591	341650	+	5.55E+00
III	341841	341900	+	5.43E+00
III	342094	342153	+	5.39E+00
III	342341	342400	+	5.36E+00
III	342591	342650	+	5.29E+00
III	342841	342900	+	5.36E+00
III	343095	343154	+	5.34E+00
III	343341	343400	+	5.44E+00
III	343591	343650	+	5.39E+00
III	343841	343900	+	5.46E+00
III	344094	344153	+	5.52E+00
III	344347	344406	+	5.39E+00
III	344591	344650	+	5.44E+00
III	344841	344900	+	5.43E+00
III	345091	345150	+	5.46E+00
III	345341	345400	+	5.46E+00
III	345591	345650	+	5.51E+00
III	345841	345900	+	5.29E+00
III	346091	346150	+	5.79E+00
III	346341	346400	+	5.43E+00
III	346594	346653	+	5.46E+00
III	346841	346900	+	5.36E+00
III	347091	347150	+	5.36E+00
III	347341	347400	+	5.41E+00
III	347591	347650	+	5.30E+00
III	347841	347900	+	5.36E+00
III	348091	348150	+	5.21E+00
III	348341	348400	+	5.34E+00
III	348591	348650	+	5.29E+00
III	348841	348900	+	5.95E+00
III	349091	349150	+	5.51E+00
III	349341	349400	+	5.49E+00
III	349591	349650	+	5.61E+00
III	349841	349900	+	6.02E+00
III	350091	350150	+	8.26E+00
III	350344	350403	+	5.67E+00
III	350594	350653	+	6.43E+00
III	350841	350900	+	5.58E+00
III	351091	351150	+	6.48E+00
III	351341	351400	+	5.52E+00
III	351591	351650	+	5.52E+00
III	351841	351900	+	5.39E+00
III	352091	352150	+	5.43E+00
III	352341	352400	+	5.41E+00
III	352591	352650	+	5.52E+00
III	352841	352900	+	5.36E+00
III	353091	353150	+	5.32E+00
III	353341	353400	+	5.46E+00
III	353591	353650	+	5.52E+00
III	353841	353900	+	5.29E+00
III	354091	354150	+	5.64E+00
III	354341	354400	+	5.49E+00
III	354591	354650	+	6.58E+00
III	354841	354900	+	5.73E+00
III	355091	355150	+	5.49E+00
III	355341	355400	+	6.06E+00
III	355591	355650	+	5.61E+00
III	355841	355900	+	5.43E+00
III	356091	356150	+	6.02E+00
III	356341	356400	+	5.32E+00
III	356591	356650	+	5.38E+00
III	356844	356903	+	5.48E+00
III	357091	357150	+	5.48E+00
III	357341	357400	+	5.43E+00
III	357591	357650	+	5.55E+00
III	357841	357900	+	5.25E+00
III	358094	358153	+	5.36E+00
III	358341	358400	+	5.48E+00
III	358591	358650	+	5.46E+00
III	358841	358900	+	5.36E+00
III	359091	359150	+	5.52E+00
III	359341	359400	+	5.34E+00
III	359591	359650	+	5.32E+00
III	359841	359900	+	5.46E+00
III	360091	360150	+	5.43E+00
III	360341	360400	+	5.49E+00
III	360591	360650	+	5.36E+00
III	360841	360900	+	5.43E+00
III	361091	361150	+	5.41E+00
III	361341	361400	+	5.39E+00
III	361591	361650	+	5.36E+00
III	361841	361900	+	5.49E+00
III	362091	362150	+	5.34E+00
III	362341	362400	+	5.39E+00
III	362591	362650	+	5.29E+00
III	362841	362900	+	5.39E+00
III	363091	363150	+	5.39E+00
III	363341	363400	+	5.43E+00
III	363591	363650	+	5.44E+00
III	363841	363900	+	5.32E+00
III	364091	364150	+	5.36E+00
III	364341	364400	+	5.29E+00
III	364591	364650	+	5.36E+00
III	364841	364900	+	5.39E+00
III	365091	365150	+	5.39E+00
III	365341	365400	+	5.49E+00
III	365591	365650	+	5.52E+00
III	365844	365903	+	5.41E+00
III	366091	366150	+	5.48E+00
III	366341	366400	+	5.34E+00
III	366594	366653	+	5.29E+00
III	366841	366900	+	5.44E+00
III	367091	367150	+	5.17E+00
III	367341	367400	+	5.46E+00
III	367591	367650	+	5.49E+00
III	367841	367900	+	5.46E+00
III	368091	368150	+	5.43E+00
III	368341	368400	+	5.39E+00
III	368594	368653	+	5.38E+00
III	368841	368900	+	5.52E+00
III	369091	369150	+	5.52E+00
III	369341	369400	+	5.39E+00
III	369591	369650	+	5.43E+00
III	369841	369900	+	5.36E+00
III	370091	370150	+	5.38E+00
III	370341	370400	+	5.32E+00
III	370591	370650	+	5.39E+00
III	370841	370900	+	5.43E+00
III	371091	371150	+	5.39E+00
III	371344	371403	+	5.46E+00
III	371591	371650	+	5.49E+00
III	371841	371900	+	7.60E+00
III	372091	372150	+	5.39E+00
III	372341	372400	+	5.32E+00
III	372591	372650	+	5.32E+00
III	372841	372900	+	5.38E+00
III	373091	373150	+	5.34E+00
III	373341	373400	+	5.21E+00
III	373591	373650	+	5.52E+00
III	373841	373900	+	5.46E+00
III	374091	374150	+	5.49E+00
III	374341	374400	+	5.32E+00
III	374591	374650	+	5.49E+00
III	374841	374900	+	5.43E+00
III	375091	375150	+	5.48E+00
III	375341	375400	+	5.04E+00
III	375591	375650	+	5.29E+00
III	375841	375900	+	5.36E+00
III	376091	376150	+	5.46E+00
III	376349	376408	+	5.46E+00
III	376591	376650	+	5.34E+00
III	376841	376900	+	5.32E+00
III	377091	377150	+	5.36E+00
III	377341	377400	+	5.25E+00
III	377591	377650	+	5.36E+00
III	377841	377900	+	5.39E+00
III	378091	378150	+	5.48E+00
III	378341	378400	+	5.43E+00
III	378591	378650	+	5.44E+00
III	378841	378900	+	5.83E+00
III	379091	379150	+	5.57E+00
III	379341	379400	+	5.36E+00
III	379594	379653	+	6.25E+00
III	379841	379900	+	5.29E+00
III	380091	380150	+	5.54E+00
III	380341	380400	+	5.52E+00
III	380591	380650	+	5.36E+00
III	380841	380900	+	5.58E+00
III	381091	381150	+	5.29E+00
III	381341	381400	+	5.36E+00
III	381591	381650	+	5.39E+00
III	381741	381800	+	5.63E+00
III	381809	381868	+	5.46E+00
III	382091	382150	+	5.36E+00
III	382526	382585	+	5.29E+00
III	382591	382650	+	5.49E+00
III	382841	382900	+	5.43E+00
III	383091	383150	+	5.61E+00
III	383341	383400	+	5.54E+00
III	383594	383653	+	5.34E+00
III	383841	383900	+	5.32E+00
III	384091	384150	+	5.39E+00
III	384341	384400	+	5.39E+00
III	384591	384650	+	5.36E+00
III	384841	384900	+	5.30E+00
III	385100	385159	+	5.46E+00
III	385344	385403	+	5.46E+00
III	385591	385650	+	5.48E+00
III	385841	385900	+	5.70E+00
III	386091	386150	+	5.34E+00
III	386341	386400	+	5.29E+00
III	386591	386650	+	5.55E+00
III	386841	386900	+	5.34E+00
III	387091	387150	+	5.41E+00
III	387341	387400	+	5.11E+00
III	387591	387650	+	5.49E+00
III	387841	387900	+	5.49E+00
III	388094	388153	+	5.52E+00
III	388344	388403	+	5.38E+00
III	388591	388650	+	5.36E+00
III	388841	388900	+	5.29E+00
III	389091	389150	+	5.32E+00
III	389341	389400	+	5.43E+00
III	389591	389650	+	5.43E+00
III	389844	389903	+	5.21E+00
III	390091	390150	+	5.39E+00
III	390341	390400	+	5.41E+00
III	390591	390650	+	5.25E+00
III	390841	390900	+	5.32E+00
III	391091	391150	+	5.75E+00
III	391341	391400	+	5.44E+00
III	391591	391650	+	5.52E+00
III	391841	391900	+	5.48E+00
III	392091	392150	+	5.27E+00
III	392341	392400	+	5.36E+00
III	392591	392650	+	5.21E+00
III	392841	392900	+	5.29E+00
III	393091	393150	+	5.30E+00
III	393341	393400	+	5.32E+00
III	393594	393653	+	5.29E+00
III	393841	393900	+	5.36E+00
III	394091	394150	+	5.21E+00
III	394341	394400	+	5.44E+00
III	394591	394650	+	5.49E+00
III	394841	394900	+	5.52E+00
III	395091	395150	+	5.55E+00
III	395341	395400	+	5.27E+00
III	395591	395650	+	5.43E+00
III	395841	395900	+	5.55E+00
III	396091	396150	+	5.51E+00
III	396341	396400	+	5.38E+00
III	396595	396654	+	5.23E+00
III	396841	396900	+	5.25E+00
III	397091	397150	+	5.44E+00
III	397341	397400	+	5.57E+00
III	397591	397650	+	5.36E+00
III	397841	397900	+	5.36E+00
III	398091	398150	+	5.30E+00
III	398341	398400	+	5.46E+00
III	398591	398650	+	5.41E+00
III	398841	398900	+	5.36E+00
III	399091	399150	+	5.39E+00
III	399341	399400	+	5.39E+00
III	399591	399650	+	5.48E+00
III	399841	399900	+	5.29E+00
III	400091	400150	+	5.23E+00
III	400341	400400	+	5.29E+00
III	400591	400650	+	5.36E+00
III	400841	400900	+	5.55E+00
III	401091	401150	+	6.17E+00
III	401341	401400	+	7.29E+00
III	401591	401650	+	5.39E+00
III	401841	401900	+	5.39E+00
III	402091	402150	+	5.46E+00
III	402347	402406	+	5.30E+00
III	402591	402650	+	5.29E+00
III	402841	402900	+	5.39E+00
III	403091	403150	+	5.29E+00
III	403341	403400	+	5.49E+00
III	403591	403650	+	5.43E+00
III	403841	403900	+	5.49E+00
III	404091	404150	+	5.46E+00
III	404341	404400	+	5.43E+00
III	404591	404650	+	5.41E+00
III	404841	404900	+	5.43E+00
III	405091	405150	+	5.39E+00
III	405341	405400	+	5.41E+00
III	405591	405650	+	5.32E+00
III	405841	405900	+	5.29E+00
III	406091	406150	+	5.39E+00
III	406341	406400	+	5.36E+00
III	406594	406653	+	5.93E+00
III	406841	406900	+	5.58E+00
III	407091	407150	+	5.55E+00
III	407341	407400	+	5.73E+00
III	407591	407650	+	5.32E+00
III	407841	407900	+	5.32E+00
III	408091	408150	+	5.29E+00
III	408341	408400	+	5.30E+00
III	408591	408650	+	5.34E+00
III	408841	408900	+	5.21E+00
III	409091	409150	+	5.32E+00
III	409341	409400	+	5.29E+00
III	409591	409650	+	5.32E+00
III	409841	409900	+	5.46E+00
III	410091	410150	+	5.41E+00
III	410341	410400	+	5.39E+00
III	410591	410650	+	5.46E+00
III	410841	410900	+	5.29E+00
III	411091	411150	+	5.36E+00
III	411341	411400	+	5.29E+00
III	411591	411650	+	5.44E+00
III	411841	411900	+	5.23E+00
III	412091	412150	+	5.36E+00
III	412341	412400	+	5.36E+00
III	412591	412650	+	5.54E+00
III	412841	412900	+	5.46E+00
III	413091	413150	+	5.39E+00
III	413341	413400	+	5.36E+00
III	413591	413650	+	5.29E+00
III	413841	413900	+	5.38E+00
III	414094	414153	+	5.36E+00
III	414341	414400	+	5.15E+00
III	414591	414650	+	5.25E+00
III	414841	414900	+	5.49E+00
III	415091	415150	+	5.25E+00
III	415341	415400	+	5.41E+00
III	415591	415650	+	5.39E+00
III	415841	415900	+	5.39E+00
III	416091	416150	+	5.29E+00
III	416341	416400	+	5.32E+00
III	416591	416650	+	5.36E+00
III	416841	416900	+	5.46E+00
III	417094	417153	+	5.39E+00
III	417341	417400	+	5.39E+00
III	417591	417650	+	5.32E+00
III	417841	417900	+	5.36E+00
III	418091	418150	+	5.36E+00
III	418341	418400	+	5.49E+00
III	418591	418650	+	5.46E+00
III	418841	418900	+	5.46E+00
III	419091	419150	+	5.36E+00
III	419341	419400	+	5.39E+00
III	419591	419650	+	5.21E+00
III	419844	419903	+	5.46E+00
III	420094	420153	+	5.49E+00
III	420341	420400	+	5.43E+00
III	420591	420650	+	5.39E+00
III	420841	420900	+	5.32E+00
III	421091	421150	+	5.43E+00
III	421341	421400	+	5.32E+00
III	421591	421650	+	5.32E+00
III	421841	421900	+	5.88E+00
III	422091	422150	+	5.61E+00
III	422341	422400	+	5.43E+00
III	422591	422650	+	5.58E+00
III	422841	422900	+	5.46E+00
III	423091	423150	+	5.25E+00
III	423341	423400	+	5.70E+00
III	423591	423650	+	5.43E+00
III	423841	423900	+	5.60E+00
III	424091	424150	+	5.36E+00
III	424341	424400	+	5.36E+00
III	424591	424650	+	5.73E+00
III	424841	424900	+	5.38E+00
III	425091	425150	+	5.46E+00
III	425341	425400	+	5.36E+00
III	425591	425650	+	5.49E+00
III	425841	425900	+	5.39E+00
III	426091	426150	+	5.43E+00
III	426344	426403	+	5.29E+00
III	426591	426650	+	5.39E+00
III	426841	426900	+	5.36E+00
III	427091	427150	+	5.29E+00
III	427341	427400	+	5.55E+00
III	427591	427650	+	5.38E+00
III	427841	427900	+	5.39E+00
III	428091	428150	+	5.32E+00
III	428341	428400	+	5.52E+00
III	428841	428900	+	5.29E+00
III	429091	429150	+	5.29E+00
III	429341	429400	+	5.36E+00
III	429591	429650	+	5.43E+00
III	429841	429900	+	5.39E+00
III	430091	430150	+	5.36E+00
III	430341	430400	+	5.39E+00
III	430591	430650	+	5.61E+00
III	430844	430903	+	5.46E+00
III	431091	431150	+	5.52E+00
III	431341	431400	+	5.49E+00
III	431591	431650	+	5.64E+00
III	431841	431900	+	5.29E+00
III	432091	432150	+	5.98E+00
III	432341	432400	+	5.44E+00
III	432597	432656	+	5.39E+00
III	432841	432900	+	5.46E+00
III	433091	433150	+	5.44E+00
III	433341	433400	+	5.32E+00
III	433591	433650	+	5.29E+00
III	433841	433900	+	5.27E+00
III	434091	434150	+	5.32E+00
III	434341	434400	+	5.29E+00
III	434591	434650	+	5.46E+00
III	434841	434900	+	5.29E+00
III	435091	435150	+	5.34E+00
III	435341	435400	+	5.32E+00
III	435591	435650	+	5.39E+00
III	435841	435900	+	5.43E+00
III	436091	436150	+	5.36E+00
III	436341	436400	+	5.39E+00
III	436594	436653	+	5.55E+00
III	436841	436900	+	5.21E+00
III	437091	437150	+	5.25E+00
III	437341	437400	+	5.36E+00
III	437591	437650	+	5.32E+00
III	437841	437900	+	5.25E+00
III	438091	438150	+	5.46E+00
III	438341	438400	+	5.36E+00
III	438591	438650	+	5.43E+00
III	438841	438900	+	5.32E+00
III	439094	439153	+	5.44E+00
III	439341	439400	+	5.60E+00
III	439591	439650	+	5.43E+00
III	439841	439900	+	5.39E+00
III	440091	440150	+	5.43E+00
III	440341	440400	+	5.36E+00
III	440591	440650	+	5.44E+00
III	440841	440900	+	5.46E+00
III	441091	441150	+	5.43E+00
III	441341	441400	+	5.34E+00
III	441591	441650	+	5.25E+00
III	441841	441900	+	5.49E+00
III	442091	442150	+	6.15E+00
III	442341	442400	+	5.52E+00
III	442600	442659	+	5.32E+00
III	442841	442900	+	5.58E+00
III	443091	443150	+	5.49E+00
III	443341	443400	+	5.32E+00
III	443591	443650	+	5.39E+00
III	443841	443900	+	5.29E+00
III	444091	444150	+	5.23E+00
III	444341	444400	+	5.55E+00
III	444591	444650	+	5.36E+00
III	444841	444900	+	5.58E+00
III	445091	445150	+	5.43E+00
III	445341	445400	+	5.43E+00
III	445591	445650	+	5.55E+00
III	445841	445900	+	5.49E+00
III	446091	446150	+	5.64E+00
III	446341	446400	+	5.34E+00
III	446591	446650	+	5.21E+00
III	446841	446900	+	5.25E+00
III	447094	447153	+	5.41E+00
III	447341	447400	+	5.39E+00
III	447591	447650	+	5.55E+00
III	447841	447900	+	5.58E+00
III	448091	448150	+	5.54E+00
III	448341	448400	+	5.49E+00
III	448591	448650	+	5.34E+00
III	448841	448900	+	5.29E+00
III	449091	449150	+	5.36E+00
III	449341	449400	+	5.38E+00
III	449594	449653	+	5.52E+00
III	449841	449900	+	5.25E+00
III	450091	450150	+	5.46E+00
III	450341	450400	+	5.32E+00
III	450591	450650	+	5.43E+00
III	450841	450900	+	5.34E+00
III	451094	451153	+	5.29E+00
III	451341	451400	+	5.32E+00
III	451591	451650	+	5.36E+00
III	451841	451900	+	5.29E+00
III	452091	452150	+	5.32E+00
III	452341	452400	+	5.39E+00
III	452591	452650	+	5.36E+00
III	452841	452900	+	5.36E+00
III	453091	453150	+	5.30E+00
III	453341	453400	+	5.34E+00
III	453591	453650	+	5.39E+00
III	453841	453900	+	5.41E+00
III	454091	454150	+	5.36E+00
III	454344	454403	+	5.58E+00
III	454591	454650	+	5.36E+00
III	454841	454900	+	5.43E+00
III	455091	455150	+	5.41E+00
III	455341	455400	+	5.46E+00
III	455591	455650	+	5.49E+00
III	455841	455900	+	7.53E+00
III	456091	456150	+	6.75E+00
III	456341	456400	+	5.36E+00
III	456591	456650	+	5.39E+00
III	456841	456900	+	5.36E+00
III	457091	457150	+	5.55E+00
III	457341	457400	+	5.32E+00
III	457591	457650	+	5.88E+00
III	457841	457900	+	5.36E+00
III	458091	458150	+	5.39E+00
III	458341	458400	+	5.52E+00
III	458591	458650	+	5.55E+00
III	458841	458900	+	5.55E+00
III	459091	459150	+	5.52E+00
III	459341	459400	+	5.39E+00
III	459594	459653	+	5.41E+00
III	459844	459903	+	5.21E+00
III	460091	460150	+	5.25E+00
III	460341	460400	+	5.32E+00
III	460591	460650	+	5.61E+00
III	460841	460900	+	5.83E+00
III	461091	461150	+	5.52E+00
III	461341	461400	+	5.55E+00
III	461591	461650	+	5.44E+00
III	461841	461900	+	5.36E+00
III	462091	462150	+	5.32E+00
III	462341	462400	+	5.67E+00
III	462591	462650	+	5.49E+00
III	462841	462900	+	5.41E+00
III	463094	463153	+	5.43E+00
III	463341	463400	+	5.46E+00
III	463591	463650	+	5.36E+00
III	463841	463900	+	5.32E+00
III	464091	464150	+	5.36E+00
III	464341	464400	+	5.32E+00
III	464591	464650	+	5.27E+00
III	464841	464900	+	5.39E+00
III	465091	465150	+	5.32E+00
III	465341	465400	+	5.48E+00
III	465591	465650	+	6.51E+00
III	465841	465900	+	5.48E+00
III	466091	466150	+	6.11E+00
III	466341	466400	+	5.32E+00
III	466591	466650	+	5.36E+00
III	466841	466900	+	5.41E+00
III	467091	467150	+	5.32E+00
III	467341	467400	+	5.34E+00
III	467591	467650	+	5.32E+00
III	467841	467900	+	5.29E+00
III	468094	468153	+	5.34E+00
III	468341	468400	+	5.43E+00
III	468591	468650	+	5.52E+00
III	468841	468900	+	5.23E+00
III	469091	469150	+	5.49E+00
III	469341	469400	+	5.36E+00
III	469591	469650	+	5.43E+00
III	469841	469900	+	5.32E+00
III	470091	470150	+	5.43E+00
III	470341	470400	+	5.55E+00
III	470591	470650	+	5.51E+00
III	470841	470900	+	5.64E+00
III	471091	471150	+	5.44E+00
III	471341	471400	+	5.49E+00
III	471591	471650	+	6.00E+00
III	471841	471900	+	5.70E+00
III	472091	472150	+	5.36E+00
III	472341	472400	+	5.41E+00
III	472591	472650	+	5.36E+00
III	472841	472900	+	5.39E+00
III	473091	473150	+	5.46E+00
III	473204	473263	+	5.43E+00
III	473341	473400	+	5.34E+00
III	473600	473659	+	5.36E+00
III	473841	473900	+	6.07E+00
III	474091	474150	+	5.32E+00
III	474341	474400	+	5.48E+00
III	474591	474650	+	5.49E+00
III	474841	474900	+	5.43E+00
III	475091	475150	+	5.38E+00
III	475341	475400	+	5.39E+00
III	475591	475650	+	5.25E+00
III	475841	475900	+	5.25E+00
III	476091	476150	+	5.30E+00
III	476341	476400	+	5.39E+00
III	476591	476650	+	5.39E+00
III	476841	476900	+	5.36E+00
III	477091	477150	+	5.46E+00
III	477345	477404	+	5.32E+00
III	477591	477650	+	5.29E+00
III	477841	477900	+	5.46E+00
III	478091	478150	+	5.39E+00
III	478341	478400	+	5.52E+00
III	478591	478650	+	5.29E+00
III	478844	478903	+	5.32E+00
III	479091	479150	+	5.39E+00
III	479341	479400	+	5.39E+00
III	479591	479650	+	5.55E+00
III	479841	479900	+	5.52E+00
III	480091	480150	+	6.25E+00
III	480341	480400	+	5.39E+00
III	480591	480650	+	5.43E+00
III	480841	480900	+	5.29E+00
III	481091	481150	+	5.32E+00
III	481341	481400	+	5.38E+00
III	481591	481650	+	5.36E+00
III	481841	481900	+	5.39E+00
III	482091	482150	+	5.64E+00
III	482341	482400	+	6.12E+00
III	482594	482653	+	5.63E+00
III	482841	482900	+	5.36E+00
III	483091	483150	+	5.32E+00
III	483341	483400	+	5.29E+00
III	483594	483653	+	5.38E+00
III	483841	483900	+	5.43E+00
III	484094	484153	+	5.46E+00
III	484341	484400	+	5.43E+00
III	484591	484650	+	5.71E+00
III	484841	484900	+	5.43E+00
III	485091	485150	+	5.25E+00
III	485341	485400	+	5.32E+00
III	485591	485650	+	5.29E+00
III	485841	485900	+	5.44E+00
III	486091	486150	+	5.41E+00
III	486341	486400	+	5.32E+00
III	486591	486650	+	5.39E+00
III	486841	486900	+	5.36E+00
III	487091	487150	+	5.41E+00
III	487164	487223	+	5.46E+00
III	487225	487284	+	5.46E+00
III	487275	487334	+	5.43E+00
III	487841	487900	+	5.32E+00
III	488091	488150	+	5.32E+00
III	488341	488400	+	5.55E+00
III	488591	488650	+	5.43E+00
III	488841	488900	+	5.43E+00
III	489341	489400	+	5.49E+00
III	489591	489650	+	5.43E+00
III	489841	489900	+	5.17E+00
III	490091	490150	+	5.55E+00
III	490341	490400	+	5.36E+00
III	490591	490650	+	5.46E+00
III	490841	490900	+	5.43E+00
III	491091	491150	+	5.51E+00
III	491344	491403	+	5.67E+00
III	491591	491650	+	5.69E+00
III	491841	491900	+	5.27E+00
III	492091	492150	+	6.29E+00
III	492341	492400	+	5.55E+00
III	492591	492650	+	5.34E+00
III	492841	492900	+	5.32E+00
III	493091	493150	+	5.49E+00
III	493341	493400	+	5.55E+00
III	493591	493650	+	5.32E+00
III	493841	493900	+	5.32E+00
III	494091	494150	+	5.29E+00
III	494341	494400	+	5.39E+00
III	494591	494650	+	5.41E+00
III	494841	494900	+	5.25E+00
III	495091	495150	+	5.49E+00
III	495341	495400	+	5.15E+00
III	495591	495650	+	5.41E+00
III	495841	495900	+	5.39E+00
III	496091	496150	+	5.21E+00
III	496341	496400	+	5.32E+00
III	496591	496650	+	5.46E+00
III	496841	496900	+	5.39E+00
III	497091	497150	+	5.25E+00
III	497341	497400	+	5.32E+00
III	497594	497653	+	5.34E+00
III	497841	497900	+	5.49E+00
III	498091	498150	+	5.43E+00
III	498341	498400	+	5.49E+00
III	498591	498650	+	5.39E+00
III	498841	498900	+	5.49E+00
III	499091	499150	+	5.39E+00
III	499341	499400	+	5.32E+00
III	499591	499650	+	5.39E+00
III	499841	499900	+	5.29E+00
III	500341	500400	+	5.34E+00
III	500591	500650	+	5.34E+00
III	500844	500903	+	5.17E+00
III	501091	501150	+	5.52E+00
III	501341	501400	+	5.49E+00
III	501591	501650	+	5.48E+00
III	501841	501900	+	5.25E+00
III	502091	502150	+	5.29E+00
III	502347	502406	+	5.39E+00
III	502591	502650	+	5.46E+00
III	502841	502900	+	5.25E+00
III	503091	503150	+	5.49E+00
III	503341	503400	+	5.19E+00
III	503597	503656	+	5.48E+00
III	503841	503900	+	5.36E+00
III	504094	504153	+	5.27E+00
III	504341	504400	+	5.27E+00
III	504591	504650	+	5.30E+00
III	504841	504900	+	5.41E+00
III	505091	505150	+	5.32E+00
III	505341	505400	+	5.46E+00
III	505591	505650	+	5.36E+00
III	505841	505900	+	5.43E+00
III	506091	506150	+	5.34E+00
III	506341	506400	+	5.32E+00
III	506591	506650	+	5.52E+00
III	506844	506903	+	6.32E+00
III	507091	507150	+	5.30E+00
III	507341	507400	+	5.29E+00
III	507591	507650	+	5.29E+00
III	507841	507900	+	5.48E+00
III	508091	508150	+	5.46E+00
III	508341	508400	+	5.36E+00
III	508591	508650	+	5.39E+00
III	508841	508900	+	5.29E+00
III	509091	509150	+	5.46E+00
III	509341	509400	+	5.52E+00
III	509591	509650	+	5.48E+00
III	509841	509900	+	5.39E+00
III	510091	510150	+	5.36E+00
III	510341	510400	+	5.58E+00
III	510591	510650	+	5.29E+00
III	510841	510900	+	5.32E+00
III	511091	511150	+	5.55E+00
III	511344	511403	+	5.36E+00
III	511591	511650	+	5.43E+00
III	511844	511903	+	5.39E+00
III	512091	512150	+	5.34E+00
III	512341	512400	+	5.51E+00
III	512591	512650	+	5.49E+00
III	512841	512900	+	5.30E+00
III	513094	513153	+	5.46E+00
III	513341	513400	+	5.49E+00
III	513591	513650	+	5.46E+00
III	513841	513900	+	5.21E+00
III	514091	514150	+	5.43E+00
III	514341	514400	+	5.32E+00
III	514591	514650	+	5.36E+00
III	514841	514900	+	5.39E+00
III	515091	515150	+	5.39E+00
III	515351	515410	+	5.46E+00
III	515591	515650	+	5.39E+00
III	515841	515900	+	5.36E+00
III	516091	516150	+	5.32E+00
III	516341	516400	+	5.41E+00
III	516591	516650	+	5.38E+00
III	516844	516903	+	5.25E+00
III	517091	517150	+	5.39E+00
III	517341	517400	+	5.17E+00
III	517591	517650	+	5.39E+00
III	517841	517900	+	5.51E+00
III	518091	518150	+	5.25E+00
III	518344	518403	+	5.38E+00
III	518591	518650	+	5.49E+00
III	518841	518900	+	5.13E+00
III	519091	519150	+	5.21E+00
III	519341	519400	+	5.36E+00
III	519591	519650	+	5.39E+00
III	519841	519900	+	5.43E+00
III	520091	520150	+	5.25E+00
III	520341	520400	+	5.46E+00
III	520591	520650	+	5.49E+00
III	520841	520900	+	5.38E+00
III	521091	521150	+	5.29E+00
III	521345	521404	+	5.39E+00
III	521591	521650	+	5.39E+00
III	521841	521900	+	5.43E+00
III	522091	522150	+	5.55E+00
III	522341	522400	+	5.46E+00
III	522591	522650	+	5.46E+00
III	522841	522900	+	5.32E+00
III	523091	523150	+	5.39E+00
III	523597	523656	+	5.39E+00
III	523841	523900	+	5.46E+00
III	524091	524150	+	5.39E+00
III	524347	524406	+	5.43E+00
III	524591	524650	+	5.48E+00
III	524841	524900	+	5.67E+00
III	525091	525150	+	5.43E+00
III	525341	525400	+	5.43E+00
III	525591	525650	+	5.81E+00
III	525841	525900	+	5.32E+00
III	526091	526150	+	5.36E+00
III	526341	526400	+	5.55E+00
III	526591	526650	+	5.52E+00
III	526841	526900	+	5.32E+00
III	527091	527150	+	5.39E+00
III	527341	527400	+	5.52E+00
III	527591	527650	+	5.54E+00
III	527841	527900	+	5.49E+00
III	528091	528150	+	5.21E+00
III	528341	528400	+	5.58E+00
III	528591	528650	+	5.58E+00
III	528841	528900	+	5.39E+00
III	529091	529150	+	5.32E+00
III	529341	529400	+	5.44E+00
III	529591	529650	+	5.39E+00
III	529841	529900	+	5.43E+00
III	530091	530150	+	5.29E+00
III	530341	530400	+	5.32E+00
III	530591	530650	+	5.38E+00
III	530841	530900	+	5.43E+00
III	531091	531150	+	5.21E+00
III	531341	531400	+	5.43E+00
III	531591	531650	+	5.29E+00
III	531841	531900	+	5.21E+00
III	532091	532150	+	5.36E+00
III	532341	532400	+	5.34E+00
III	532591	532650	+	5.43E+00
III	532844	532903	+	5.81E+00
III	533091	533150	+	5.32E+00
III	533341	533400	+	5.64E+00
III	533591	533650	+	5.67E+00
III	533841	533900	+	5.39E+00
III	534091	534150	+	5.46E+00
III	534341	534400	+	5.46E+00
III	534591	534650	+	5.30E+00
III	534841	534900	+	5.39E+00
III	535091	535150	+	5.32E+00
III	535341	535400	+	5.46E+00
III	535591	535650	+	5.46E+00
III	535841	535900	+	5.44E+00
III	536091	536150	+	5.32E+00
III	536341	536400	+	5.32E+00
III	536591	536650	+	5.61E+00
III	536841	536900	+	5.38E+00
III	537091	537150	+	5.43E+00
III	537341	537400	+	5.95E+00
III	537732	537791	+	5.83E+00
III	537841	537900	+	5.58E+00
III	537982	538041	+	5.43E+00
III	538091	538150	+	5.43E+00
III	538341	538400	+	5.64E+00
III	538591	538650	+	6.69E+00
III	538732	538791	+	8.51E+00
III	538982	539041	+	1.07E+01
III	539091	539150	+	5.87E+00
III	539341	539400	+	8.35E+00
III	539482	539541	+	6.09E+00
III	539594	539653	+	7.18E+00
III	539841	539900	+	8.09E+00
III	540091	540150	+	5.36E+00
III	540341	540400	+	5.69E+00
III	540594	540653	+	5.74E+00
III	540841	540900	+	5.41E+00
III	541091	541150	+	5.25E+00
III	541341	541400	+	5.36E+00
III	541591	541650	+	5.39E+00
III	541841	541900	+	5.49E+00
III	542091	542150	+	5.23E+00
III	542341	542400	+	5.46E+00
III	542591	542650	+	5.43E+00
III	542841	542900	+	5.27E+00
III	543091	543150	+	5.43E+00
III	543341	543400	+	5.36E+00
III	543591	543650	+	5.49E+00
III	543841	543900	+	5.36E+00
III	544094	544153	+	5.43E+00
III	544341	544400	+	5.43E+00
III	544594	544653	+	5.46E+00
III	544841	544900	+	5.43E+00
III	545091	545150	+	5.49E+00
III	545341	545400	+	5.39E+00
III	545591	545650	+	5.58E+00
III	545841	545900	+	5.39E+00
III	546091	546150	+	5.32E+00
III	546346	546405	+	5.34E+00
III	546594	546653	+	5.38E+00
III	546841	546900	+	5.36E+00
III	547091	547150	+	5.25E+00
III	547341	547400	+	5.11E+00
III	547591	547650	+	5.36E+00
III	547844	547903	+	5.46E+00
III	548091	548150	+	5.36E+00
III	548341	548400	+	5.39E+00
III	548591	548650	+	5.32E+00
III	548841	548900	+	5.29E+00
III	549091	549150	+	5.43E+00
III	549341	549400	+	5.46E+00
III	549591	549650	+	5.32E+00
III	549841	549900	+	5.30E+00
III	550091	550150	+	5.34E+00
III	550341	550400	+	5.43E+00
III	550591	550650	+	5.52E+00
III	550841	550900	+	5.36E+00
III	551091	551150	+	5.44E+00
III	551341	551400	+	5.39E+00
III	551591	551650	+	5.32E+00
III	551844	551903	+	5.43E+00
III	552091	552150	+	5.21E+00
III	552341	552400	+	5.25E+00
III	552595	552654	+	5.43E+00
III	552841	552900	+	5.32E+00
III	553091	553150	+	5.36E+00
III	553341	553400	+	7.70E+00
III	553591	553650	+	5.48E+00
III	553841	553900	+	5.32E+00
III	554091	554150	+	5.32E+00
III	554344	554403	+	5.39E+00
III	554591	554650	+	5.43E+00
III	554841	554900	+	5.43E+00
III	555098	555157	+	5.36E+00
III	555344	555403	+	5.46E+00
III	555591	555650	+	5.25E+00
III	555841	555900	+	5.25E+00
III	556091	556150	+	5.55E+00
III	556341	556400	+	5.29E+00
III	556591	556650	+	5.30E+00
III	556841	556900	+	5.36E+00
III	557091	557150	+	5.36E+00
III	557341	557400	+	5.36E+00
III	557591	557650	+	5.36E+00
III	557844	557903	+	5.29E+00
III	558094	558153	+	5.44E+00
III	558341	558400	+	5.36E+00
III	558591	558650	+	5.36E+00
III	558841	558900	+	5.49E+00
III	559091	559150	+	5.54E+00
III	559341	559400	+	5.36E+00
III	559591	559650	+	5.36E+00
III	559841	559900	+	5.32E+00
III	560091	560150	+	5.29E+00
III	560341	560400	+	5.48E+00
III	560591	560650	+	5.61E+00
III	560841	560900	+	5.32E+00
III	561097	561156	+	5.36E+00
III	561341	561400	+	5.39E+00
III	561591	561650	+	5.39E+00
III	561841	561900	+	7.20E+00
III	562091	562150	+	5.83E+00
III	562341	562400	+	5.64E+00
III	562591	562650	+	5.43E+00
III	562841	562900	+	5.46E+00
III	563091	563150	+	5.57E+00
III	563341	563400	+	5.43E+00
III	563591	563650	+	5.29E+00
III	563841	563900	+	5.36E+00
III	564091	564150	+	5.39E+00
III	564344	564403	+	5.32E+00
III	564591	564650	+	5.23E+00
III	564841	564900	+	5.36E+00
III	565091	565150	+	5.43E+00
III	565341	565400	+	5.39E+00
III	565591	565650	+	5.36E+00
III	565841	565900	+	5.32E+00
III	566091	566150	+	5.49E+00
III	566341	566400	+	5.29E+00
III	566591	566650	+	5.43E+00
III	566841	566900	+	5.43E+00
III	567091	567150	+	5.36E+00
III	567341	567400	+	5.27E+00
III	567591	567650	+	5.25E+00
III	567841	567900	+	5.32E+00
III	568091	568150	+	5.57E+00
III	568341	568400	+	5.39E+00
III	568591	568650	+	5.36E+00
III	568841	568900	+	5.49E+00
III	569091	569150	+	5.29E+00
III	569341	569400	+	5.39E+00
III	569591	569650	+	5.52E+00
III	569841	569900	+	5.43E+00
III	570103	570162	+	5.29E+00
III	570341	570400	+	5.51E+00
III	570591	570650	+	5.48E+00
III	570844	570903	+	5.46E+00
III	571091	571150	+	5.49E+00
III	571345	571404	+	5.38E+00
III	571591	571650	+	5.49E+00
III	571841	571900	+	5.34E+00
III	572091	572150	+	5.43E+00
III	572341	572400	+	6.00E+00
III	572591	572650	+	5.39E+00
III	572844	572903	+	5.39E+00
III	573091	573150	+	5.64E+00
III	573341	573400	+	5.52E+00
III	573594	573653	+	5.43E+00
III	573841	573900	+	5.38E+00
III	574091	574150	+	5.25E+00
III	574341	574400	+	5.43E+00
III	574591	574650	+	5.36E+00
III	574841	574900	+	5.46E+00
III	575091	575150	+	5.36E+00
III	575341	575400	+	5.43E+00
III	575591	575650	+	5.46E+00
III	575841	575900	+	5.25E+00
III	576091	576150	+	5.32E+00
III	576341	576400	+	5.30E+00
III	576591	576650	+	5.46E+00
III	576841	576900	+	5.38E+00
III	577091	577150	+	5.43E+00
III	577341	577400	+	5.32E+00
III	577591	577650	+	5.46E+00
III	577841	577900	+	5.48E+00
III	578091	578150	+	5.52E+00
III	578341	578400	+	5.43E+00
III	578591	578650	+	5.44E+00
III	578841	578900	+	5.25E+00
III	579095	579154	+	5.36E+00
III	579341	579400	+	5.39E+00
III	579591	579650	+	5.39E+00
III	579841	579900	+	5.36E+00
III	580091	580150	+	5.46E+00
III	580344	580403	+	5.61E+00
III	580594	580653	+	5.21E+00
III	580841	580900	+	5.32E+00
III	581091	581150	+	5.34E+00
III	581344	581403	+	5.29E+00
III	581591	581650	+	5.39E+00
III	581841	581900	+	5.34E+00
III	582094	582153	+	5.73E+00
III	582344	582403	+	5.27E+00
III	582591	582650	+	5.51E+00
III	582841	582900	+	5.25E+00
III	583091	583150	+	5.49E+00
III	583341	583400	+	5.30E+00
III	583591	583650	+	5.46E+00
III	583841	583900	+	5.49E+00
III	584094	584153	+	5.36E+00
III	584341	584400	+	5.61E+00
III	584591	584650	+	5.52E+00
III	584844	584903	+	5.46E+00
III	585091	585150	+	5.49E+00
III	585341	585400	+	5.32E+00
III	585591	585650	+	5.73E+00
III	585841	585900	+	5.49E+00
III	586091	586150	+	5.39E+00
III	586341	586400	+	5.34E+00
III	586591	586650	+	5.46E+00
III	586841	586900	+	5.44E+00
III	587091	587150	+	5.44E+00
III	587341	587400	+	5.27E+00
III	587591	587650	+	5.25E+00
III	587841	587900	+	5.13E+00
III	588091	588150	+	5.39E+00
III	588341	588400	+	5.43E+00
III	588591	588650	+	5.39E+00
III	588841	588900	+	5.34E+00
III	589091	589150	+	5.46E+00
III	589341	589400	+	5.25E+00
III	589591	589650	+	5.46E+00
III	589841	589900	+	5.52E+00
III	590091	590150	+	5.52E+00
III	590341	590400	+	5.49E+00
III	590597	590656	+	5.38E+00
III	590841	590900	+	5.46E+00
III	591091	591150	+	5.32E+00
III	591341	591400	+	5.39E+00
III	591591	591650	+	5.44E+00
III	591841	591900	+	5.46E+00
III	592091	592150	+	5.32E+00
III	592341	592400	+	5.32E+00
III	592591	592650	+	5.74E+00
III	592841	592900	+	5.29E+00
III	593091	593150	+	5.29E+00
III	593341	593400	+	5.39E+00
III	593591	593650	+	5.36E+00
III	593841	593900	+	5.39E+00
III	594091	594150	+	5.29E+00
III	594344	594403	+	5.32E+00
III	594594	594653	+	5.43E+00
III	594841	594900	+	5.43E+00
III	595091	595150	+	5.43E+00
III	595341	595400	+	5.39E+00
III	595591	595650	+	5.58E+00
III	595841	595900	+	5.70E+00
III	596091	596150	+	5.32E+00
III	596341	596400	+	5.29E+00
III	596591	596650	+	5.32E+00
III	596841	596900	+	5.36E+00
III	597091	597150	+	5.32E+00
III	597341	597400	+	5.46E+00
III	597591	597650	+	5.41E+00
III	597841	597900	+	5.25E+00
III	598091	598150	+	5.46E+00
III	598341	598400	+	5.29E+00
III	598591	598650	+	5.43E+00
III	598841	598900	+	5.29E+00
III	599091	599150	+	5.46E+00
III	599341	599400	+	5.38E+00
III	599591	599650	+	5.32E+00
III	599844	599903	+	5.48E+00
III	600091	600150	+	5.52E+00
III	600341	600400	+	5.52E+00
III	600591	600650	+	5.52E+00
III	600841	600900	+	5.38E+00
III	601091	601150	+	5.25E+00
III	601344	601403	+	5.36E+00
III	601594	601653	+	5.30E+00
III	601841	601900	+	5.27E+00
III	602091	602150	+	5.46E+00
III	602341	602400	+	5.49E+00
III	602594	602653	+	5.29E+00
III	602841	602900	+	5.46E+00
III	603091	603150	+	5.43E+00
III	603341	603400	+	5.30E+00
III	603594	603653	+	5.41E+00
III	603841	603900	+	5.55E+00
III	604091	604150	+	5.49E+00
III	604345	604404	+	5.29E+00
III	604591	604650	+	5.36E+00
III	604841	604900	+	5.49E+00
III	605091	605150	+	5.34E+00
III	605341	605400	+	5.36E+00
III	605591	605650	+	5.29E+00
III	605841	605900	+	5.36E+00
III	606091	606150	+	5.39E+00
III	606341	606400	+	5.49E+00
III	606591	606650	+	5.36E+00
III	606841	606900	+	5.48E+00
III	607091	607150	+	5.38E+00
III	607341	607400	+	5.49E+00
III	607591	607650	+	5.36E+00
III	607841	607900	+	5.52E+00
III	608091	608150	+	5.36E+00
III	608344	608403	+	5.54E+00
III	608591	608650	+	5.29E+00
III	608841	608900	+	5.39E+00
III	609091	609150	+	5.43E+00
III	609341	609400	+	5.44E+00
III	609591	609650	+	5.32E+00
III	609841	609900	+	5.43E+00
III	610091	610150	+	5.39E+00
III	610341	610400	+	5.32E+00
III	610591	610650	+	5.55E+00
III	610841	610900	+	5.30E+00
III	611091	611150	+	5.48E+00
III	611341	611400	+	5.78E+00
III	611591	611650	+	5.67E+00
III	611846	611905	+	5.46E+00
III	612091	612150	+	6.12E+00
III	612341	612400	+	6.00E+00
III	612591	612650	+	5.39E+00
III	612841	612900	+	5.41E+00
III	613091	613150	+	5.46E+00
III	613341	613400	+	5.49E+00
III	613591	613650	+	5.29E+00
III	613841	613900	+	5.41E+00
III	614094	614153	+	5.36E+00
III	614345	614404	+	5.48E+00
III	614591	614650	+	5.21E+00
III	614841	614900	+	5.36E+00
III	615091	615150	+	5.49E+00
III	615341	615400	+	5.32E+00
III	615591	615650	+	5.30E+00
III	615841	615900	+	5.32E+00
III	615867	615926	+	5.36E+00
III	616088	616147	+	5.38E+00
III	616094	616153	+	5.36E+00
III	616341	616400	+	5.36E+00
III	616591	616650	+	5.46E+00
III	616841	616900	+	5.32E+00
III	617091	617150	+	5.39E+00
III	617341	617400	+	5.41E+00
III	617591	617650	+	5.36E+00
III	617841	617900	+	5.29E+00
III	618091	618150	+	5.21E+00
III	618341	618400	+	5.29E+00
III	618591	618650	+	7.09E+00
III	618841	618900	+	5.39E+00
III	619094	619153	+	5.39E+00
III	619341	619400	+	5.41E+00
III	619591	619650	+	5.51E+00
III	619841	619900	+	6.00E+00
III	620091	620150	+	5.64E+00
III	620341	620400	+	5.36E+00
III	620591	620650	+	5.43E+00
III	620841	620900	+	5.39E+00
III	621091	621150	+	5.39E+00
III	621344	621403	+	5.58E+00
III	621591	621650	+	5.39E+00
III	621841	621900	+	5.58E+00
III	622091	622150	+	5.39E+00
III	622341	622400	+	5.25E+00
III	622591	622650	+	5.48E+00
III	622841	622900	+	5.25E+00
III	623091	623150	+	5.36E+00
III	623341	623400	+	5.34E+00
III	623591	623650	+	5.39E+00
III	623841	623900	+	5.39E+00
III	624091	624150	+	5.43E+00
III	624341	624400	+	5.39E+00
III	624591	624650	+	5.39E+00
III	624841	624900	+	5.36E+00
III	625091	625150	+	5.32E+00
III	625341	625400	+	5.41E+00
III	625591	625650	+	5.29E+00
III	625844	625903	+	5.48E+00
III	626091	626150	+	5.43E+00
III	626341	626400	+	5.36E+00
III	626591	626650	+	5.32E+00
III	626841	626900	+	5.39E+00
III	627091	627150	+	5.43E+00
III	627341	627400	+	6.25E+00
III	627591	627650	+	5.78E+00
III	627841	627900	+	5.21E+00
III	628091	628150	+	5.13E+00
III	628341	628400	+	5.46E+00
III	628591	628650	+	5.44E+00
III	628841	628900	+	5.32E+00
III	629091	629150	+	5.52E+00
III	629341	629400	+	5.36E+00
III	629591	629650	+	5.46E+00
III	629841	629900	+	5.27E+00
III	630091	630150	+	5.36E+00
III	630341	630400	+	5.32E+00
III	630591	630650	+	5.32E+00
III	630841	630900	+	5.36E+00
III	631091	631150	+	5.41E+00
III	631341	631400	+	5.36E+00
III	631591	631650	+	5.43E+00
III	631841	631900	+	5.36E+00
III	632091	632150	+	5.39E+00
III	632341	632400	+	5.41E+00
III	632591	632650	+	5.36E+00
III	632841	632900	+	5.46E+00
III	633091	633150	+	5.44E+00
III	633341	633400	+	5.25E+00
III	633594	633653	+	5.43E+00
III	633841	633900	+	5.54E+00
III	634091	634150	+	5.23E+00
III	634341	634400	+	5.34E+00
III	634591	634650	+	5.34E+00
III	634841	634900	+	5.64E+00
III	635091	635150	+	5.86E+00
III	635341	635400	+	5.49E+00
III	635591	635650	+	5.83E+00
III	635841	635900	+	5.32E+00
III	636091	636150	+	5.36E+00
III	636341	636400	+	5.58E+00
III	636591	636650	+	6.31E+00
III	636841	636900	+	6.07E+00
III	637091	637150	+	5.46E+00
III	637341	637400	+	5.36E+00
III	637591	637650	+	5.95E+00
III	637841	637900	+	5.46E+00
III	638091	638150	+	5.43E+00
III	638341	638400	+	5.52E+00
III	638591	638650	+	5.39E+00
III	638844	638903	+	5.29E+00
III	639091	639150	+	5.29E+00
III	639341	639400	+	5.29E+00
III	639591	639650	+	5.57E+00
III	639841	639900	+	5.32E+00
III	640094	640153	+	5.39E+00
III	640341	640400	+	5.34E+00
III	640591	640650	+	5.29E+00
III	640841	640900	+	5.46E+00
III	641091	641150	+	5.39E+00
III	641341	641400	+	5.46E+00
III	641591	641650	+	5.46E+00
III	641844	641903	+	5.43E+00
III	642091	642150	+	5.46E+00
III	642341	642400	+	5.36E+00
III	642591	642650	+	5.32E+00
III	642841	642900	+	5.38E+00
III	643091	643150	+	5.46E+00
III	643341	643400	+	5.36E+00
III	643591	643650	+	5.36E+00
III	643841	643900	+	5.44E+00
III	644091	644150	+	5.39E+00
III	644341	644400	+	5.49E+00
III	644591	644650	+	5.41E+00
III	644841	644900	+	5.46E+00
III	645091	645150	+	5.39E+00
III	645341	645400	+	5.46E+00
III	645591	645650	+	5.49E+00
III	645841	645900	+	5.36E+00
III	646091	646150	+	5.34E+00
III	646341	646400	+	5.43E+00
III	646591	646650	+	5.55E+00
III	646841	646900	+	5.29E+00
III	647091	647150	+	5.39E+00
III	647341	647400	+	5.29E+00
III	647591	647650	+	5.39E+00
III	647841	647900	+	5.39E+00
III	648094	648153	+	5.29E+00
III	648344	648403	+	5.38E+00
III	648591	648650	+	5.43E+00
III	648841	648900	+	5.30E+00
III	649091	649150	+	5.49E+00
III	649341	649400	+	5.52E+00
III	649594	649653	+	5.25E+00
III	649841	649900	+	5.32E+00
III	650091	650150	+	5.39E+00
III	650341	650400	+	5.49E+00
III	650591	650650	+	5.43E+00
III	650841	650900	+	5.32E+00
III	651091	651150	+	5.34E+00
III	651341	651400	+	5.43E+00
III	651591	651650	+	5.29E+00
III	651841	651900	+	5.46E+00
III	652094	652153	+	5.39E+00
III	652341	652400	+	5.54E+00
III	652591	652650	+	5.51E+00
III	652841	652900	+	5.34E+00
III	653091	653150	+	5.36E+00
III	653341	653400	+	5.46E+00
III	653591	653650	+	5.46E+00
III	653841	653900	+	5.39E+00
III	654091	654150	+	5.57E+00
III	654341	654400	+	5.55E+00
III	654594	654653	+	5.46E+00
III	654841	654900	+	5.52E+00
III	655091	655150	+	5.32E+00
III	655341	655400	+	5.25E+00
III	655591	655650	+	5.54E+00
III	655841	655900	+	5.25E+00
III	656091	656150	+	5.49E+00
III	656341	656400	+	5.43E+00
III	656591	656650	+	5.70E+00
III	656841	656900	+	8.89E+00
III	657091	657150	+	5.32E+00
III	657341	657400	+	5.34E+00
III	657591	657650	+	5.32E+00
III	657841	657900	+	5.21E+00
III	658091	658150	+	5.71E+00
III	658341	658400	+	5.36E+00
III	658596	658655	+	5.44E+00
III	658841	658900	+	5.49E+00
III	659091	659150	+	5.46E+00
III	659341	659400	+	5.46E+00
III	659591	659650	+	5.17E+00
III	659841	659900	+	5.32E+00
III	660091	660150	+	5.43E+00
III	660341	660400	+	5.46E+00
III	660591	660650	+	5.58E+00
III	660841	660900	+	5.36E+00
III	661091	661150	+	5.36E+00
III	661341	661400	+	5.32E+00
III	661591	661650	+	5.52E+00
III	661841	661900	+	5.36E+00
III	662091	662150	+	5.49E+00
III	662341	662400	+	5.32E+00
III	662591	662650	+	5.34E+00
III	662841	662900	+	5.39E+00
III	663091	663150	+	5.36E+00
III	663341	663400	+	5.29E+00
III	663591	663650	+	5.39E+00
III	663841	663900	+	5.44E+00
III	664095	664154	+	5.49E+00
III	664341	664400	+	5.21E+00
III	664591	664650	+	5.49E+00
III	664841	664900	+	5.64E+00
III	665091	665150	+	5.38E+00
III	665341	665400	+	5.43E+00
III	665591	665650	+	5.78E+00
III	665841	665900	+	5.43E+00
III	666091	666150	+	5.55E+00
III	666344	666403	+	5.25E+00
III	666591	666650	+	5.32E+00
III	666841	666900	+	5.46E+00
III	667091	667150	+	5.36E+00
III	667341	667400	+	5.46E+00
III	667591	667650	+	5.44E+00
III	667841	667900	+	5.36E+00
III	668094	668153	+	5.41E+00
III	668341	668400	+	5.39E+00
III	668591	668650	+	5.46E+00
III	668841	668900	+	5.49E+00
III	669091	669150	+	5.30E+00
III	669341	669400	+	5.27E+00
III	669594	669653	+	5.36E+00
III	669841	669900	+	5.36E+00
III	670091	670150	+	5.36E+00
III	670341	670400	+	5.46E+00
III	670591	670650	+	5.61E+00
III	670841	670900	+	5.36E+00
III	671091	671150	+	5.43E+00
III	671341	671400	+	5.48E+00
III	671591	671650	+	7.50E+00
III	671841	671900	+	5.67E+00
III	672091	672150	+	5.49E+00
III	672341	672400	+	5.54E+00
III	672591	672650	+	5.58E+00
III	672841	672900	+	5.36E+00
III	673091	673150	+	5.43E+00
III	673341	673400	+	5.21E+00
III	673591	673650	+	5.49E+00
III	673841	673900	+	5.29E+00
III	674091	674150	+	5.98E+00
III	674341	674400	+	5.64E+00
III	674591	674650	+	5.51E+00
III	674841	674900	+	5.32E+00
III	675091	675150	+	5.38E+00
III	675341	675400	+	5.95E+00
III	675591	675650	+	5.39E+00
III	675841	675900	+	5.25E+00
III	676091	676150	+	5.49E+00
III	676341	676400	+	5.29E+00
III	676591	676650	+	5.43E+00
III	676841	676900	+	5.46E+00
III	677091	677150	+	5.36E+00
III	677341	677400	+	5.41E+00
III	677591	677650	+	5.39E+00
III	677841	677900	+	5.32E+00
III	678094	678153	+	5.49E+00
III	678341	678400	+	5.41E+00
III	678591	678650	+	5.36E+00
III	678841	678900	+	5.38E+00
III	679091	679150	+	5.25E+00
III	679344	679403	+	5.29E+00
III	679591	679650	+	6.18E+00
III	679841	679900	+	5.36E+00
III	680091	680150	+	5.46E+00
III	680341	680400	+	5.46E+00
III	680591	680650	+	6.13E+00
III	680841	680900	+	6.76E+00
III	681091	681150	+	5.39E+00
III	681341	681400	+	5.55E+00
III	681591	681650	+	5.43E+00
III	681841	681900	+	5.39E+00
III	682091	682150	+	5.38E+00
III	682341	682400	+	5.32E+00
III	682591	682650	+	5.39E+00
III	682841	682900	+	5.36E+00
III	683091	683150	+	5.44E+00
III	683341	683400	+	5.32E+00
III	683591	683650	+	5.36E+00
III	683841	683900	+	5.39E+00
III	684091	684150	+	5.39E+00
III	684341	684400	+	5.49E+00
III	684591	684650	+	5.52E+00
III	684841	684900	+	5.38E+00
III	685091	685150	+	5.32E+00
III	685341	685400	+	5.46E+00
III	685591	685650	+	5.21E+00
III	685841	685900	+	5.36E+00
III	686091	686150	+	5.29E+00
III	686341	686400	+	5.58E+00
III	686591	686650	+	5.29E+00
III	686841	686900	+	5.81E+00
III	687091	687150	+	5.51E+00
III	687341	687400	+	5.39E+00
III	687591	687650	+	5.43E+00
III	687841	687900	+	5.55E+00
III	688091	688150	+	5.32E+00
III	688341	688400	+	6.16E+00
III	688591	688650	+	5.55E+00
III	688841	688900	+	5.29E+00
III	689091	689150	+	5.38E+00
III	689341	689400	+	5.46E+00
III	689591	689650	+	5.43E+00
III	689844	689903	+	5.36E+00
III	690091	690150	+	5.88E+00
III	690344	690403	+	5.43E+00
III	690591	690650	+	5.29E+00
III	690841	690900	+	5.43E+00
III	691091	691150	+	5.66E+00
III	691341	691400	+	6.14E+00
III	691591	691650	+	6.45E+00
III	691841	691900	+	5.41E+00
III	692091	692150	+	5.32E+00
III	692344	692403	+	5.36E+00
III	692591	692650	+	5.52E+00
III	692841	692900	+	5.36E+00
III	693091	693150	+	5.43E+00
III	693341	693400	+	5.32E+00
III	693591	693650	+	5.43E+00
III	693841	693900	+	5.38E+00
III	694091	694150	+	5.43E+00
III	694341	694400	+	5.36E+00
III	694591	694650	+	5.46E+00
III	694844	694903	+	5.39E+00
III	695091	695150	+	5.36E+00
III	695341	695400	+	5.61E+00
III	695591	695650	+	5.44E+00
III	695841	695900	+	5.39E+00
III	696091	696150	+	5.25E+00
III	696341	696400	+	5.58E+00
III	696591	696650	+	5.52E+00
III	696844	696903	+	5.58E+00
III	697091	697150	+	5.54E+00
III	697344	697403	+	5.38E+00
III	697591	697650	+	5.67E+00
III	697841	697900	+	5.32E+00
III	698091	698150	+	5.43E+00
III	698341	698400	+	5.43E+00
III	698591	698650	+	5.52E+00
III	698841	698900	+	5.39E+00
III	699091	699150	+	5.52E+00
III	699341	699400	+	5.39E+00
III	699591	699650	+	5.46E+00
III	699841	699900	+	5.66E+00
III	700091	700150	+	5.49E+00
III	700341	700400	+	5.43E+00
III	700591	700650	+	5.36E+00
III	700841	700900	+	5.41E+00
III	701091	701150	+	5.44E+00
III	701341	701400	+	5.39E+00
III	701591	701650	+	5.52E+00
III	702091	702150	+	5.43E+00
III	702341	702400	+	5.43E+00
III	702591	702650	+	5.54E+00
III	702841	702900	+	5.43E+00
III	703091	703150	+	5.55E+00
III	703341	703400	+	5.36E+00
III	703591	703650	+	5.43E+00
III	703841	703900	+	5.41E+00
III	704091	704150	+	5.43E+00
III	704341	704400	+	5.55E+00
III	704591	704650	+	5.43E+00
III	704841	704900	+	5.21E+00
III	705091	705150	+	5.36E+00
III	705341	705400	+	5.58E+00
III	705591	705650	+	5.36E+00
III	705841	705900	+	5.43E+00
III	706091	706150	+	5.38E+00
III	706341	706400	+	5.36E+00
III	706591	706650	+	5.48E+00
III	706841	706900	+	5.36E+00
III	707094	707153	+	5.52E+00
III	707341	707400	+	5.32E+00
III	707591	707650	+	5.32E+00
III	707841	707900	+	5.29E+00
III	708091	708150	+	5.43E+00
III	708341	708400	+	5.49E+00
III	708591	708650	+	5.25E+00
III	708841	708900	+	5.46E+00
III	709091	709150	+	5.44E+00
III	709341	709400	+	5.39E+00
III	709591	709650	+	5.55E+00
III	709841	709900	+	5.32E+00
III	710091	710150	+	5.48E+00
III	710341	710400	+	5.43E+00
III	710591	710650	+	5.43E+00
III	710841	710900	+	5.44E+00
III	711091	711150	+	5.46E+00
III	711341	711400	+	5.36E+00
III	711591	711650	+	5.41E+00
III	711841	711900	+	5.46E+00
III	712091	712150	+	5.30E+00
III	712341	712400	+	5.46E+00
III	712591	712650	+	5.29E+00
III	712841	712900	+	5.29E+00
III	713091	713150	+	5.43E+00
III	713341	713400	+	5.27E+00
III	713591	713650	+	5.43E+00
III	713841	713900	+	5.29E+00
III	714091	714150	+	5.44E+00
III	714341	714400	+	5.52E+00
III	714591	714650	+	5.29E+00
III	714841	714900	+	5.49E+00
III	715091	715150	+	5.34E+00
III	715341	715400	+	5.44E+00
III	715591	715650	+	5.39E+00
III	715841	715900	+	5.52E+00
III	716091	716150	+	5.46E+00
III	716341	716400	+	5.32E+00
III	716591	716650	+	5.43E+00
III	716841	716900	+	5.54E+00
III	717091	717150	+	5.34E+00
III	717341	717400	+	5.43E+00
III	717591	717650	+	5.43E+00
III	717841	717900	+	5.49E+00
III	718091	718150	+	5.51E+00
III	718341	718400	+	5.43E+00
III	718594	718653	+	5.36E+00
III	718841	718900	+	5.39E+00
III	719091	719150	+	5.39E+00
III	719341	719400	+	5.34E+00
III	719591	719650	+	5.38E+00
III	719841	719900	+	5.36E+00
III	720091	720150	+	5.32E+00
III	720341	720400	+	5.21E+00
III	720591	720650	+	5.29E+00
III	720841	720900	+	5.29E+00
III	721091	721150	+	5.39E+00
III	721341	721400	+	5.29E+00
III	721591	721650	+	5.09E+00
III	721841	721900	+	5.32E+00
III	722091	722150	+	5.32E+00
III	722344	722403	+	5.55E+00
III	722591	722650	+	6.22E+00
III	722841	722900	+	5.49E+00
III	723091	723150	+	5.95E+00
III	723341	723400	+	5.38E+00
III	723591	723650	+	5.38E+00
III	723841	723900	+	5.39E+00
III	724091	724150	+	5.43E+00
III	724341	724400	+	5.41E+00
III	724591	724650	+	5.30E+00
III	724841	724900	+	5.32E+00
III	725091	725150	+	5.34E+00
III	725344	725403	+	5.38E+00
III	725591	725650	+	5.39E+00
III	725841	725900	+	5.29E+00
III	726091	726150	+	5.55E+00
III	726341	726400	+	5.73E+00
III	726591	726650	+	5.34E+00
III	726841	726900	+	5.32E+00
III	727091	727150	+	5.32E+00
III	727344	727403	+	5.44E+00
III	727591	727650	+	5.36E+00
III	727841	727900	+	5.49E+00
III	728091	728150	+	5.32E+00
III	728341	728400	+	5.29E+00
III	728594	728653	+	5.34E+00
III	728841	728900	+	5.30E+00
III	729091	729150	+	5.36E+00
III	729341	729400	+	5.34E+00
III	729591	729650	+	5.43E+00
III	729841	729900	+	5.43E+00
III	730091	730150	+	5.46E+00
III	730344	730403	+	5.29E+00
III	730591	730650	+	5.30E+00
III	730841	730900	+	5.32E+00
III	731091	731150	+	5.32E+00
III	731341	731400	+	5.43E+00
III	731591	731650	+	5.39E+00
III	731841	731900	+	5.52E+00
III	732091	732150	+	5.36E+00
III	732341	732400	+	5.36E+00
III	732591	732650	+	5.41E+00
III	732841	732900	+	5.46E+00
III	733091	733150	+	5.39E+00
III	733341	733400	+	5.32E+00
III	733591	733650	+	5.32E+00
III	733841	733900	+	5.32E+00
III	734091	734150	+	5.46E+00
III	734341	734400	+	5.39E+00
III	734591	734650	+	5.32E+00
III	734841	734900	+	5.41E+00
III	735091	735150	+	5.46E+00
III	735341	735400	+	5.36E+00
III	735591	735650	+	5.36E+00
III	735841	735900	+	5.41E+00
III	736091	736150	+	5.39E+00
III	736341	736400	+	5.36E+00
III	736591	736650	+	5.39E+00
III	736841	736900	+	5.48E+00
III	737091	737150	+	5.36E+00
III	737341	737400	+	5.32E+00
III	737591	737650	+	5.21E+00
III	737841	737900	+	5.25E+00
III	738091	738150	+	5.36E+00
III	738341	738400	+	5.70E+00
III	738591	738650	+	5.32E+00
III	738844	738903	+	5.43E+00
III	739091	739150	+	5.46E+00
III	739341	739400	+	5.39E+00
III	739591	739650	+	5.39E+00
III	739841	739900	+	5.41E+00
III	740091	740150	+	5.25E+00
III	740341	740400	+	5.46E+00
III	740591	740650	+	5.39E+00
III	740841	740900	+	5.46E+00
III	741091	741150	+	5.29E+00
III	741341	741400	+	5.17E+00
III	741591	741650	+	5.39E+00
III	741841	741900	+	5.44E+00
III	742091	742150	+	5.46E+00
III	742341	742400	+	5.52E+00
III	742591	742650	+	5.54E+00
III	742841	742900	+	5.32E+00
III	743091	743150	+	5.36E+00
III	743341	743400	+	5.43E+00
III	743591	743650	+	5.32E+00
III	743844	743903	+	5.21E+00
III	744091	744150	+	5.39E+00
III	744341	744400	+	5.38E+00
III	744591	744650	+	5.46E+00
III	744845	744904	+	5.36E+00
III	745091	745150	+	5.46E+00
III	745344	745403	+	5.43E+00
III	745591	745650	+	5.43E+00
III	745841	745900	+	5.21E+00
III	746091	746150	+	5.49E+00
III	746341	746400	+	5.34E+00
III	746597	746656	+	5.44E+00
III	746841	746900	+	5.32E+00
III	747091	747150	+	5.29E+00
III	747344	747403	+	5.39E+00
III	747591	747650	+	5.49E+00
III	747841	747900	+	6.15E+00
III	748091	748150	+	5.78E+00
III	748341	748400	+	5.52E+00
III	748591	748650	+	5.46E+00
III	748841	748900	+	5.51E+00
III	749091	749150	+	5.39E+00
III	749341	749400	+	5.43E+00
III	749591	749650	+	5.46E+00
III	749844	749903	+	5.43E+00
III	750094	750153	+	5.58E+00
III	750341	750400	+	5.61E+00
III	750591	750650	+	5.64E+00
III	750841	750900	+	5.55E+00
III	751091	751150	+	5.67E+00
III	751341	751400	+	5.32E+00
III	751591	751650	+	5.32E+00
III	751841	751900	+	5.46E+00
III	752091	752150	+	5.51E+00
III	752341	752400	+	5.36E+00
III	752591	752650	+	5.39E+00
III	752841	752900	+	5.58E+00
III	753091	753150	+	5.25E+00
III	753341	753400	+	5.39E+00
III	753594	753653	+	5.83E+00
III	753841	753900	+	5.41E+00
III	754094	754153	+	5.32E+00
III	754341	754400	+	5.43E+00
III	754594	754653	+	5.36E+00
III	754841	754900	+	5.32E+00
III	755091	755150	+	5.49E+00
III	755341	755400	+	5.43E+00
III	755591	755650	+	5.21E+00
III	755841	755900	+	5.29E+00
III	756091	756150	+	5.52E+00
III	756341	756400	+	5.30E+00
III	756591	756650	+	5.52E+00
III	756841	756900	+	5.36E+00
III	757091	757150	+	5.39E+00
III	757341	757400	+	5.39E+00
III	757591	757650	+	5.44E+00
III	757841	757900	+	5.36E+00
III	758091	758150	+	5.25E+00
III	758341	758400	+	5.27E+00
III	758591	758650	+	5.29E+00
III	758841	758900	+	5.43E+00
III	759091	759150	+	5.36E+00
III	759341	759400	+	5.52E+00
III	759591	759650	+	5.39E+00
III	759841	759900	+	5.43E+00
III	760091	760150	+	5.32E+00
III	760341	760400	+	5.25E+00
III	760591	760650	+	5.49E+00
III	760841	760900	+	5.36E+00
III	761091	761150	+	5.43E+00
III	761341	761400	+	5.17E+00
III	761591	761650	+	5.46E+00
III	761841	761900	+	5.36E+00
III	762091	762150	+	5.29E+00
III	762341	762400	+	5.36E+00
III	762591	762650	+	5.39E+00
III	762841	762900	+	5.29E+00
III	763091	763150	+	5.43E+00
III	763341	763400	+	5.43E+00
III	763591	763650	+	5.48E+00
III	763841	763900	+	5.49E+00
III	764091	764150	+	5.34E+00
III	764341	764400	+	5.30E+00
III	764591	764650	+	5.25E+00
III	764841	764900	+	5.46E+00
III	765091	765150	+	5.39E+00
III	765341	765400	+	5.29E+00
III	765591	765650	+	5.30E+00
III	765841	765900	+	5.43E+00
III	766091	766150	+	5.46E+00
III	766341	766400	+	5.52E+00
III	766591	766650	+	5.43E+00
III	766841	766900	+	5.46E+00
III	767094	767153	+	5.49E+00
III	767341	767400	+	5.46E+00
III	767591	767650	+	5.34E+00
III	767841	767900	+	5.43E+00
III	768091	768150	+	5.29E+00
III	768341	768400	+	5.36E+00
III	768591	768650	+	5.36E+00
III	768841	768900	+	5.43E+00
III	769091	769150	+	5.32E+00
III	769341	769400	+	5.23E+00
III	769595	769654	+	5.34E+00
III	769841	769900	+	5.41E+00
III	770091	770150	+	5.17E+00
III	770341	770400	+	5.41E+00
III	770591	770650	+	5.61E+00
III	770844	770903	+	5.43E+00
III	771091	771150	+	5.43E+00
III	771341	771400	+	5.39E+00
III	771591	771650	+	5.43E+00
III	771844	771903	+	5.61E+00
III	772091	772150	+	5.43E+00
III	772341	772400	+	5.52E+00
III	772591	772650	+	5.25E+00
III	772841	772900	+	5.36E+00
III	773091	773150	+	5.36E+00
III	773341	773400	+	5.30E+00
III	773591	773650	+	5.87E+00
III	773841	773900	+	8.43E+00
III	774091	774150	+	8.02E+00
III	774344	774403	+	6.87E+00
III	774591	774650	+	6.66E+00
III	774841	774900	+	5.39E+00
III	775091	775150	+	5.52E+00
III	775341	775400	+	5.39E+00
III	775591	775650	+	5.52E+00
III	775841	775900	+	5.29E+00
III	776091	776150	+	5.55E+00
III	776341	776400	+	5.39E+00
III	776594	776653	+	5.55E+00
III	776841	776900	+	5.44E+00
III	777094	777153	+	5.43E+00
III	777341	777400	+	5.46E+00
III	777591	777650	+	5.29E+00
III	777908	777967	+	5.39E+00
III	778225	778284	+	5.46E+00
III	778931	778990	+	5.49E+00
III	779061	779120	+	5.52E+00
III	779293	779352	+	5.46E+00
III	779512	779571	+	5.36E+00
III	779681	779740	+	5.36E+00
III	779841	779900	+	5.46E+00
III	780318	780377	+	5.32E+00
III	780655	780714	+	5.21E+00
III	780749	780808	+	5.32E+00
III	781068	781127	+	5.29E+00
III	781263	781322	+	5.43E+00
III	781599	781658	+	5.49E+00
III	781818	781877	+	5.32E+00
III	782056	782115	+	5.52E+00
III	782091	782150	+	5.39E+00
III	782513	782572	+	5.21E+00
III	782841	782900	+	5.46E+00
III	783091	783150	+	5.52E+00
III	783341	783400	+	5.38E+00
III	783591	783650	+	5.43E+00
III	783841	783900	+	5.44E+00
III	784091	784150	+	5.36E+00
III	784341	784400	+	5.49E+00
III	784591	784650	+	5.32E+00
III	784841	784900	+	5.39E+00
III	785091	785150	+	5.21E+00
III	785344	785403	+	5.21E+00
III	785594	785653	+	5.36E+00
III	785841	785900	+	5.25E+00
III	786091	786150	+	5.46E+00
III	786341	786400	+	5.43E+00
III	786591	786650	+	5.32E+00
III	786841	786900	+	5.36E+00
III	787091	787150	+	5.58E+00
III	787341	787400	+	5.29E+00
III	787591	787650	+	5.39E+00
III	787841	787900	+	5.46E+00
III	788091	788150	+	5.25E+00
III	788341	788400	+	5.55E+00
III	788591	788650	+	5.46E+00
III	788844	788903	+	5.48E+00
III	789091	789150	+	5.36E+00
III	789341	789400	+	5.39E+00
III	789591	789650	+	5.36E+00
III	789841	789900	+	5.39E+00
III	790091	790150	+	5.23E+00
III	790341	790400	+	5.36E+00
III	790591	790650	+	5.46E+00
III	790841	790900	+	5.32E+00
III	791091	791150	+	5.38E+00
III	791344	791403	+	5.29E+00
III	791594	791653	+	5.21E+00
III	791841	791900	+	5.30E+00
III	792091	792150	+	5.29E+00
III	792341	792400	+	5.39E+00
III	792591	792650	+	5.46E+00
III	792841	792900	+	5.41E+00
III	793091	793150	+	5.43E+00
III	793341	793400	+	5.39E+00
III	793591	793650	+	5.63E+00
III	793844	793903	+	6.70E+00
III	794091	794150	+	5.13E+00
III	794341	794400	+	5.17E+00
III	794591	794650	+	5.44E+00
III	794844	794903	+	5.25E+00
III	795091	795150	+	5.38E+00
III	795341	795400	+	5.36E+00
III	795591	795650	+	5.34E+00
III	795841	795900	+	5.52E+00
III	796091	796150	+	5.49E+00
III	796341	796400	+	5.34E+00
III	796591	796650	+	5.30E+00
III	796841	796900	+	5.67E+00
III	797091	797150	+	5.39E+00
III	797341	797400	+	5.52E+00
III	797591	797650	+	5.46E+00
III	797841	797900	+	5.36E+00
III	798094	798153	+	5.55E+00
III	798341	798400	+	6.17E+00
III	798591	798650	+	8.09E+00
III	798841	798900	+	5.49E+00
III	799091	799150	+	5.49E+00
III	799341	799400	+	5.30E+00
III	799591	799650	+	5.21E+00
III	799841	799900	+	5.43E+00
III	800091	800150	+	5.39E+00
III	800347	800406	+	5.36E+00
III	800591	800650	+	5.25E+00
III	800841	800900	+	5.32E+00
III	801091	801150	+	5.39E+00
III	801341	801400	+	5.46E+00
III	801591	801650	+	5.61E+00
III	801841	801900	+	5.32E+00
III	802091	802150	+	5.38E+00
III	802341	802400	+	5.61E+00
III	802591	802650	+	5.32E+00
III	802844	802903	+	5.32E+00
III	803091	803150	+	5.48E+00
III	803341	803400	+	5.29E+00
III	803591	803650	+	5.32E+00
III	803841	803900	+	5.21E+00
III	804091	804150	+	5.44E+00
III	804341	804400	+	5.52E+00
III	804591	804650	+	5.32E+00
III	804841	804900	+	5.36E+00
III	805091	805150	+	5.29E+00
III	805341	805400	+	5.55E+00
III	805591	805650	+	5.25E+00
III	805841	805900	+	5.25E+00
III	806091	806150	+	5.46E+00
III	806341	806400	+	5.41E+00
III	806591	806650	+	5.36E+00
III	806841	806900	+	5.52E+00
III	807091	807150	+	5.52E+00
III	807341	807400	+	5.29E+00
III	807591	807650	+	5.44E+00
III	807841	807900	+	5.55E+00
III	808091	808150	+	5.36E+00
III	808341	808400	+	5.27E+00
III	808591	808650	+	5.61E+00
III	808841	808900	+	5.41E+00
III	809091	809150	+	5.32E+00
III	809341	809400	+	5.39E+00
III	809591	809650	+	5.32E+00
III	809841	809900	+	5.36E+00
III	810091	810150	+	5.29E+00
III	810341	810400	+	5.39E+00
III	810591	810650	+	5.36E+00
III	810841	810900	+	5.36E+00
III	811091	811150	+	5.27E+00
III	811341	811400	+	5.29E+00
III	811591	811650	+	5.43E+00
III	811844	811903	+	5.43E+00
III	812091	812150	+	5.46E+00
III	812341	812400	+	5.64E+00
III	812591	812650	+	5.52E+00
III	812841	812900	+	7.04E+00
III	813091	813150	+	8.85E+00
III	813341	813400	+	7.38E+00
III	813591	813650	+	5.58E+00
III	813841	813900	+	5.49E+00
III	814091	814150	+	6.87E+00
III	814341	814400	+	5.78E+00
III	814591	814650	+	6.34E+00
III	814841	814900	+	7.94E+00
III	815091	815150	+	5.21E+00
III	815341	815400	+	5.36E+00
III	815591	815650	+	5.30E+00
III	815841	815900	+	5.51E+00
III	816091	816150	+	5.46E+00
III	816341	816400	+	5.43E+00
III	816591	816650	+	5.34E+00
III	816841	816900	+	5.39E+00
III	817091	817150	+	5.21E+00
III	817341	817400	+	5.43E+00
III	817591	817650	+	5.32E+00
III	817841	817900	+	5.39E+00
III	818091	818150	+	5.43E+00
III	818341	818400	+	5.52E+00
III	818591	818650	+	5.32E+00
III	818841	818900	+	5.32E+00
III	819091	819150	+	5.60E+00
III	819341	819400	+	5.43E+00
III	819591	819650	+	5.46E+00
III	819841	819900	+	5.46E+00
III	820091	820150	+	5.19E+00
III	820341	820400	+	5.49E+00
III	820591	820650	+	5.44E+00
III	820841	820900	+	5.30E+00
III	821094	821153	+	5.36E+00
III	821344	821403	+	5.43E+00
III	821591	821650	+	5.27E+00
III	821841	821900	+	6.27E+00
III	822091	822150	+	5.34E+00
III	822341	822400	+	5.48E+00
III	822591	822650	+	5.34E+00
III	822841	822900	+	5.52E+00
III	823091	823150	+	5.32E+00
III	823341	823400	+	5.44E+00
III	823591	823650	+	5.39E+00
III	823841	823900	+	5.64E+00
III	824094	824153	+	5.61E+00
III	824341	824400	+	5.39E+00
III	824591	824650	+	5.32E+00
III	824841	824900	+	5.29E+00
III	825091	825150	+	5.41E+00
III	825341	825400	+	5.81E+00
III	825591	825650	+	5.44E+00
III	825841	825900	+	5.29E+00
III	826091	826150	+	5.29E+00
III	826344	826403	+	5.29E+00
III	826591	826650	+	5.17E+00
III	826841	826900	+	6.80E+00
III	827091	827150	+	6.00E+00
III	827341	827400	+	5.52E+00
III	827591	827650	+	5.36E+00
III	827841	827900	+	5.39E+00
III	828091	828150	+	5.38E+00
III	828341	828400	+	5.39E+00
III	828591	828650	+	5.49E+00
III	828841	828900	+	6.22E+00
III	829091	829150	+	5.58E+00
III	829341	829400	+	5.39E+00
III	829591	829650	+	5.34E+00
III	829841	829900	+	5.29E+00
III	830091	830150	+	5.21E+00
III	830341	830400	+	5.36E+00
III	830591	830650	+	5.39E+00
III	830844	830903	+	5.39E+00
III	831091	831150	+	5.32E+00
III	831341	831400	+	5.30E+00
III	831591	831650	+	5.39E+00
III	831841	831900	+	5.30E+00
III	832091	832150	+	5.39E+00
III	832344	832403	+	5.38E+00
III	832591	832650	+	5.58E+00
III	832841	832900	+	5.36E+00
III	833091	833150	+	5.39E+00
III	833341	833400	+	5.38E+00
III	833591	833650	+	5.46E+00
III	833841	833900	+	5.44E+00
III	834091	834150	+	5.34E+00
III	834341	834400	+	5.39E+00
III	834591	834650	+	5.46E+00
III	834841	834900	+	5.29E+00
III	835091	835150	+	5.49E+00
III	835341	835400	+	5.49E+00
III	835591	835650	+	5.32E+00
III	835841	835900	+	5.39E+00
III	836091	836150	+	5.32E+00
III	836341	836400	+	5.48E+00
III	836591	836650	+	5.32E+00
III	836841	836900	+	5.34E+00
III	837091	837150	+	5.46E+00
III	837341	837400	+	5.46E+00
III	837591	837650	+	5.29E+00
III	837841	837900	+	5.36E+00
III	838091	838150	+	5.36E+00
III	838341	838400	+	5.63E+00
III	838594	838653	+	5.46E+00
III	838841	838900	+	5.75E+00
III	839091	839150	+	5.36E+00
III	839341	839400	+	5.75E+00
III	839591	839650	+	5.46E+00
III	839841	839900	+	5.39E+00
III	840091	840150	+	5.25E+00
III	840341	840400	+	5.32E+00
III	840591	840650	+	5.43E+00
III	840844	840903	+	5.46E+00
III	841091	841150	+	5.39E+00
III	841341	841400	+	5.38E+00
III	841591	841650	+	5.36E+00
III	841841	841900	+	5.36E+00
III	842091	842150	+	5.81E+00
III	842344	842403	+	5.32E+00
III	842591	842650	+	5.32E+00
III	842841	842900	+	5.36E+00
III	843091	843150	+	5.48E+00
III	843341	843400	+	5.49E+00
III	843591	843650	+	5.34E+00
III	843841	843900	+	5.21E+00
III	844091	844150	+	5.36E+00
III	844341	844400	+	5.46E+00
III	844591	844650	+	5.46E+00
III	844841	844900	+	5.36E+00
III	845091	845150	+	5.52E+00
III	845341	845400	+	6.07E+00
III	845591	845650	+	5.43E+00
III	845841	845900	+	5.29E+00
III	846091	846150	+	5.36E+00
III	846341	846400	+	5.39E+00
III	846594	846653	+	5.25E+00
III	846841	846900	+	5.55E+00
III	847095	847154	+	6.49E+00
III	847341	847400	+	5.34E+00
III	847591	847650	+	5.43E+00
III	847701	847760	+	6.29E+00
III	847841	847900	+	5.46E+00
III	848091	848150	+	5.43E+00
III	848341	848400	+	5.39E+00
III	848591	848650	+	5.21E+00
III	848841	848900	+	5.36E+00
III	849091	849150	+	5.32E+00
III	849341	849400	+	5.36E+00
III	849591	849650	+	5.64E+00
III	849841	849900	+	5.38E+00
III	850091	850150	+	5.17E+00
III	850341	850400	+	5.46E+00
III	850591	850650	+	5.39E+00
III	850841	850900	+	5.46E+00
III	851091	851150	+	5.29E+00
III	851341	851400	+	5.48E+00
III	851591	851650	+	5.32E+00
III	851841	851900	+	5.34E+00
III	852091	852150	+	5.32E+00
III	852341	852400	+	5.29E+00
III	852591	852650	+	5.21E+00
III	852841	852900	+	5.32E+00
III	853091	853150	+	5.36E+00
III	853591	853650	+	5.41E+00
III	853841	853900	+	5.21E+00
III	854094	854153	+	5.36E+00
III	854344	854403	+	5.36E+00
III	854591	854650	+	5.44E+00
III	854841	854900	+	5.39E+00
III	855095	855154	+	5.32E+00
III	855341	855400	+	5.29E+00
III	855591	855650	+	5.32E+00
III	855841	855900	+	5.29E+00
III	856091	856150	+	5.38E+00
III	856341	856400	+	5.36E+00
III	856591	856650	+	5.25E+00
III	856841	856900	+	5.32E+00
III	857091	857150	+	5.58E+00
III	857344	857403	+	5.46E+00
III	857591	857650	+	5.46E+00
III	857841	857900	+	5.49E+00
III	858094	858153	+	5.49E+00
III	858341	858400	+	5.29E+00
III	858591	858650	+	5.52E+00
III	858841	858900	+	5.60E+00
III	859091	859150	+	5.79E+00
III	859341	859400	+	5.39E+00
III	859591	859650	+	5.73E+00
III	859841	859900	+	5.58E+00
III	860091	860150	+	5.58E+00
III	860341	860400	+	5.46E+00
III	860591	860650	+	5.38E+00
III	860844	860903	+	5.32E+00
III	861091	861150	+	5.36E+00
III	861341	861400	+	5.43E+00
III	861591	861650	+	5.36E+00
III	861841	861900	+	5.64E+00
III	862091	862150	+	7.13E+00
III	862341	862400	+	5.36E+00
III	862591	862650	+	5.43E+00
III	862841	862900	+	5.46E+00
III	863091	863150	+	5.54E+00
III	863341	863400	+	5.46E+00
III	863591	863650	+	5.36E+00
III	863841	863900	+	5.46E+00
III	864091	864150	+	5.78E+00
III	864341	864400	+	5.86E+00
III	864594	864653	+	5.52E+00
III	864841	864900	+	6.34E+00
III	865091	865150	+	5.39E+00
III	865341	865400	+	5.58E+00
III	865591	865650	+	5.39E+00
III	865841	865900	+	5.36E+00
III	866091	866150	+	5.49E+00
III	866341	866400	+	5.58E+00
III	866591	866650	+	5.49E+00
III	866841	866900	+	5.36E+00
III	867091	867150	+	5.51E+00
III	867341	867400	+	5.30E+00
III	867591	867650	+	5.43E+00
III	867841	867900	+	5.46E+00
III	868091	868150	+	5.46E+00
III	868341	868400	+	5.77E+00
III	868594	868653	+	5.39E+00
III	868841	868900	+	5.36E+00
III	869094	869153	+	5.36E+00
III	869341	869400	+	5.34E+00
III	869591	869650	+	5.36E+00
III	869841	869900	+	5.27E+00
III	870091	870150	+	5.43E+00
III	870341	870400	+	5.49E+00
III	870591	870650	+	5.46E+00
III	870841	870900	+	5.32E+00
III	871091	871150	+	5.29E+00
III	871341	871400	+	5.32E+00
III	871591	871650	+	5.29E+00
III	871841	871900	+	5.52E+00
III	872091	872150	+	5.39E+00
III	872341	872400	+	5.32E+00
III	872591	872650	+	5.38E+00
III	872841	872900	+	5.36E+00
III	873091	873150	+	5.46E+00
III	873341	873400	+	5.44E+00
III	873591	873650	+	5.36E+00
III	873841	873900	+	5.43E+00
III	874091	874150	+	5.25E+00
III	874341	874400	+	5.21E+00
III	874591	874650	+	5.29E+00
III	874841	874900	+	5.34E+00
III	875091	875150	+	5.43E+00
III	875341	875400	+	5.43E+00
III	875591	875650	+	5.15E+00
III	875841	875900	+	5.29E+00
III	876091	876150	+	5.70E+00
III	876341	876400	+	5.99E+00
III	876591	876650	+	5.39E+00
III	876841	876900	+	5.39E+00
III	877091	877150	+	5.52E+00
III	877341	877400	+	5.44E+00
III	877591	877650	+	5.39E+00
III	877841	877900	+	5.36E+00
III	878091	878150	+	5.41E+00
III	878341	878400	+	5.39E+00
III	878591	878650	+	5.23E+00
III	878844	878903	+	5.15E+00
III	879094	879153	+	5.41E+00
III	879341	879400	+	5.55E+00
III	879591	879650	+	5.48E+00
III	879841	879900	+	5.43E+00
III	880091	880150	+	5.30E+00
III	880341	880400	+	5.23E+00
III	880591	880650	+	5.46E+00
III	880841	880900	+	5.36E+00
III	881094	881153	+	5.46E+00
III	881341	881400	+	5.25E+00
III	881591	881650	+	5.36E+00
III	881841	881900	+	5.21E+00
III	882097	882156	+	5.36E+00
III	882341	882400	+	5.29E+00
III	882591	882650	+	5.43E+00
III	882841	882900	+	5.39E+00
III	883091	883150	+	5.32E+00
III	883341	883400	+	5.32E+00
III	883591	883650	+	5.32E+00
III	883841	883900	+	5.34E+00
III	884091	884150	+	5.43E+00
III	884341	884400	+	5.49E+00
III	884591	884650	+	5.39E+00
III	884841	884900	+	5.29E+00
III	885091	885150	+	5.34E+00
III	885341	885400	+	5.46E+00
III	885591	885650	+	5.41E+00
III	885841	885900	+	5.30E+00
III	886091	886150	+	5.49E+00
III	886341	886400	+	5.55E+00
III	886591	886650	+	5.46E+00
III	886841	886900	+	5.25E+00
III	887091	887150	+	5.36E+00
III	887341	887400	+	5.41E+00
III	887591	887650	+	5.52E+00
III	887841	887900	+	5.32E+00
III	888091	888150	+	5.29E+00
III	888341	888400	+	5.43E+00
III	888591	888650	+	5.36E+00
III	888841	888900	+	5.36E+00
III	889091	889150	+	5.89E+00
III	889341	889400	+	5.49E+00
III	889594	889653	+	5.32E+00
III	889841	889900	+	5.52E+00
III	890091	890150	+	5.38E+00
III	890347	890406	+	5.55E+00
III	890591	890650	+	5.29E+00
III	890841	890900	+	5.32E+00
III	891091	891150	+	5.54E+00
III	891341	891400	+	5.32E+00
III	891591	891650	+	5.46E+00
III	891841	891900	+	5.46E+00
III	892091	892150	+	5.41E+00
III	892341	892400	+	5.34E+00
III	892591	892650	+	5.30E+00
III	892841	892900	+	5.39E+00
III	893091	893150	+	5.32E+00
III	893344	893403	+	5.34E+00
III	893591	893650	+	5.39E+00
III	893841	893900	+	5.36E+00
III	894091	894150	+	5.39E+00
III	894341	894400	+	5.36E+00
III	894591	894650	+	5.36E+00
III	894841	894900	+	5.39E+00
III	895094	895153	+	5.39E+00
III	895341	895400	+	5.73E+00
III	895591	895650	+	5.55E+00
III	895841	895900	+	5.39E+00
III	896091	896150	+	5.36E+00
III	896344	896403	+	5.55E+00
III	896591	896650	+	5.25E+00
III	896841	896900	+	5.36E+00
III	897091	897150	+	5.25E+00
III	897341	897400	+	5.34E+00
III	897591	897650	+	5.51E+00
III	897841	897900	+	5.74E+00
III	898091	898150	+	5.41E+00
III	898341	898400	+	5.39E+00
III	898591	898650	+	5.48E+00
III	898841	898900	+	5.52E+00
III	899091	899150	+	5.32E+00
III	899344	899403	+	5.36E+00
III	899594	899653	+	5.29E+00
III	899841	899900	+	5.36E+00
III	900091	900150	+	5.46E+00
III	900341	900400	+	5.44E+00
III	900591	900650	+	5.52E+00
III	900841	900900	+	5.43E+00
III	901091	901150	+	5.58E+00
III	901341	901400	+	5.29E+00
III	901591	901650	+	5.52E+00
III	901841	901900	+	5.39E+00
III	902091	902150	+	5.30E+00
III	902341	902400	+	5.46E+00
III	902591	902650	+	5.27E+00
III	902841	902900	+	5.17E+00
III	903091	903150	+	5.39E+00
III	903341	903400	+	5.36E+00
III	903591	903650	+	5.32E+00
III	903841	903900	+	5.36E+00
III	904091	904150	+	5.39E+00
III	904341	904400	+	5.46E+00
III	904591	904650	+	5.32E+00
III	904841	904900	+	5.38E+00
III	905091	905150	+	5.27E+00
III	905341	905400	+	5.25E+00
III	905591	905650	+	5.29E+00
III	905841	905900	+	5.29E+00
III	906091	906150	+	5.21E+00
III	906344	906403	+	5.38E+00
III	906591	906650	+	5.32E+00
III	906841	906900	+	5.52E+00
III	907091	907150	+	5.32E+00
III	907341	907400	+	5.25E+00
III	907591	907650	+	5.36E+00
III	907841	907900	+	5.29E+00
III	908091	908150	+	5.29E+00
III	908341	908400	+	5.43E+00
III	908591	908650	+	5.86E+00
III	908841	908900	+	5.43E+00
III	909091	909150	+	5.36E+00
III	909341	909400	+	5.49E+00
III	909591	909650	+	5.81E+00
III	909841	909900	+	5.34E+00
III	910091	910150	+	5.39E+00
III	910341	910400	+	5.43E+00
III	910591	910650	+	5.32E+00
III	910841	910900	+	5.55E+00
III	911091	911150	+	5.32E+00
III	911341	911400	+	5.32E+00
III	911591	911650	+	5.51E+00
III	911841	911900	+	5.52E+00
III	912091	912150	+	5.43E+00
III	912341	912400	+	5.32E+00
III	912594	912653	+	5.58E+00
III	912841	912900	+	5.39E+00
III	913091	913150	+	5.64E+00
III	913341	913400	+	6.01E+00
III	913591	913650	+	7.26E+00
III	913841	913900	+	6.04E+00
III	914091	914150	+	5.39E+00
III	914341	914400	+	5.86E+00
III	914591	914650	+	7.25E+00
III	914841	914900	+	5.46E+00
III	915091	915150	+	5.25E+00
III	915341	915400	+	5.41E+00
III	915591	915650	+	5.46E+00
III	915841	915900	+	5.32E+00
III	916091	916150	+	5.23E+00
III	916341	916400	+	5.49E+00
III	916591	916650	+	5.36E+00
III	916841	916900	+	5.21E+00
III	917091	917150	+	5.36E+00
III	917341	917400	+	5.25E+00
III	917591	917650	+	5.44E+00
III	917841	917900	+	5.43E+00
III	918091	918150	+	7.94E+00
III	918341	918400	+	6.97E+00
III	918591	918650	+	5.32E+00
III	918841	918900	+	5.21E+00
III	919091	919150	+	5.36E+00
III	919341	919400	+	5.43E+00
III	919591	919650	+	5.25E+00
III	919841	919900	+	5.41E+00
III	920094	920153	+	5.30E+00
III	920341	920400	+	5.36E+00
III	920591	920650	+	5.49E+00
III	920841	920900	+	5.39E+00
III	921091	921150	+	5.81E+00
III	921341	921400	+	5.36E+00
III	921591	921650	+	5.58E+00
III	921841	921900	+	5.43E+00
III	922091	922150	+	5.46E+00
III	922341	922400	+	5.32E+00
III	922591	922650	+	5.44E+00
III	922841	922900	+	5.29E+00
III	923091	923150	+	5.32E+00
III	923341	923400	+	5.39E+00
III	923591	923650	+	5.46E+00
III	923844	923903	+	5.36E+00
III	924091	924150	+	5.49E+00
III	924341	924400	+	5.38E+00
III	924591	924650	+	5.39E+00
III	924841	924900	+	5.39E+00
III	925091	925150	+	5.44E+00
III	925341	925400	+	5.36E+00
III	925591	925650	+	5.38E+00
III	925841	925900	+	5.39E+00
III	926091	926150	+	5.43E+00
III	926341	926400	+	5.36E+00
III	926591	926650	+	5.38E+00
III	926841	926900	+	5.32E+00
III	927091	927150	+	5.46E+00
III	927341	927400	+	5.29E+00
III	927591	927650	+	5.43E+00
III	927841	927900	+	5.46E+00
III	928091	928150	+	6.58E+00
III	928341	928400	+	5.43E+00
III	928591	928650	+	5.58E+00
III	928841	928900	+	5.39E+00
III	929091	929150	+	5.29E+00
III	929341	929400	+	5.78E+00
III	929591	929650	+	5.67E+00
III	929841	929900	+	5.49E+00
III	930091	930150	+	5.43E+00
III	930341	930400	+	5.36E+00
III	930591	930650	+	5.43E+00
III	930841	930900	+	5.38E+00
III	931091	931150	+	5.36E+00
III	931341	931400	+	5.52E+00
III	931591	931650	+	5.61E+00
III	931841	931900	+	5.39E+00
III	932091	932150	+	5.36E+00
III	932341	932400	+	5.32E+00
III	932591	932650	+	5.73E+00
III	932841	932900	+	5.43E+00
III	933091	933150	+	5.39E+00
III	933344	933403	+	5.36E+00
III	933591	933650	+	5.36E+00
III	933841	933900	+	5.43E+00
III	934094	934153	+	5.46E+00
III	934341	934400	+	5.43E+00
III	934591	934650	+	5.29E+00
III	934841	934900	+	5.29E+00
III	935091	935150	+	5.48E+00
III	935341	935400	+	5.32E+00
III	935591	935650	+	5.46E+00
III	935841	935900	+	5.43E+00
III	936091	936150	+	5.21E+00
III	936341	936400	+	5.49E+00
III	936591	936650	+	5.32E+00
III	936841	936900	+	5.41E+00
III	937091	937150	+	5.38E+00
III	937341	937400	+	5.25E+00
III	937594	937653	+	5.39E+00
III	937841	937900	+	5.36E+00
III	938091	938150	+	5.29E+00
III	938341	938400	+	5.29E+00
III	938591	938650	+	5.52E+00
III	938841	938900	+	5.38E+00
III	939091	939150	+	5.36E+00
III	939341	939400	+	5.52E+00
III	939591	939650	+	5.36E+00
III	939841	939900	+	5.55E+00
III	940091	940150	+	5.67E+00
III	940341	940400	+	6.63E+00
III	940591	940650	+	1.04E+01
III	940841	940900	+	5.49E+00
III	941091	941150	+	5.38E+00
III	941341	941400	+	5.29E+00
III	941591	941650	+	5.36E+00
III	941841	941900	+	5.39E+00
III	942091	942150	+	5.32E+00
III	942341	942400	+	5.52E+00
III	942591	942650	+	5.29E+00
III	942841	942900	+	5.46E+00
III	943091	943150	+	5.41E+00
III	943341	943400	+	5.39E+00
III	943591	943650	+	5.36E+00
III	943841	943900	+	5.30E+00
III	944091	944150	+	5.21E+00
III	944341	944400	+	5.55E+00
III	944591	944650	+	5.49E+00
III	944841	944900	+	5.29E+00
III	945091	945150	+	5.36E+00
III	945341	945400	+	5.17E+00
III	945591	945650	+	5.36E+00
III	945841	945900	+	5.36E+00
III	946091	946150	+	5.36E+00
III	946341	946400	+	5.54E+00
III	946591	946650	+	5.39E+00
III	946841	946900	+	5.39E+00
III	947091	947150	+	5.32E+00
III	947341	947400	+	5.43E+00
III	947591	947650	+	5.19E+00
III	947841	947900	+	5.49E+00
III	948091	948150	+	5.44E+00
III	948341	948400	+	5.29E+00
III	948591	948650	+	5.49E+00
III	948841	948900	+	5.32E+00
III	949091	949150	+	5.32E+00
III	949341	949400	+	5.81E+00
III	949594	949653	+	5.43E+00
III	949841	949900	+	5.46E+00
III	950091	950150	+	5.32E+00
III	950341	950400	+	5.43E+00
III	950591	950650	+	5.39E+00
III	950841	950900	+	5.43E+00
III	951091	951150	+	5.46E+00
III	951341	951400	+	5.48E+00
III	951591	951650	+	5.52E+00
III	951841	951900	+	5.34E+00
III	952091	952150	+	5.36E+00
III	952341	952400	+	5.34E+00
III	952591	952650	+	5.49E+00
III	952841	952900	+	5.43E+00
III	953091	953150	+	5.32E+00
III	953341	953400	+	5.36E+00
III	953591	953650	+	5.49E+00
III	953841	953900	+	5.21E+00
III	954091	954150	+	5.39E+00
III	954341	954400	+	5.36E+00
III	954591	954650	+	5.32E+00
III	954841	954900	+	5.32E+00
III	955091	955150	+	5.39E+00
III	955341	955400	+	5.48E+00
III	955591	955650	+	5.57E+00
III	955841	955900	+	5.32E+00
III	956091	956150	+	5.38E+00
III	956341	956400	+	5.41E+00
III	956591	956650	+	5.32E+00
III	956841	956900	+	5.46E+00
III	957091	957150	+	5.21E+00
III	957341	957400	+	5.30E+00
III	957591	957650	+	5.34E+00
III	957841	957900	+	5.41E+00
III	958091	958150	+	5.52E+00
III	958341	958400	+	5.48E+00
III	958595	958654	+	5.27E+00
III	958841	958900	+	5.46E+00
III	959091	959150	+	5.15E+00
III	959341	959400	+	5.38E+00
III	959591	959650	+	5.43E+00
III	960087	960146	+	5.27E+00
III	960091	960150	+	5.29E+00
III	960341	960400	+	5.29E+00
III	960591	960650	+	5.46E+00
III	960712	960771	+	5.46E+00
III	961223	961282	+	5.32E+00
III	961341	961400	+	5.32E+00
III	961594	961653	+	5.46E+00
III	961841	961900	+	5.32E+00
III	962123	962182	+	5.58E+00
III	962389	962448	+	5.43E+00
III	962607	962666	+	5.30E+00
III	962809	962868	+	5.32E+00
III	963027	963086	+	6.60E+00
III	963341	963400	+	5.39E+00
III	963591	963650	+	5.23E+00
III	963841	963900	+	5.34E+00
III	964091	964150	+	5.32E+00
III	964341	964400	+	5.46E+00
III	964591	964650	+	5.29E+00
III	964841	964900	+	5.32E+00
III	965091	965150	+	5.27E+00
III	965341	965400	+	5.39E+00
III	965591	965650	+	5.39E+00
III	965841	965900	+	5.55E+00
III	966091	966150	+	5.36E+00
III	966341	966400	+	5.39E+00
III	966591	966650	+	5.32E+00
III	966841	966900	+	5.46E+00
III	967091	967150	+	5.39E+00
III	967341	967400	+	5.32E+00
III	967591	967650	+	5.41E+00
III	967841	967900	+	5.52E+00
III	968091	968150	+	5.36E+00
III	968341	968400	+	5.21E+00
III	968591	968650	+	5.27E+00
III	968841	968900	+	5.49E+00
III	969094	969153	+	5.32E+00
III	969341	969400	+	5.43E+00
III	969594	969653	+	5.39E+00
III	969841	969900	+	5.39E+00
III	970091	970150	+	5.32E+00
III	970341	970400	+	5.23E+00
III	970591	970650	+	5.38E+00
III	970845	970904	+	5.41E+00
III	971091	971150	+	5.46E+00
III	971341	971400	+	5.46E+00
III	971591	971650	+	5.49E+00
III	971841	971900	+	5.32E+00
III	972094	972153	+	5.36E+00
III	972341	972400	+	5.21E+00
III	972591	972650	+	5.39E+00
III	972841	972900	+	5.52E+00
III	973091	973150	+	8.06E+00
III	973341	973400	+	5.52E+00
III	973591	973650	+	5.30E+00
III	973841	973900	+	5.43E+00
III	974091	974150	+	5.86E+00
III	974341	974400	+	5.39E+00
III	974591	974650	+	5.46E+00
III	974841	974900	+	5.39E+00
III	975091	975150	+	5.38E+00
III	975344	975403	+	5.32E+00
III	975591	975650	+	5.49E+00
III	975841	975900	+	5.32E+00
III	976091	976150	+	6.87E+00
III	976341	976400	+	5.75E+00
III	976591	976650	+	5.39E+00
III	976841	976900	+	5.36E+00
III	977091	977150	+	5.39E+00
III	977341	977400	+	5.32E+00
III	977591	977650	+	5.36E+00
III	977841	977900	+	5.36E+00
III	978091	978150	+	5.17E+00
III	978341	978400	+	5.39E+00
III	978591	978650	+	5.21E+00
III	978841	978900	+	5.32E+00
III	979091	979150	+	5.46E+00
III	979341	979400	+	5.29E+00
III	979591	979650	+	5.23E+00
III	979841	979900	+	5.49E+00
III	980091	980150	+	5.39E+00
III	980341	980400	+	5.32E+00
III	980591	980650	+	5.52E+00
III	980841	980900	+	5.44E+00
III	981091	981150	+	5.21E+00
III	981341	981400	+	5.61E+00
III	981591	981650	+	6.11E+00
III	981841	981900	+	5.64E+00
III	982091	982150	+	5.39E+00
III	982341	982400	+	5.49E+00
III	982591	982650	+	5.48E+00
III	982841	982900	+	5.32E+00
III	983091	983150	+	5.51E+00
III	983341	983400	+	5.61E+00
III	983591	983650	+	5.46E+00
III	983841	983900	+	5.43E+00
III	984091	984150	+	5.39E+00
III	984341	984400	+	5.36E+00
III	984591	984650	+	5.46E+00
III	984841	984900	+	5.52E+00
III	985091	985150	+	5.32E+00
III	985341	985400	+	5.39E+00
III	985594	985653	+	5.39E+00
III	985841	985900	+	5.36E+00
III	986094	986153	+	5.49E+00
III	986341	986400	+	5.51E+00
III	986594	986653	+	5.25E+00
III	986841	986900	+	5.44E+00
III	987091	987150	+	5.29E+00
III	987341	987400	+	5.38E+00
III	987591	987650	+	5.32E+00
III	987841	987900	+	5.27E+00
III	988091	988150	+	5.36E+00
III	988341	988400	+	5.32E+00
III	988591	988650	+	5.39E+00
III	988841	988900	+	6.39E+00
III	989091	989150	+	5.54E+00
III	989341	989400	+	6.04E+00
III	989591	989650	+	5.49E+00
III	989841	989900	+	5.25E+00
III	990091	990150	+	5.46E+00
III	990341	990400	+	5.36E+00
III	990591	990650	+	5.43E+00
III	990841	990900	+	5.36E+00
III	991091	991150	+	5.41E+00
III	991341	991400	+	5.30E+00
III	991591	991650	+	5.88E+00
III	991841	991900	+	5.58E+00
III	992091	992150	+	5.39E+00
III	992341	992400	+	5.25E+00
III	992591	992650	+	5.44E+00
III	992850	992909	+	5.58E+00
III	993091	993150	+	5.25E+00
III	993341	993400	+	5.34E+00
III	993591	993650	+	5.41E+00
III	993841	993900	+	5.39E+00
III	994091	994150	+	5.44E+00
III	994341	994400	+	5.49E+00
III	994591	994650	+	5.25E+00
III	994841	994900	+	5.34E+00
III	995091	995150	+	5.46E+00
III	995341	995400	+	5.55E+00
III	995591	995650	+	5.38E+00
III	995841	995900	+	5.39E+00
III	996091	996150	+	5.38E+00
III	996341	996400	+	5.54E+00
III	996591	996650	+	6.52E+00
III	996841	996900	+	5.36E+00
III	997091	997150	+	6.00E+00
III	997341	997400	+	5.44E+00
III	997591	997650	+	5.34E+00
III	997841	997900	+	5.46E+00
III	998091	998150	+	5.52E+00
III	998341	998400	+	5.54E+00
III	998591	998650	+	5.46E+00
III	998841	998900	+	5.46E+00
III	999091	999150	+	5.41E+00
III	999341	999400	+	5.21E+00
III	999591	999650	+	5.39E+00
III	999841	999900	+	5.36E+00
III	1000091	1000150	+	5.36E+00
III	1000341	1000400	+	5.30E+00
III	1000591	1000650	+	5.32E+00
III	1000841	1000900	+	5.49E+00
III	1001091	1001150	+	5.39E+00
III	1001341	1001400	+	5.49E+00
III	1001591	1001650	+	5.39E+00
III	1001841	1001900	+	5.46E+00
III	1002091	1002150	+	5.36E+00
III	1002341	1002400	+	5.21E+00
III	1002594	1002653	+	5.39E+00
III	1002841	1002900	+	5.39E+00
III	1003091	1003150	+	5.49E+00
III	1003341	1003400	+	5.43E+00
III	1003594	1003653	+	5.49E+00
III	1003844	1003903	+	5.43E+00
III	1004091	1004150	+	5.21E+00
III	1004341	1004400	+	5.27E+00
III	1004591	1004650	+	5.36E+00
III	1004841	1004900	+	5.39E+00
III	1005091	1005150	+	5.55E+00
III	1005341	1005400	+	5.70E+00
III	1005591	1005650	+	5.54E+00
III	1005841	1005900	+	5.38E+00
III	1006094	1006153	+	5.39E+00
III	1006341	1006400	+	5.52E+00
III	1006591	1006650	+	5.36E+00
III	1006841	1006900	+	5.78E+00
III	1007091	1007150	+	5.29E+00
III	1007341	1007400	+	5.39E+00
III	1007591	1007650	+	5.32E+00
III	1007841	1007900	+	5.43E+00
III	1008101	1008160	+	5.39E+00
III	1008341	1008400	+	5.51E+00
III	1008591	1008650	+	5.25E+00
III	1008844	1008903	+	5.38E+00
III	1009091	1009150	+	5.48E+00
III	1009341	1009400	+	5.30E+00
III	1009591	1009650	+	5.51E+00
III	1009841	1009900	+	5.52E+00
III	1010091	1010150	+	5.27E+00
III	1010341	1010400	+	5.32E+00
III	1010591	1010650	+	5.38E+00
III	1010844	1010903	+	5.46E+00
III	1011091	1011150	+	5.43E+00
III	1011341	1011400	+	5.38E+00
III	1011591	1011650	+	5.13E+00
III	1011841	1011900	+	5.43E+00
III	1012091	1012150	+	5.43E+00
III	1012341	1012400	+	5.36E+00
III	1012591	1012650	+	5.43E+00
III	1012841	1012900	+	5.32E+00
III	1013094	1013153	+	5.09E+00
III	1013341	1013400	+	5.29E+00
III	1013591	1013650	+	5.52E+00
III	1013841	1013900	+	5.39E+00
III	1014091	1014150	+	5.46E+00
III	1014341	1014400	+	5.36E+00
III	1014591	1014650	+	5.43E+00
III	1014841	1014900	+	5.49E+00
III	1015091	1015150	+	5.46E+00
III	1015341	1015400	+	5.51E+00
III	1015591	1015650	+	5.46E+00
III	1015845	1015904	+	5.52E+00
III	1016091	1016150	+	5.32E+00
III	1016341	1016400	+	5.29E+00
III	1016591	1016650	+	5.32E+00
III	1016841	1016900	+	5.32E+00
III	1017091	1017150	+	5.39E+00
III	1017341	1017400	+	5.49E+00
III	1017591	1017650	+	5.61E+00
III	1017841	1017900	+	5.36E+00
III	1018091	1018150	+	5.43E+00
III	1018341	1018400	+	5.43E+00
III	1018591	1018650	+	5.21E+00
III	1018841	1018900	+	5.39E+00
III	1019091	1019150	+	5.39E+00
III	1019341	1019400	+	5.27E+00
III	1019591	1019650	+	5.43E+00
III	1019841	1019900	+	5.41E+00
III	1020091	1020150	+	5.29E+00
III	1020341	1020400	+	5.32E+00
III	1020591	1020650	+	5.38E+00
III	1020841	1020900	+	5.30E+00
III	1021091	1021150	+	5.39E+00
III	1021345	1021404	+	5.48E+00
III	1021591	1021650	+	5.39E+00
III	1021844	1021903	+	5.39E+00
III	1022091	1022150	+	5.36E+00
III	1022344	1022403	+	5.32E+00
III	1022594	1022653	+	5.69E+00
III	1022841	1022900	+	5.78E+00
III	1023091	1023150	+	5.39E+00
III	1023341	1023400	+	5.75E+00
III	1023591	1023650	+	5.49E+00
III	1023841	1023900	+	5.39E+00
III	1024091	1024150	+	5.41E+00
III	1024344	1024403	+	5.36E+00
III	1024594	1024653	+	5.43E+00
III	1024844	1024903	+	5.57E+00
III	1025091	1025150	+	5.51E+00
III	1025344	1025403	+	5.49E+00
III	1025591	1025650	+	5.29E+00
III	1025841	1025900	+	5.43E+00
III	1026091	1026150	+	5.49E+00
III	1026341	1026400	+	5.55E+00
III	1026591	1026650	+	5.36E+00
III	1026841	1026900	+	5.38E+00
III	1027091	1027150	+	5.29E+00
III	1027341	1027400	+	5.73E+00
III	1027591	1027650	+	5.61E+00
III	1027841	1027900	+	5.36E+00
III	1028091	1028150	+	5.29E+00
III	1028341	1028400	+	5.49E+00
III	1028591	1028650	+	5.52E+00
III	1028841	1028900	+	5.55E+00
III	1029091	1029150	+	5.46E+00
III	1029341	1029400	+	5.29E+00
III	1029591	1029650	+	5.32E+00
III	1029841	1029900	+	5.39E+00
III	1030091	1030150	+	5.46E+00
III	1030341	1030400	+	5.39E+00
III	1030591	1030650	+	5.39E+00
III	1030848	1030907	+	5.41E+00
III	1031091	1031150	+	5.46E+00
III	1031344	1031403	+	5.43E+00
III	1031591	1031650	+	5.39E+00
III	1031841	1031900	+	5.29E+00
III	1032091	1032150	+	5.32E+00
III	1032341	1032400	+	5.39E+00
III	1032594	1032653	+	5.48E+00
III	1032841	1032900	+	5.36E+00
III	1032878	1032937	+	5.39E+00
III	1033091	1033150	+	5.75E+00
III	1033128	1033187	+	5.81E+00
III	1033341	1033400	+	5.39E+00
III	1033378	1033437	+	5.32E+00
III	1033591	1033650	+	5.46E+00
III	1033628	1033687	+	5.44E+00
III	1033841	1033900	+	5.30E+00
III	1033878	1033937	+	5.29E+00
III	1034091	1034150	+	5.32E+00
III	1034128	1034187	+	5.43E+00
III	1034344	1034403	+	5.49E+00
III	1034378	1034437	+	5.46E+00
III	1034594	1034653	+	5.43E+00
III	1034628	1034687	+	5.30E+00
III	1034841	1034900	+	5.43E+00
III	1034878	1034937	+	5.46E+00
III	1035091	1035150	+	5.43E+00
III	1035128	1035187	+	5.36E+00
III	1035341	1035400	+	5.91E+00
III	1035378	1035437	+	5.43E+00
III	1035591	1035650	+	5.39E+00
III	1035628	1035687	+	5.39E+00
III	1035841	1035900	+	5.25E+00
III	1035881	1035940	+	5.25E+00
III	1036091	1036150	+	5.32E+00
III	1036128	1036187	+	5.34E+00
III	1036341	1036400	+	5.25E+00
III	1036381	1036440	+	5.36E+00
III	1036591	1036650	+	5.43E+00
III	1036628	1036687	+	5.39E+00
III	1036841	1036900	+	5.17E+00
III	1036881	1036940	+	5.36E+00
III	1037091	1037150	+	5.17E+00
III	1037131	1037190	+	5.43E+00
III	1037341	1037400	+	5.39E+00
III	1037378	1037437	+	5.92E+00
III	1037591	1037650	+	5.29E+00
III	1037628	1037687	+	5.46E+00
III	1037841	1037900	+	5.36E+00
III	1037878	1037937	+	5.32E+00
III	1038091	1038150	+	5.32E+00
III	1038128	1038187	+	5.46E+00
III	1038341	1038400	+	5.29E+00
III	1038378	1038437	+	5.43E+00
III	1038594	1038653	+	5.32E+00
III	1038628	1038687	+	5.39E+00
III	1038841	1038900	+	5.32E+00
III	1038878	1038937	+	5.66E+00
III	1039094	1039153	+	5.39E+00
III	1039128	1039187	+	5.32E+00
III	1039341	1039400	+	5.36E+00
III	1039378	1039437	+	5.32E+00
III	1039591	1039650	+	5.32E+00
III	1039628	1039687	+	5.27E+00
III	1039841	1039900	+	5.58E+00
III	1039878	1039937	+	5.52E+00
III	1040091	1040150	+	5.29E+00
III	1040128	1040187	+	5.25E+00
III	1040341	1040400	+	5.13E+00
III	1040378	1040437	+	5.25E+00
III	1040591	1040650	+	5.36E+00
III	1040628	1040687	+	5.43E+00
III	1040841	1040900	+	5.43E+00
III	1040881	1040940	+	5.46E+00
III	1041091	1041150	+	5.39E+00
III	1041128	1041187	+	5.43E+00
III	1041341	1041400	+	5.30E+00
III	1041378	1041437	+	5.43E+00
III	1041591	1041650	+	5.51E+00
III	1041628	1041687	+	5.54E+00
III	1041841	1041900	+	5.78E+00
III	1041878	1041937	+	6.07E+00
III	1042091	1042150	+	5.39E+00
III	1042128	1042187	+	5.29E+00
III	1042341	1042400	+	5.36E+00
III	1042378	1042437	+	5.36E+00
III	1042591	1042650	+	5.55E+00
III	1042628	1042687	+	5.32E+00
III	1042841	1042900	+	5.43E+00
III	1042878	1042937	+	5.38E+00
III	1043091	1043150	+	5.49E+00
III	1043128	1043187	+	5.46E+00
III	1043341	1043400	+	5.43E+00
III	1043378	1043437	+	5.41E+00
III	1043591	1043650	+	5.39E+00
III	1043628	1043687	+	5.32E+00
III	1043841	1043900	+	5.32E+00
III	1043878	1043937	+	5.48E+00
III	1044094	1044153	+	5.36E+00
III	1044128	1044187	+	5.36E+00
III	1044341	1044400	+	5.46E+00
III	1044378	1044437	+	5.63E+00
III	1044591	1044650	+	5.52E+00
III	1044628	1044687	+	8.49E+00
III	1044841	1044900	+	5.34E+00
III	1044884	1044943	+	5.60E+00
III	1045091	1045150	+	5.32E+00
III	1045128	1045187	+	5.29E+00
III	1045341	1045400	+	5.17E+00
III	1045378	1045437	+	5.46E+00
III	1045591	1045650	+	5.52E+00
III	1045628	1045687	+	5.36E+00
III	1045841	1045900	+	5.44E+00
III	1045878	1045937	+	5.43E+00
III	1046091	1046150	+	5.46E+00
III	1046128	1046187	+	5.27E+00
III	1046341	1046400	+	5.43E+00
III	1046378	1046437	+	5.17E+00
III	1046591	1046650	+	5.39E+00
III	1046628	1046687	+	5.36E+00
III	1046841	1046900	+	5.49E+00
III	1046878	1046937	+	5.44E+00
III	1047095	1047154	+	5.39E+00
III	1047128	1047187	+	5.25E+00
III	1047341	1047400	+	5.32E+00
III	1047383	1047442	+	5.29E+00
III	1047591	1047650	+	5.46E+00
III	1047628	1047687	+	5.43E+00
III	1047841	1047900	+	5.61E+00
III	1047878	1047937	+	5.63E+00
III	1048091	1048150	+	5.52E+00
III	1048128	1048187	+	5.49E+00
III	1048341	1048400	+	5.43E+00
III	1048378	1048437	+	5.49E+00
III	1048591	1048650	+	5.66E+00
III	1048628	1048687	+	5.67E+00
III	1048841	1048900	+	5.58E+00
III	1048878	1048937	+	5.43E+00
III	1049091	1049150	+	5.32E+00
III	1049128	1049187	+	5.46E+00
III	1049344	1049403	+	5.73E+00
III	1049378	1049437	+	6.18E+00
III	1049591	1049650	+	5.99E+00
III	1049628	1049687	+	5.73E+00
III	1049841	1049900	+	6.17E+00
III	1049878	1049937	+	5.88E+00
III	1050091	1050150	+	5.21E+00
III	1050128	1050187	+	5.49E+00
III	1050341	1050400	+	5.46E+00
III	1050378	1050437	+	5.36E+00
III	1050591	1050650	+	5.32E+00
III	1050628	1050687	+	5.32E+00
III	1050841	1050900	+	5.34E+00
III	1050878	1050937	+	5.46E+00
III	1051091	1051150	+	5.36E+00
III	1051131	1051190	+	5.55E+00
III	1051341	1051400	+	5.36E+00
III	1051378	1051437	+	5.39E+00
III	1051591	1051650	+	5.32E+00
III	1051628	1051687	+	5.48E+00
III	1051841	1051900	+	5.52E+00
III	1051878	1051937	+	5.49E+00
III	1052091	1052150	+	5.29E+00
III	1052128	1052187	+	5.43E+00
III	1052341	1052400	+	5.36E+00
III	1052378	1052437	+	5.29E+00
III	1052591	1052650	+	5.49E+00
III	1052628	1052687	+	5.55E+00
III	1052841	1052900	+	5.32E+00
III	1052878	1052937	+	5.39E+00
III	1053091	1053150	+	5.63E+00
III	1053128	1053187	+	5.43E+00
III	1053341	1053400	+	5.38E+00
III	1053378	1053437	+	5.39E+00
III	1053591	1053650	+	5.46E+00
III	1053628	1053687	+	5.29E+00
III	1053841	1053900	+	5.43E+00
III	1053878	1053937	+	5.39E+00
III	1054091	1054150	+	5.49E+00
III	1054128	1054187	+	5.49E+00
III	1054341	1054400	+	5.23E+00
III	1054378	1054437	+	5.43E+00
III	1054591	1054650	+	5.36E+00
III	1054631	1054690	+	5.32E+00
III	1054844	1054903	+	5.39E+00
III	1054878	1054937	+	5.54E+00
III	1055094	1055153	+	5.39E+00
III	1055128	1055187	+	5.55E+00
III	1055341	1055400	+	5.36E+00
III	1055378	1055437	+	5.39E+00
III	1055594	1055653	+	5.38E+00
III	1055628	1055687	+	5.25E+00
III	1055841	1055900	+	5.49E+00
III	1055878	1055937	+	5.52E+00
III	1056091	1056150	+	5.25E+00
III	1056128	1056187	+	5.25E+00
III	1056341	1056400	+	5.25E+00
III	1056378	1056437	+	5.32E+00
III	1056591	1056650	+	5.58E+00
III	1056628	1056687	+	5.36E+00
III	1056841	1056900	+	5.25E+00
III	1056878	1056937	+	5.36E+00
III	1057091	1057150	+	5.43E+00
III	1057128	1057187	+	5.25E+00
III	1057341	1057400	+	5.48E+00
III	1057378	1057437	+	5.27E+00
III	1057591	1057650	+	5.36E+00
III	1057628	1057687	+	5.34E+00
III	1057844	1057903	+	5.43E+00
III	1057878	1057937	+	5.34E+00
III	1058091	1058150	+	5.29E+00
III	1058128	1058187	+	5.46E+00
III	1058341	1058400	+	5.49E+00
III	1058378	1058437	+	5.32E+00
III	1058591	1058650	+	5.38E+00
III	1058628	1058687	+	5.43E+00
III	1058841	1058900	+	5.52E+00
III	1058878	1058937	+	5.36E+00
III	1059091	1059150	+	5.43E+00
III	1059128	1059187	+	5.38E+00
III	1059341	1059400	+	5.44E+00
III	1059378	1059437	+	5.36E+00
III	1059597	1059656	+	5.36E+00
III	1059628	1059687	+	5.29E+00
III	1059841	1059900	+	5.27E+00
III	1059878	1059937	+	5.43E+00
III	1060091	1060150	+	5.32E+00
III	1060128	1060187	+	5.36E+00
III	1060341	1060400	+	5.36E+00
III	1060378	1060437	+	5.29E+00
III	1060594	1060653	+	5.32E+00
III	1060628	1060687	+	5.43E+00
III	1060841	1060900	+	5.34E+00
III	1060878	1060937	+	5.43E+00
III	1061091	1061150	+	5.29E+00
III	1061128	1061187	+	5.29E+00
III	1061341	1061400	+	5.36E+00
III	1061378	1061437	+	5.25E+00
III	1061591	1061650	+	5.44E+00
III	1061628	1061687	+	5.51E+00
III	1061841	1061900	+	5.25E+00
III	1061878	1061937	+	5.41E+00
III	1062091	1062150	+	5.41E+00
III	1062128	1062187	+	5.29E+00
III	1062341	1062400	+	5.43E+00
III	1062378	1062437	+	5.54E+00
III	1062591	1062650	+	5.60E+00
III	1062628	1062687	+	5.39E+00
III	1062841	1062900	+	5.34E+00
III	1062878	1062937	+	5.21E+00
III	1063091	1063150	+	5.32E+00
III	1063128	1063187	+	5.48E+00
III	1063341	1063400	+	5.41E+00
III	1063378	1063437	+	5.38E+00
III	1063591	1063650	+	5.43E+00
III	1063628	1063687	+	5.36E+00
III	1063841	1063900	+	5.32E+00
III	1063878	1063937	+	5.39E+00
III	1064091	1064150	+	5.55E+00
III	1064128	1064187	+	5.46E+00
III	1064341	1064400	+	5.58E+00
III	1064378	1064437	+	5.39E+00
III	1064591	1064650	+	5.34E+00
III	1064628	1064687	+	5.32E+00
III	1064841	1064900	+	5.43E+00
III	1064878	1064937	+	5.36E+00
III	1065128	1065187	+	5.25E+00
III	1065397	1065456	+	5.52E+00
III	1065447	1065506	+	5.36E+00
III	1065769	1065828	+	5.46E+00
III	1065775	1065834	+	5.58E+00
III	1065841	1065900	+	5.38E+00
III	1065878	1065937	+	5.36E+00
III	1066091	1066150	+	5.43E+00
III	1066131	1066190	+	5.44E+00
III	1066341	1066400	+	5.32E+00
III	1066378	1066437	+	5.43E+00
III	1066591	1066650	+	5.25E+00
III	1066841	1066900	+	5.29E+00
III	1066878	1066937	+	5.41E+00
III	1067091	1067150	+	5.39E+00
III	1067128	1067187	+	5.39E+00
III	1067341	1067400	+	5.41E+00
III	1067378	1067437	+	5.29E+00
III	1067591	1067650	+	5.39E+00
III	1067628	1067687	+	5.46E+00
III	1067841	1067900	+	5.29E+00
III	1067878	1067937	+	5.52E+00
III	1068091	1068150	+	5.43E+00
III	1068128	1068187	+	5.36E+00
III	1068341	1068400	+	5.36E+00
III	1068378	1068437	+	5.34E+00
III	1068591	1068650	+	5.36E+00
III	1068628	1068687	+	5.39E+00
III	1068841	1068900	+	5.27E+00
III	1068878	1068937	+	5.38E+00
III	1069091	1069150	+	5.39E+00
III	1069128	1069187	+	5.21E+00
III	1069169	1069228	+	5.78E+00
III	1069341	1069400	+	5.43E+00
III	1069378	1069437	+	5.25E+00
III	1069591	1069650	+	5.48E+00
III	1069628	1069687	+	5.32E+00
III	1069841	1069900	+	5.52E+00
III	1069878	1069937	+	5.32E+00
III	1070091	1070150	+	5.36E+00
III	1070328	1070387	+	5.52E+00
III	1070591	1070650	+	5.43E+00
III	1070828	1070887	+	5.46E+00
III	1070841	1070900	+	5.30E+00
III	1071128	1071187	+	5.39E+00
III	1071341	1071400	+	5.46E+00
III	1072091	1072150	+	5.29E+00
III	1072128	1072187	+	5.25E+00
III	1072221	1072280	+	5.32E+00
III	1072591	1072650	+	5.49E+00
III	1073075	1073134	+	5.39E+00
III	1073091	1073150	+	5.32E+00
III	1073477	1073536	+	5.46E+00
III	1073571	1073630	+	5.29E+00
III	1074048	1074107	+	5.21E+00
III	1074068	1074127	+	5.46E+00
III	1074386	1074445	+	5.25E+00
III	1074511	1074570	+	5.36E+00
III	1074818	1074877	+	5.43E+00
III	1074828	1074887	+	5.39E+00
III	1074878	1074937	+	5.36E+00
III	1074987	1075046	+	5.32E+00
III	1075075	1075134	+	5.30E+00
III	1075091	1075150	+	5.41E+00
III	1075378	1075437	+	5.39E+00
III	1075420	1075479	+	5.36E+00
III	1075496	1075555	+	5.39E+00
III	1075950	1076009	+	5.36E+00
III	1076091	1076150	+	5.34E+00
III	1076230	1076289	+	5.29E+00
III	1076343	1076402	+	5.36E+00
III	1076496	1076555	+	5.39E+00
III	1076678	1076737	+	5.32E+00
III	1076691	1076750	+	5.29E+00
III	1076816	1076875	+	5.39E+00
III	1077121	1077180	+	5.52E+00
III	1077128	1077187	+	5.44E+00
III	1077316	1077375	+	5.43E+00
III	1077333	1077392	+	5.32E+00
III	1077628	1077687	+	5.36E+00
III	1077878	1077937	+	5.29E+00
III	1078446	1078505	+	5.41E+00
III	1078496	1078555	+	5.46E+00
III	1078679	1078738	+	5.58E+00
III	1078687	1078746	+	5.52E+00
III	1079209	1079268	+	5.32E+00
III	1079591	1079650	+	5.39E+00
III	1079841	1079900	+	5.36E+00
III	1079977	1080036	+	5.46E+00
III	1080091	1080150	+	5.41E+00
III	1080466	1080525	+	5.32E+00
III	1080469	1080528	+	5.39E+00
III	1080519	1080578	+	5.32E+00
III	1080527	1080586	+	5.39E+00
III	1080725	1080784	+	5.49E+00
III	1081232	1081291	+	5.43E+00
III	1081269	1081328	+	5.43E+00
III	1081341	1081400	+	5.29E+00
III	1081527	1081586	+	5.39E+00
III	1081561	1081620	+	5.46E+00
III	1081982	1082041	+	5.52E+00
III	1082841	1082900	+	5.49E+00
III	1082914	1082973	+	5.23E+00
III	1083092	1083151	+	5.32E+00
III	1083128	1083187	+	5.41E+00
III	1083540	1083599	+	5.29E+00
III	1083657	1083716	+	5.39E+00
III	1084061	1084120	+	5.41E+00
III	1084081	1084140	+	5.39E+00
III	1084226	1084285	+	5.29E+00
III	1084404	1084463	+	5.39E+00
III	1084594	1084653	+	5.27E+00
III	1084904	1084963	+	5.32E+00
III	1085064	1085123	+	5.38E+00
III	1085117	1085176	+	5.32E+00
III	1085154	1085213	+	5.32E+00
III	1085584	1085643	+	5.25E+00
III	1085629	1085688	+	5.32E+00
III	1085905	1085964	+	5.49E+00
III	1086199	1086258	+	5.39E+00
III	1086224	1086283	+	5.32E+00
III	1086407	1086466	+	5.36E+00
III	1086574	1086633	+	5.23E+00
III	1086879	1086938	+	5.46E+00
III	1086949	1087008	+	5.46E+00
III	1087070	1087129	+	5.25E+00
III	1087082	1087141	+	5.39E+00
III	1087332	1087391	+	5.32E+00
III	1087363	1087422	+	5.39E+00
III	1087572	1087631	+	5.55E+00
III	1087725	1087784	+	5.32E+00
III	1087974	1088033	+	5.39E+00
III	1088419	1088478	+	5.32E+00
III	1088652	1088711	+	5.46E+00
III	1089126	1089185	+	5.49E+00
III	1089812	1089871	+	9.19E+00
III	1090122	1090181	+	5.49E+00
III	1090199	1090258	+	5.25E+00
III	1090312	1090371	+	5.32E+00
III	1090323	1090382	+	5.39E+00
III	1090449	1090508	+	5.29E+00
III	1090612	1090671	+	5.39E+00
III	1090733	1090792	+	5.46E+00
III	1090889	1090948	+	5.46E+00
III	1091105	1091164	+	5.39E+00
III	1091611	1091670	+	5.32E+00
III	1091784	1091843	+	5.29E+00
III	1091861	1091920	+	5.29E+00
III	1092034	1092093	+	5.17E+00
III	1092111	1092170	+	5.25E+00
III	1092361	1092420	+	5.29E+00
III	1092449	1092508	+	5.43E+00
III	1092493	1092552	+	5.17E+00
III	1093111	1093170	+	5.21E+00
III	1093361	1093420	+	5.21E+00
III	1093449	1093508	+	5.43E+00
III	1093611	1093670	+	5.25E+00
III	1093699	1093758	+	5.36E+00
III	1094361	1094420	+	5.39E+00
III	1094449	1094508	+	5.27E+00
III	1094699	1094758	+	5.32E+00
III	1094861	1094920	+	5.25E+00
III	1094949	1095008	+	5.32E+00
III	1095199	1095258	+	5.25E+00
III	1095361	1095420	+	5.43E+00
III	1095449	1095508	+	5.29E+00
III	1095699	1095758	+	5.39E+00
III	1095949	1096008	+	5.36E+00
III	1096358	1096417	+	5.43E+00
III	1097202	1097261	+	5.48E+00
III	1097449	1097508	+	5.43E+00
III	1097699	1097758	+	5.36E+00
III	1097949	1098008	+	5.36E+00
III	1098202	1098261	+	5.36E+00
III	1098449	1098508	+	5.13E+00
III	1098699	1098758	+	5.25E+00
III	1098955	1099014	+	5.48E+00
III	1099014	1099073	+	5.34E+00
III	1099023	1099082	+	5.39E+00
III	1099449	1099508	+	5.36E+00
III	1099699	1099758	+	5.29E+00
III	1099764	1099823	+	5.38E+00
III	1099949	1100008	+	5.36E+00
III	1100264	1100323	+	5.39E+00
III	1100273	1100332	+	5.32E+00
III	1100764	1100823	+	5.17E+00
III	1100773	1100832	+	5.25E+00
III	1100949	1101008	+	5.46E+00
III	1101273	1101332	+	5.32E+00
III	1101514	1101573	+	5.41E+00
III	1101699	1101758	+	5.21E+00
III	1101765	1101824	+	5.39E+00
III	1101774	1101833	+	5.36E+00
III	1101949	1102008	+	5.51E+00
III	1102111	1102170	+	5.43E+00
III	1102199	1102258	+	5.46E+00
III	1102358	1102417	+	5.46E+00
III	1102834	1102893	+	5.39E+00
III	1102858	1102917	+	5.43E+00
III	1103111	1103170	+	5.39E+00
III	1103199	1103258	+	5.36E+00
III	1103449	1103508	+	5.43E+00
III	1103861	1103920	+	5.36E+00
III	1103949	1104008	+	5.46E+00
III	1104111	1104170	+	5.39E+00
III	1104199	1104258	+	5.43E+00
III	1104699	1104758	+	5.46E+00
III	1104858	1104917	+	5.29E+00
III	1104952	1105011	+	5.43E+00
III	1105199	1105258	+	5.32E+00
III	1105361	1105420	+	5.48E+00
III	1105449	1105508	+	5.43E+00
III	1105611	1105670	+	5.46E+00
III	1105699	1105758	+	5.29E+00
III	1105949	1106008	+	5.41E+00
III	1106199	1106258	+	5.46E+00
III	1106567	1106626	+	5.46E+00
III	1106699	1106758	+	5.36E+00
III	1106949	1107008	+	5.49E+00
III	1107026	1107085	+	5.39E+00
III	1107067	1107126	+	5.32E+00
III	1107199	1107258	+	5.55E+00
III	1107320	1107379	+	5.32E+00
III	1107699	1107758	+	5.43E+00
III	1107861	1107920	+	5.29E+00
III	1108127	1108186	+	5.58E+00
III	1108198	1108257	+	5.29E+00
III	1108449	1108508	+	5.46E+00
III	1108679	1108738	+	5.36E+00
III	1108699	1108758	+	5.39E+00
III	1108848	1108907	+	5.29E+00
III	1109651	1109710	+	5.34E+00
III	1109760	1109819	+	5.23E+00
III	1109949	1110008	+	5.41E+00
III	1109998	1110057	+	5.46E+00
III	1110135	1110194	+	5.17E+00
III	1110787	1110846	+	5.30E+00
III	1110812	1110871	+	5.43E+00
III	1110919	1110978	+	5.29E+00
III	1110939	1110998	+	5.32E+00
III	1111009	1111068	+	5.58E+00
III	1111287	1111346	+	5.30E+00
III	1111398	1111457	+	5.36E+00
III	1111691	1111750	+	5.41E+00
III	1111787	1111846	+	5.49E+00
III	1111857	1111916	+	5.39E+00
III	1111929	1111988	+	5.29E+00
III	1112179	1112238	+	5.39E+00
III	1112189	1112248	+	5.25E+00
III	1112289	1112348	+	5.43E+00
III	1112384	1112443	+	5.46E+00
III	1112419	1112478	+	5.39E+00
III	1112749	1112808	+	5.36E+00
III	1112858	1112917	+	5.52E+00
III	1113400	1113459	+	5.27E+00
III	1114180	1114239	+	5.39E+00
III	1114289	1114348	+	5.39E+00
III	1114430	1114489	+	5.29E+00
III	1114775	1114834	+	5.43E+00
III	1114949	1115008	+	5.25E+00
III	1114976	1115035	+	5.36E+00
III	1115017	1115076	+	5.52E+00
III	1115234	1115293	+	5.43E+00
III	1116002	1116061	+	5.25E+00
III	1116369	1116428	+	5.34E+00
III	1116484	1116543	+	5.39E+00
III	1116710	1116769	+	5.34E+00
III	1117298	1117357	+	5.43E+00
III	1117377	1117436	+	5.32E+00
III	1118192	1118251	+	5.36E+00
III	1118199	1118258	+	5.44E+00
III	1118267	1118326	+	5.52E+00
III	1118297	1118356	+	5.36E+00
III	1118442	1118501	+	5.52E+00
III	1118699	1118758	+	5.38E+00
III	1118709	1118768	+	5.43E+00
III	1118894	1118953	+	5.27E+00
III	1119074	1119133	+	5.39E+00
III	1120012	1120071	+	5.43E+00
III	1120074	1120133	+	5.34E+00
III	1120299	1120358	+	5.25E+00
III	1120394	1120453	+	5.36E+00
III	1120445	1120504	+	5.25E+00
III	1121144	1121203	+	5.39E+00
III	1121306	1121365	+	5.41E+00
III	1121440	1121499	+	5.55E+00
III	1121996	1122055	+	5.25E+00
III	1122012	1122071	+	5.25E+00
III	1122189	1122248	+	5.48E+00
III	1122379	1122438	+	5.36E+00
III	1122416	1122475	+	5.21E+00
III	1122466	1122525	+	5.34E+00
III	1122496	1122555	+	5.32E+00
III	1122689	1122748	+	5.17E+00
III	1122959	1123018	+	5.29E+00
III	1123189	1123248	+	5.43E+00
III	1123267	1123326	+	5.36E+00
III	1123691	1123750	+	5.34E+00
III	1124199	1124258	+	5.29E+00
III	1124627	1124686	+	5.30E+00
III	1124719	1124778	+	5.49E+00
III	1124806	1124865	+	5.32E+00
III	1125689	1125748	+	5.46E+00
III	1126522	1126581	+	5.39E+00
III	1126629	1126688	+	5.29E+00
III	1126654	1126713	+	5.32E+00
III	1126689	1126748	+	5.25E+00
III	1126939	1126998	+	5.43E+00
III	1126949	1127008	+	5.32E+00
III	1127022	1127081	+	5.34E+00
III	1127084	1127143	+	5.49E+00
III	1127167	1127226	+	5.39E+00
III	1127309	1127368	+	5.29E+00
III	1127462	1127521	+	5.55E+00
III	1127469	1127528	+	5.36E+00
III	1127584	1127643	+	5.39E+00
III	1127913	1127972	+	5.32E+00
III	1127920	1127979	+	5.39E+00
III	1127942	1128001	+	5.29E+00
III	1128219	1128278	+	5.49E+00
III	1128439	1128498	+	5.29E+00
III	1128889	1128948	+	5.43E+00
III	1129030	1129089	+	5.39E+00
III	1129192	1129251	+	5.36E+00
III	1129199	1129258	+	5.36E+00
III	1129317	1129376	+	5.44E+00
III	1129939	1129998	+	5.39E+00
III	1129942	1130001	+	5.30E+00
III	1130189	1130248	+	5.25E+00
III	1130195	1130254	+	5.39E+00
III	1130254	1130313	+	5.38E+00
III	1130313	1130372	+	5.39E+00
III	1130699	1130758	+	5.46E+00
III	1130729	1130788	+	5.51E+00
III	1131139	1131198	+	5.25E+00
III	1131342	1131401	+	5.39E+00
III	1131887	1131946	+	5.32E+00
III	1132092	1132151	+	5.29E+00
III	1132199	1132258	+	5.36E+00
III	1132289	1132348	+	5.44E+00
III	1132719	1132778	+	5.29E+00
III	1132949	1133008	+	5.29E+00
III	1132969	1133028	+	5.36E+00
III	1133229	1133288	+	5.41E+00
III	1133459	1133518	+	5.29E+00
III	1133949	1134008	+	5.38E+00
III	1133979	1134038	+	5.29E+00
III	1134210	1134269	+	5.25E+00
III	1134387	1134446	+	5.36E+00
III	1134423	1134482	+	5.49E+00
III	1134817	1134876	+	5.32E+00
III	1134914	1134973	+	5.32E+00
III	1134949	1135008	+	5.36E+00
III	1135443	1135502	+	5.36E+00
III	1135469	1135528	+	5.39E+00
III	1135766	1135825	+	5.25E+00
III	1136149	1136208	+	5.55E+00
III	1136186	1136245	+	5.34E+00
III	1136327	1136386	+	5.36E+00
III	1136391	1136450	+	5.32E+00
III	1136452	1136511	+	5.52E+00
III	1136514	1136573	+	5.49E+00
III	1136574	1136633	+	5.34E+00
III	1136943	1137002	+	5.44E+00
III	1136959	1137018	+	5.48E+00
III	1136969	1137028	+	5.39E+00
III	1136979	1137038	+	5.36E+00
III	1137212	1137271	+	5.43E+00
III	1137452	1137511	+	5.36E+00
III	1137748	1137807	+	5.43E+00
III	1137789	1137848	+	5.46E+00
III	1137949	1138008	+	5.30E+00
III	1138449	1138508	+	5.39E+00
III	1138649	1138708	+	5.32E+00
III	1138702	1138761	+	5.46E+00
III	1139149	1139208	+	5.36E+00
III	1139186	1139245	+	5.61E+00
III	1139199	1139258	+	5.43E+00
III	1139399	1139458	+	5.25E+00
III	1139436	1139495	+	5.29E+00
III	1139683	1139742	+	5.38E+00
III	1140149	1140208	+	5.30E+00
III	1140433	1140492	+	5.41E+00
III	1140449	1140508	+	5.30E+00
III	1140650	1140709	+	5.29E+00
III	1140687	1140746	+	5.43E+00
III	1140699	1140758	+	5.21E+00
III	1140949	1141008	+	5.46E+00
III	1141199	1141258	+	5.46E+00
III	1141453	1141512	+	5.44E+00
III	1141699	1141758	+	5.44E+00
III	1141949	1142008	+	5.39E+00
III	1142449	1142508	+	5.43E+00
III	1142699	1142758	+	5.36E+00
III	1142949	1143008	+	5.30E+00
III	1143199	1143258	+	5.36E+00
III	1143449	1143508	+	5.25E+00
III	1143699	1143758	+	5.34E+00
III	1143949	1144008	+	5.32E+00
III	1144199	1144258	+	5.43E+00
III	1144449	1144508	+	5.27E+00
III	1144699	1144758	+	5.77E+00
III	1144949	1145008	+	5.46E+00
III	1145199	1145258	+	5.58E+00
III	1145449	1145508	+	5.36E+00
III	1145699	1145758	+	5.57E+00
III	1145949	1146008	+	5.30E+00
III	1146199	1146258	+	5.39E+00
III	1146449	1146508	+	5.36E+00
III	1146699	1146758	+	5.39E+00
III	1146949	1147008	+	5.36E+00
III	1147199	1147258	+	5.43E+00
III	1147449	1147508	+	5.39E+00
III	1147699	1147758	+	5.39E+00
III	1147949	1148008	+	5.39E+00
III	1148199	1148258	+	5.21E+00
III	1148449	1148508	+	5.36E+00
III	1148699	1148758	+	5.30E+00
III	1148949	1149008	+	5.25E+00
III	1149199	1149258	+	5.36E+00
III	1149449	1149508	+	5.38E+00
III	1149702	1149761	+	5.54E+00
III	1149949	1150008	+	5.39E+00
III	1150199	1150258	+	5.46E+00
III	1150449	1150508	+	5.43E+00
III	1150699	1150758	+	5.32E+00
III	1150949	1151008	+	5.46E+00
III	1151199	1151258	+	5.43E+00
III	1151449	1151508	+	5.43E+00
III	1151699	1151758	+	5.46E+00
III	1151949	1152008	+	5.34E+00
III	1152199	1152258	+	5.46E+00
III	1152449	1152508	+	5.29E+00
III	1152699	1152758	+	5.46E+00
III	1152949	1153008	+	5.44E+00
III	1153199	1153258	+	5.23E+00
III	1153449	1153508	+	5.29E+00
III	1153699	1153758	+	5.49E+00
III	1153949	1154008	+	5.36E+00
III	1154199	1154258	+	5.43E+00
III	1154449	1154508	+	5.43E+00
III	1154699	1154758	+	5.55E+00
III	1154949	1155008	+	5.36E+00
III	1155199	1155258	+	5.25E+00
III	1155449	1155508	+	5.39E+00
III	1155699	1155758	+	5.43E+00
III	1155949	1156008	+	5.49E+00
III	1156199	1156258	+	5.43E+00
III	1156449	1156508	+	5.43E+00
III	1156699	1156758	+	5.39E+00
III	1156949	1157008	+	5.49E+00
III	1157199	1157258	+	5.32E+00
III	1157449	1157508	+	5.39E+00
III	1157699	1157758	+	5.39E+00
III	1157949	1158008	+	5.36E+00
III	1158202	1158261	+	5.39E+00
III	1158449	1158508	+	5.86E+00
III	1158699	1158758	+	5.55E+00
III	1158949	1159008	+	5.88E+00
III	1159199	1159258	+	5.55E+00
III	1159449	1159508	+	5.39E+00
III	1159699	1159758	+	5.49E+00
III	1159949	1160008	+	5.32E+00
III	1160199	1160258	+	5.32E+00
III	1160449	1160508	+	5.44E+00
III	1160699	1160758	+	5.81E+00
III	1160949	1161008	+	6.00E+00
III	1161199	1161258	+	5.81E+00
III	1161449	1161508	+	5.46E+00
III	1161699	1161758	+	5.46E+00
III	1161949	1162008	+	5.49E+00
III	1162199	1162258	+	5.32E+00
III	1162449	1162508	+	5.29E+00
III	1162699	1162758	+	5.64E+00
III	1162949	1163008	+	5.41E+00
III	1163199	1163258	+	5.49E+00
III	1163449	1163508	+	5.38E+00
III	1163699	1163758	+	5.49E+00
III	1163949	1164008	+	5.39E+00
III	1164199	1164258	+	5.38E+00
III	1164449	1164508	+	5.38E+00
III	1164699	1164758	+	5.21E+00
III	1164949	1165008	+	5.36E+00
III	1165199	1165258	+	5.43E+00
III	1165449	1165508	+	5.21E+00
III	1165699	1165758	+	5.58E+00
III	1165949	1166008	+	5.21E+00
III	1166199	1166258	+	5.46E+00
III	1166449	1166508	+	5.49E+00
III	1166699	1166758	+	5.36E+00
III	1166949	1167008	+	5.92E+00
III	1167199	1167258	+	5.39E+00
III	1167449	1167508	+	5.52E+00
III	1167699	1167758	+	5.71E+00
III	1167949	1168008	+	5.46E+00
III	1168199	1168258	+	5.44E+00
III	1168449	1168508	+	5.38E+00
III	1168699	1168758	+	5.21E+00
III	1168949	1169008	+	5.43E+00
III	1169199	1169258	+	5.29E+00
III	1169449	1169508	+	5.36E+00
III	1169699	1169758	+	5.30E+00
III	1169949	1170008	+	5.39E+00
III	1170199	1170258	+	5.39E+00
III	1170449	1170508	+	5.36E+00
III	1170699	1170758	+	5.48E+00
III	1170949	1171008	+	5.32E+00
III	1171199	1171258	+	5.36E+00
III	1171452	1171511	+	5.52E+00
III	1171699	1171758	+	5.29E+00
III	1171949	1172008	+	5.43E+00
III	1172199	1172258	+	5.23E+00
III	1172449	1172508	+	5.41E+00
III	1172699	1172758	+	5.61E+00
III	1172952	1173011	+	5.32E+00
III	1173199	1173258	+	5.25E+00
III	1173449	1173508	+	5.52E+00
III	1173699	1173758	+	5.36E+00
III	1173949	1174008	+	5.52E+00
III	1174199	1174258	+	5.39E+00
III	1174449	1174508	+	5.32E+00
III	1174699	1174758	+	5.43E+00
III	1174949	1175008	+	5.51E+00
III	1175202	1175261	+	5.43E+00
III	1175449	1175508	+	5.58E+00
III	1175702	1175761	+	5.43E+00
III	1175949	1176008	+	5.32E+00
III	1176199	1176258	+	5.32E+00
III	1176449	1176508	+	5.21E+00
III	1176699	1176758	+	5.36E+00
III	1176949	1177008	+	5.36E+00
III	1177199	1177258	+	5.49E+00
III	1177452	1177511	+	5.36E+00
III	1177699	1177758	+	5.46E+00
III	1177949	1178008	+	5.43E+00
III	1178199	1178258	+	5.41E+00
III	1178449	1178508	+	5.39E+00
III	1178699	1178758	+	5.39E+00
III	1178949	1179008	+	5.49E+00
III	1179199	1179258	+	5.39E+00
III	1179449	1179508	+	5.36E+00
III	1179699	1179758	+	5.51E+00
III	1179949	1180008	+	5.17E+00
III	1180199	1180258	+	5.25E+00
III	1180449	1180508	+	5.38E+00
III	1180702	1180761	+	5.49E+00
III	1180949	1181008	+	5.39E+00
III	1181199	1181258	+	5.32E+00
III	1181449	1181508	+	5.46E+00
III	1181699	1181758	+	5.43E+00
III	1181949	1182008	+	5.21E+00
III	1182199	1182258	+	5.34E+00
III	1182449	1182508	+	5.46E+00
III	1182699	1182758	+	5.46E+00
III	1182949	1183008	+	5.55E+00
III	1183199	1183258	+	5.44E+00
III	1183449	1183508	+	5.67E+00
III	1183699	1183758	+	5.32E+00
III	1183949	1184008	+	5.52E+00
III	1184199	1184258	+	5.46E+00
III	1184449	1184508	+	5.39E+00
III	1184699	1184758	+	5.41E+00
III	1184949	1185008	+	5.39E+00
III	1185199	1185258	+	5.39E+00
III	1185449	1185508	+	5.43E+00
III	1185702	1185761	+	5.61E+00
III	1185949	1186008	+	5.36E+00
III	1186199	1186258	+	5.46E+00
III	1186449	1186508	+	5.39E+00
III	1186699	1186758	+	5.39E+00
III	1186949	1187008	+	5.46E+00
III	1187199	1187258	+	5.44E+00
III	1187449	1187508	+	5.36E+00
III	1187699	1187758	+	5.39E+00
III	1187949	1188008	+	5.39E+00
III	1188202	1188261	+	5.46E+00
III	1188449	1188508	+	5.39E+00
III	1188699	1188758	+	5.29E+00
III	1188949	1189008	+	5.17E+00
III	1189202	1189261	+	5.36E+00
III	1189449	1189508	+	5.43E+00
III	1189699	1189758	+	5.41E+00
III	1189949	1190008	+	5.43E+00
III	1190199	1190258	+	5.36E+00
III	1190449	1190508	+	5.36E+00
III	1190699	1190758	+	5.29E+00
III	1190949	1191008	+	5.39E+00
III	1191199	1191258	+	5.43E+00
III	1191449	1191508	+	5.32E+00
III	1191703	1191762	+	5.27E+00
III	1191949	1192008	+	5.39E+00
III	1192199	1192258	+	5.34E+00
III	1192449	1192508	+	5.29E+00
III	1192699	1192758	+	5.46E+00
III	1192949	1193008	+	5.23E+00
III	1193199	1193258	+	5.44E+00
III	1193449	1193508	+	5.44E+00
III	1193699	1193758	+	5.36E+00
III	1193949	1194008	+	5.49E+00
III	1194199	1194258	+	5.46E+00
III	1194449	1194508	+	5.36E+00
III	1194699	1194758	+	5.38E+00
III	1194949	1195008	+	5.57E+00
III	1195199	1195258	+	5.60E+00
III	1195449	1195508	+	5.55E+00
III	1195699	1195758	+	5.57E+00
III	1195949	1196008	+	5.30E+00
III	1196199	1196258	+	5.44E+00
III	1196449	1196508	+	5.21E+00
III	1196699	1196758	+	5.55E+00
III	1196949	1197008	+	5.36E+00
III	1197199	1197258	+	5.46E+00
III	1197449	1197508	+	5.32E+00
III	1197699	1197758	+	5.39E+00
III	1197949	1198008	+	5.32E+00
III	1198199	1198258	+	5.36E+00
III	1198449	1198508	+	5.39E+00
III	1198699	1198758	+	5.39E+00
III	1198952	1199011	+	5.49E+00
III	1199199	1199258	+	5.48E+00
III	1199449	1199508	+	5.21E+00
III	1199699	1199758	+	5.39E+00
III	1199949	1200008	+	5.43E+00
III	1200199	1200258	+	5.43E+00
III	1200449	1200508	+	5.41E+00
III	1200699	1200758	+	5.55E+00
III	1200949	1201008	+	5.39E+00
III	1201199	1201258	+	5.61E+00
III	1201449	1201508	+	7.03E+00
III	1201699	1201758	+	6.00E+00
III	1201949	1202008	+	5.39E+00
III	1202199	1202258	+	5.36E+00
III	1202449	1202508	+	5.49E+00
III	1202699	1202758	+	5.55E+00
III	1202949	1203008	+	5.46E+00
III	1203199	1203258	+	5.41E+00
III	1203449	1203508	+	5.41E+00
III	1203699	1203758	+	5.39E+00
III	1203949	1204008	+	5.55E+00
III	1204202	1204261	+	5.32E+00
III	1204449	1204508	+	5.51E+00
III	1204699	1204758	+	5.39E+00
III	1204949	1205008	+	5.23E+00
III	1205199	1205258	+	5.48E+00
III	1205449	1205508	+	5.46E+00
III	1205699	1205758	+	5.44E+00
III	1205949	1206008	+	5.58E+00
III	1206199	1206258	+	5.23E+00
III	1206449	1206508	+	5.39E+00
III	1206699	1206758	+	5.43E+00
III	1206949	1207008	+	5.34E+00
III	1207199	1207258	+	5.43E+00
III	1207449	1207508	+	5.38E+00
III	1207699	1207758	+	5.58E+00
III	1207949	1208008	+	5.25E+00
III	1208199	1208258	+	5.36E+00
III	1208449	1208508	+	5.46E+00
III	1208699	1208758	+	5.36E+00
III	1208949	1209008	+	5.32E+00
III	1209199	1209258	+	5.55E+00
III	1209449	1209508	+	5.39E+00
III	1209703	1209762	+	5.21E+00
III	1209949	1210008	+	5.39E+00
III	1210199	1210258	+	5.21E+00
III	1210449	1210508	+	5.49E+00
III	1210699	1210758	+	5.46E+00
III	1210949	1211008	+	5.46E+00
III	1211199	1211258	+	5.52E+00
III	1211449	1211508	+	5.36E+00
III	1211699	1211758	+	5.46E+00
III	1211949	1212008	+	5.34E+00
III	1212199	1212258	+	5.36E+00
III	1212449	1212508	+	5.39E+00
III	1212699	1212758	+	5.43E+00
III	1212949	1213008	+	5.32E+00
III	1213199	1213258	+	5.32E+00
III	1213449	1213508	+	5.43E+00
III	1213699	1213758	+	5.39E+00
III	1213949	1214008	+	5.25E+00
III	1214199	1214258	+	5.49E+00
III	1214449	1214508	+	5.98E+00
III	1214699	1214758	+	5.57E+00
III	1214949	1215008	+	5.44E+00
III	1215199	1215258	+	5.46E+00
III	1215449	1215508	+	5.36E+00
III	1215702	1215761	+	5.43E+00
III	1215949	1216008	+	5.55E+00
III	1216199	1216258	+	5.52E+00
III	1216449	1216508	+	5.75E+00
III	1216699	1216758	+	5.39E+00
III	1216952	1217011	+	5.44E+00
III	1217199	1217258	+	5.39E+00
III	1217449	1217508	+	5.41E+00
III	1217699	1217758	+	5.49E+00
III	1217949	1218008	+	5.52E+00
III	1218199	1218258	+	5.41E+00
III	1218449	1218508	+	5.46E+00
III	1218699	1218758	+	5.36E+00
III	1218949	1219008	+	5.51E+00
III	1219199	1219258	+	5.58E+00
III	1219449	1219508	+	5.61E+00
III	1219702	1219761	+	6.07E+00
III	1219949	1220008	+	5.30E+00
III	1220199	1220258	+	5.54E+00
III	1220449	1220508	+	5.64E+00
III	1220699	1220758	+	5.78E+00
III	1220949	1221008	+	5.41E+00
III	1221199	1221258	+	5.49E+00
III	1221449	1221508	+	5.49E+00
III	1221699	1221758	+	5.39E+00
III	1221949	1222008	+	5.36E+00
III	1222199	1222258	+	5.38E+00
III	1222449	1222508	+	5.32E+00
III	1222699	1222758	+	5.30E+00
III	1222949	1223008	+	5.32E+00
III	1223199	1223258	+	5.48E+00
III	1223449	1223508	+	5.39E+00
III	1223699	1223758	+	5.46E+00
III	1223949	1224008	+	5.52E+00
III	1224199	1224258	+	5.39E+00
III	1224449	1224508	+	5.32E+00
III	1224702	1224761	+	5.36E+00
III	1224949	1225008	+	5.39E+00
III	1225199	1225258	+	5.39E+00
III	1225449	1225508	+	5.36E+00
III	1225706	1225765	+	5.36E+00
III	1225949	1226008	+	5.36E+00
III	1226199	1226258	+	5.44E+00
III	1226449	1226508	+	5.21E+00
III	1226699	1226758	+	5.32E+00
III	1226949	1227008	+	5.25E+00
III	1227199	1227258	+	5.46E+00
III	1227449	1227508	+	5.36E+00
III	1227699	1227758	+	5.36E+00
III	1227949	1228008	+	5.39E+00
III	1228199	1228258	+	5.36E+00
III	1228449	1228508	+	5.39E+00
III	1228699	1228758	+	5.39E+00
III	1228949	1229008	+	5.46E+00
III	1229199	1229258	+	5.73E+00
III	1229449	1229508	+	5.32E+00
III	1229699	1229758	+	5.41E+00
III	1229949	1230008	+	5.49E+00
III	1230199	1230258	+	5.43E+00
III	1230449	1230508	+	5.55E+00
III	1230699	1230758	+	5.36E+00
III	1230949	1231008	+	5.39E+00
III	1231199	1231258	+	5.34E+00
III	1231449	1231508	+	5.52E+00
III	1231699	1231758	+	5.46E+00
III	1231952	1232011	+	5.34E+00
III	1232199	1232258	+	5.36E+00
III	1232449	1232508	+	5.61E+00
III	1232699	1232758	+	5.23E+00
III	1232949	1233008	+	5.36E+00
III	1233199	1233258	+	5.78E+00
III	1233449	1233508	+	5.46E+00
III	1233699	1233758	+	5.38E+00
III	1233949	1234008	+	5.36E+00
III	1234199	1234258	+	5.36E+00
III	1234452	1234511	+	5.25E+00
III	1234699	1234758	+	5.39E+00
III	1234949	1235008	+	5.29E+00
III	1235199	1235258	+	5.21E+00
III	1235455	1235514	+	5.43E+00
III	1235699	1235758	+	5.36E+00
III	1235952	1236011	+	5.43E+00
III	1236199	1236258	+	5.58E+00
III	1236452	1236511	+	5.34E+00
III	1236699	1236758	+	5.30E+00
III	1236949	1237008	+	5.43E+00
III	1237199	1237258	+	5.43E+00
III	1237449	1237508	+	5.25E+00
III	1237699	1237758	+	5.32E+00
III	1237952	1238011	+	5.32E+00
III	1238199	1238258	+	5.43E+00
III	1238449	1238508	+	5.30E+00
III	1238699	1238758	+	5.34E+00
III	1238949	1239008	+	5.55E+00
III	1239199	1239258	+	5.46E+00
III	1239449	1239508	+	5.49E+00
III	1239699	1239758	+	5.39E+00
III	1239949	1240008	+	5.39E+00
III	1240199	1240258	+	5.38E+00
III	1240452	1240511	+	5.36E+00
III	1240699	1240758	+	5.21E+00
III	1240949	1241008	+	5.29E+00
III	1241199	1241258	+	5.27E+00
III	1241449	1241508	+	5.39E+00
III	1241699	1241758	+	5.39E+00
III	1241952	1242011	+	5.43E+00
III	1242199	1242258	+	5.43E+00
III	1242449	1242508	+	5.39E+00
III	1242699	1242758	+	5.39E+00
III	1242949	1243008	+	5.36E+00
III	1243199	1243258	+	5.61E+00
III	1243449	1243508	+	5.46E+00
III	1243699	1243758	+	5.43E+00
III	1243949	1244008	+	5.41E+00
III	1244202	1244261	+	5.48E+00
III	1244449	1244508	+	5.32E+00
III	1244699	1244758	+	5.44E+00
III	1244949	1245008	+	5.25E+00
III	1245199	1245258	+	5.39E+00
III	1245449	1245508	+	5.51E+00
III	1245699	1245758	+	5.46E+00
III	1245949	1246008	+	5.51E+00
III	1246199	1246258	+	5.46E+00
III	1246449	1246508	+	5.46E+00
III	1246699	1246758	+	5.38E+00
III	1246949	1247008	+	5.73E+00
III	1247199	1247258	+	5.95E+00
III	1247449	1247508	+	5.30E+00
III	1247699	1247758	+	5.34E+00
III	1247949	1248008	+	5.29E+00
III	1248199	1248258	+	5.32E+00
III	1248449	1248508	+	5.43E+00
III	1248699	1248758	+	5.54E+00
III	1248949	1249008	+	5.46E+00
III	1249202	1249261	+	5.79E+00
III	1249452	1249511	+	5.21E+00
III	1249699	1249758	+	6.47E+00
III	1249949	1250008	+	5.49E+00
III	1250199	1250258	+	5.43E+00
III	1250449	1250508	+	5.29E+00
III	1250699	1250758	+	5.29E+00
III	1250949	1251008	+	5.43E+00
III	1251199	1251258	+	5.38E+00
III	1251449	1251508	+	5.36E+00
III	1251699	1251758	+	5.36E+00
III	1251949	1252008	+	5.41E+00
III	1252199	1252258	+	5.36E+00
III	1252449	1252508	+	5.34E+00
III	1252699	1252758	+	5.43E+00
III	1252949	1253008	+	5.32E+00
III	1253449	1253508	+	5.46E+00
III	1253699	1253758	+	5.25E+00
III	1253952	1254011	+	5.39E+00
III	1254199	1254258	+	5.64E+00
III	1254449	1254508	+	5.43E+00
III	1254699	1254758	+	5.25E+00
III	1254949	1255008	+	5.46E+00
III	1255199	1255258	+	5.32E+00
III	1255449	1255508	+	5.95E+00
III	1255699	1255758	+	5.46E+00
III	1255949	1256008	+	5.43E+00
III	1256199	1256258	+	5.46E+00
III	1256449	1256508	+	5.46E+00
III	1256699	1256758	+	6.07E+00
III	1256949	1257008	+	5.41E+00
III	1257199	1257258	+	5.36E+00
III	1257449	1257508	+	5.39E+00
III	1257702	1257761	+	5.43E+00
III	1257949	1258008	+	5.38E+00
III	1258202	1258261	+	5.36E+00
III	1258449	1258508	+	5.43E+00
III	1258699	1258758	+	6.14E+00
III	1258949	1259008	+	5.49E+00
III	1259199	1259258	+	5.39E+00
III	1259449	1259508	+	5.52E+00
III	1259699	1259758	+	5.36E+00
III	1259952	1260011	+	5.49E+00
III	1260202	1260261	+	5.41E+00
III	1260449	1260508	+	5.46E+00
III	1260699	1260758	+	5.49E+00
III	1260949	1261008	+	5.38E+00
III	1261199	1261258	+	5.39E+00
III	1261449	1261508	+	5.41E+00
III	1261699	1261758	+	5.52E+00
III	1261949	1262008	+	5.36E+00
III	1262199	1262258	+	5.46E+00
III	1262449	1262508	+	5.36E+00
III	1262699	1262758	+	5.46E+00
III	1262949	1263008	+	5.48E+00
III	1263199	1263258	+	5.39E+00
III	1263449	1263508	+	5.38E+00
III	1263699	1263758	+	5.29E+00
III	1263949	1264008	+	5.21E+00
III	1264199	1264258	+	5.29E+00
III	1264449	1264508	+	5.39E+00
III	1264699	1264758	+	5.46E+00
III	1264949	1265008	+	5.43E+00
III	1265199	1265258	+	5.29E+00
III	1265449	1265508	+	5.25E+00
III	1265699	1265758	+	5.21E+00
III	1265949	1266008	+	5.55E+00
III	1266199	1266258	+	5.49E+00
III	1266449	1266508	+	5.44E+00
III	1266699	1266758	+	5.48E+00
III	1266949	1267008	+	5.29E+00
III	1267202	1267261	+	5.36E+00
III	1267449	1267508	+	5.29E+00
III	1267699	1267758	+	5.38E+00
III	1267949	1268008	+	5.39E+00
III	1268199	1268258	+	5.54E+00
III	1268449	1268508	+	5.41E+00
III	1268702	1268761	+	5.32E+00
III	1268949	1269008	+	5.29E+00
III	1269199	1269258	+	5.23E+00
III	1269449	1269508	+	5.36E+00
III	1269702	1269761	+	5.46E+00
III	1269952	1270011	+	5.36E+00
III	1270199	1270258	+	5.52E+00
III	1270449	1270508	+	5.36E+00
III	1270699	1270758	+	5.39E+00
III	1270949	1271008	+	5.39E+00
III	1271199	1271258	+	5.36E+00
III	1271449	1271508	+	5.46E+00
III	1271699	1271758	+	5.36E+00
III	1271952	1272011	+	5.25E+00
III	1272199	1272258	+	5.32E+00
III	1272449	1272508	+	5.43E+00
III	1272702	1272761	+	5.29E+00
III	1272949	1273008	+	5.25E+00
III	1273199	1273258	+	5.43E+00
III	1273449	1273508	+	5.43E+00
III	1273699	1273758	+	5.36E+00
III	1273949	1274008	+	5.29E+00
III	1274199	1274258	+	5.32E+00
III	1274449	1274508	+	5.43E+00
III	1274699	1274758	+	5.44E+00
III	1274949	1275008	+	5.36E+00
III	1275199	1275258	+	5.41E+00
III	1275449	1275508	+	5.36E+00
III	1275699	1275758	+	5.32E+00
III	1275952	1276011	+	5.36E+00
III	1276199	1276258	+	5.64E+00
III	1276449	1276508	+	5.36E+00
III	1276699	1276758	+	5.43E+00
III	1276949	1277008	+	5.41E+00
III	1277199	1277258	+	5.46E+00
III	1277449	1277508	+	5.32E+00
III	1277699	1277758	+	5.49E+00
III	1277949	1278008	+	5.36E+00
III	1278199	1278258	+	5.32E+00
III	1278449	1278508	+	5.54E+00
III	1278699	1278758	+	5.27E+00
III	1278949	1279008	+	5.36E+00
III	1279199	1279258	+	5.61E+00
III	1279449	1279508	+	5.57E+00
III	1279699	1279758	+	5.36E+00
III	1279949	1280008	+	5.43E+00
III	1280199	1280258	+	5.43E+00
III	1280449	1280508	+	5.39E+00
III	1280699	1280758	+	5.29E+00
III	1280949	1281008	+	5.34E+00
III	1281199	1281258	+	5.57E+00
III	1281449	1281508	+	5.46E+00
III	1281705	1281764	+	5.46E+00
III	1281949	1282008	+	5.39E+00
III	1282199	1282258	+	5.49E+00
III	1282453	1282512	+	5.39E+00
III	1282699	1282758	+	5.43E+00
III	1282949	1283008	+	5.44E+00
III	1283199	1283258	+	5.46E+00
III	1283449	1283508	+	5.46E+00
III	1283699	1283758	+	5.52E+00
III	1283949	1284008	+	5.29E+00
III	1284199	1284258	+	5.29E+00
III	1284449	1284508	+	5.29E+00
III	1284699	1284758	+	5.52E+00
III	1284949	1285008	+	5.36E+00
III	1285199	1285258	+	5.43E+00
III	1285449	1285508	+	5.49E+00
III	1285699	1285758	+	5.43E+00
III	1285949	1286008	+	5.52E+00
III	1286199	1286258	+	5.43E+00
III	1286449	1286508	+	5.61E+00
III	1286699	1286758	+	5.39E+00
III	1286949	1287008	+	5.54E+00
III	1287199	1287258	+	5.55E+00
III	1287449	1287508	+	5.43E+00
III	1287699	1287758	+	5.44E+00
III	1287949	1288008	+	5.36E+00
III	1288199	1288258	+	5.46E+00
III	1288449	1288508	+	5.43E+00
III	1288699	1288758	+	5.38E+00
III	1288949	1289008	+	5.30E+00
III	1289202	1289261	+	5.34E+00
III	1289449	1289508	+	5.36E+00
III	1289699	1289758	+	5.43E+00
III	1289952	1290011	+	5.38E+00
III	1290199	1290258	+	5.30E+00
III	1290449	1290508	+	5.49E+00
III	1290699	1290758	+	5.46E+00
III	1290949	1291008	+	5.60E+00
III	1291199	1291258	+	5.43E+00
III	1291453	1291512	+	5.39E+00
III	1291699	1291758	+	5.39E+00
III	1291949	1292008	+	5.25E+00
III	1292199	1292258	+	5.39E+00
III	1292449	1292508	+	5.43E+00
III	1292699	1292758	+	5.91E+00
III	1292949	1293008	+	5.64E+00
III	1293199	1293258	+	5.58E+00
III	1293449	1293508	+	6.34E+00
III	1293699	1293758	+	7.11E+00
III	1293949	1294008	+	5.38E+00
III	1294199	1294258	+	5.36E+00
III	1294449	1294508	+	5.32E+00
III	1294702	1294761	+	5.36E+00
III	1294949	1295008	+	5.52E+00
III	1295199	1295258	+	5.36E+00
III	1295449	1295508	+	5.55E+00
III	1295699	1295758	+	5.36E+00
III	1295949	1296008	+	5.36E+00
III	1296199	1296258	+	5.41E+00
III	1296449	1296508	+	5.36E+00
III	1296699	1296758	+	5.36E+00
III	1296949	1297008	+	5.34E+00
III	1297199	1297258	+	5.21E+00
III	1297449	1297508	+	5.39E+00
III	1297699	1297758	+	5.36E+00
III	1297949	1298008	+	5.43E+00
III	1298199	1298258	+	5.49E+00
III	1298449	1298508	+	5.39E+00
III	1298699	1298758	+	5.34E+00
III	1298953	1299012	+	5.36E+00
III	1299199	1299258	+	5.29E+00
III	1299449	1299508	+	5.25E+00
III	1299699	1299758	+	5.52E+00
III	1299949	1300008	+	5.52E+00
III	1300199	1300258	+	5.46E+00
III	1300455	1300514	+	5.46E+00
III	1300699	1300758	+	5.21E+00
III	1300949	1301008	+	5.44E+00
III	1301199	1301258	+	5.32E+00
III	1301449	1301508	+	5.25E+00
III	1301699	1301758	+	5.44E+00
III	1301949	1302008	+	5.48E+00
III	1302199	1302258	+	5.91E+00
III	1302449	1302508	+	5.43E+00
III	1302699	1302758	+	5.39E+00
III	1302949	1303008	+	5.46E+00
III	1303199	1303258	+	5.54E+00
III	1303449	1303508	+	5.49E+00
III	1303699	1303758	+	5.39E+00
III	1303949	1304008	+	5.38E+00
III	1304199	1304258	+	5.48E+00
III	1304449	1304508	+	5.46E+00
III	1304699	1304758	+	5.25E+00
III	1304949	1305008	+	5.39E+00
III	1305199	1305258	+	5.48E+00
III	1305449	1305508	+	5.46E+00
III	1305699	1305758	+	5.43E+00
III	1305949	1306008	+	5.39E+00
III	1306199	1306258	+	5.74E+00
III	1306449	1306508	+	5.52E+00
III	1306699	1306758	+	5.36E+00
III	1306949	1307008	+	5.32E+00
III	1307199	1307258	+	5.49E+00
III	1307449	1307508	+	5.34E+00
III	1307699	1307758	+	6.09E+00
III	1307949	1308008	+	5.25E+00
III	1308199	1308258	+	5.36E+00
III	1308449	1308508	+	5.46E+00
III	1308702	1308761	+	5.29E+00
III	1308949	1309008	+	5.36E+00
III	1309199	1309258	+	5.39E+00
III	1309449	1309508	+	5.36E+00
III	1309699	1309758	+	5.52E+00
III	1309949	1310008	+	5.75E+00
III	1310199	1310258	+	7.62E+00
III	1310453	1310512	+	6.43E+00
III	1310699	1310758	+	5.73E+00
III	1310949	1311008	+	5.39E+00
III	1311199	1311258	+	5.49E+00
III	1311449	1311508	+	5.36E+00
III	1311699	1311758	+	6.84E+00
III	1311949	1312008	+	5.43E+00
III	1312199	1312258	+	9.23E+00
III	1312449	1312508	+	5.29E+00
III	1312699	1312758	+	5.32E+00
III	1312949	1313008	+	5.41E+00
III	1313202	1313261	+	5.43E+00
III	1313449	1313508	+	5.34E+00
III	1313702	1313761	+	5.32E+00
III	1313949	1314008	+	5.41E+00
III	1314199	1314258	+	5.32E+00
III	1314449	1314508	+	5.36E+00
III	1314699	1314758	+	5.36E+00
III	1314949	1315008	+	5.39E+00
III	1315199	1315258	+	5.32E+00
III	1315449	1315508	+	5.32E+00
III	1315699	1315758	+	5.46E+00
III	1315952	1316011	+	5.46E+00
III	1316199	1316258	+	5.39E+00
III	1316449	1316508	+	5.32E+00
III	1316699	1316758	+	5.39E+00
III	1316949	1317008	+	5.49E+00
III	1317199	1317258	+	5.43E+00
III	1317449	1317508	+	5.29E+00
III	1317699	1317758	+	5.55E+00
III	1317949	1318008	+	5.61E+00
III	1318199	1318258	+	5.13E+00
III	1318449	1318508	+	5.36E+00
III	1318699	1318758	+	5.52E+00
III	1318949	1319008	+	5.36E+00
III	1319203	1319262	+	5.36E+00
III	1319449	1319508	+	5.29E+00
III	1319699	1319758	+	5.46E+00
III	1319952	1320011	+	5.38E+00
III	1320199	1320258	+	5.39E+00
III	1320449	1320508	+	5.46E+00
III	1320699	1320758	+	5.32E+00
III	1320949	1321008	+	5.34E+00
III	1321199	1321258	+	5.43E+00
III	1321449	1321508	+	5.32E+00
III	1321699	1321758	+	6.39E+00
III	1321949	1322008	+	5.55E+00
III	1322199	1322258	+	5.39E+00
III	1322449	1322508	+	5.39E+00
III	1322699	1322758	+	5.46E+00
III	1322949	1323008	+	5.32E+00
III	1323199	1323258	+	5.43E+00
III	1323449	1323508	+	5.29E+00
III	1323699	1323758	+	5.49E+00
III	1323949	1324008	+	5.51E+00
III	1324199	1324258	+	5.39E+00
III	1324449	1324508	+	5.46E+00
III	1324699	1324758	+	5.51E+00
III	1324949	1325008	+	6.52E+00
III	1325199	1325258	+	5.29E+00
III	1325449	1325508	+	5.52E+00
III	1325699	1325758	+	5.41E+00
III	1325949	1326008	+	5.32E+00
III	1326199	1326258	+	5.29E+00
III	1326449	1326508	+	5.32E+00
III	1326699	1326758	+	5.46E+00
III	1326949	1327008	+	5.43E+00
III	1327199	1327258	+	5.36E+00
III	1327449	1327508	+	5.43E+00
III	1327699	1327758	+	5.21E+00
III	1327949	1328008	+	5.41E+00
III	1328199	1328258	+	5.36E+00
III	1328449	1328508	+	5.46E+00
III	1328699	1328758	+	5.39E+00
III	1328949	1329008	+	5.32E+00
III	1329199	1329258	+	5.32E+00
III	1329449	1329508	+	5.39E+00
III	1329699	1329758	+	5.36E+00
III	1329949	1330008	+	5.39E+00
III	1330199	1330258	+	5.49E+00
III	1330449	1330508	+	5.36E+00
III	1330699	1330758	+	5.36E+00
III	1330949	1331008	+	5.41E+00
III	1331199	1331258	+	5.43E+00
III	1331449	1331508	+	5.32E+00
III	1331699	1331758	+	5.51E+00
III	1331949	1332008	+	5.43E+00
III	1332199	1332258	+	5.48E+00
III	1332449	1332508	+	5.64E+00
III	1332699	1332758	+	5.57E+00
III	1332949	1333008	+	5.49E+00
III	1333199	1333258	+	5.39E+00
III	1333449	1333508	+	5.17E+00
III	1333699	1333758	+	5.32E+00
III	1333949	1334008	+	5.48E+00
III	1334199	1334258	+	5.44E+00
III	1334449	1334508	+	5.36E+00
III	1334699	1334758	+	5.52E+00
III	1334949	1335008	+	5.39E+00
III	1335199	1335258	+	5.55E+00
III	1335449	1335508	+	5.30E+00
III	1335702	1335761	+	5.36E+00
III	1335949	1336008	+	5.32E+00
III	1336202	1336261	+	5.46E+00
III	1336452	1336511	+	5.39E+00
III	1336699	1336758	+	5.39E+00
III	1336949	1337008	+	5.21E+00
III	1337202	1337261	+	5.44E+00
III	1337449	1337508	+	5.32E+00
III	1337699	1337758	+	5.21E+00
III	1337949	1338008	+	5.43E+00
III	1338199	1338258	+	5.25E+00
III	1338449	1338508	+	5.38E+00
III	1338699	1338758	+	5.25E+00
III	1338949	1339008	+	5.29E+00
III	1339199	1339258	+	5.38E+00
III	1339449	1339508	+	5.46E+00
III	1339699	1339758	+	5.43E+00
III	1339949	1340008	+	5.39E+00
III	1340199	1340258	+	5.36E+00
III	1340449	1340508	+	5.51E+00
III	1340699	1340758	+	5.38E+00
III	1340949	1341008	+	5.49E+00
III	1341203	1341262	+	5.46E+00
III	1341449	1341508	+	5.43E+00
III	1341699	1341758	+	5.32E+00
III	1341949	1342008	+	5.39E+00
III	1342199	1342258	+	5.46E+00
III	1342449	1342508	+	5.55E+00
III	1342699	1342758	+	5.39E+00
III	1342949	1343008	+	5.36E+00
III	1343199	1343258	+	5.57E+00
III	1343449	1343508	+	5.54E+00
III	1343699	1343758	+	5.44E+00
III	1343949	1344008	+	5.39E+00
III	1344199	1344258	+	5.61E+00
III	1344449	1344508	+	5.38E+00
III	1344699	1344758	+	5.52E+00
III	1344949	1345008	+	5.49E+00
III	1345199	1345258	+	5.52E+00
III	1345449	1345508	+	5.95E+00
III	1345699	1345758	+	5.54E+00
III	1345949	1346008	+	5.43E+00
III	1346199	1346258	+	5.38E+00
III	1346449	1346508	+	5.29E+00
III	1346699	1346758	+	5.39E+00
III	1346952	1347011	+	5.46E+00
III	1347199	1347258	+	5.36E+00
III	1347449	1347508	+	5.43E+00
III	1347699	1347758	+	5.43E+00
III	1347949	1348008	+	5.34E+00
III	1348199	1348258	+	5.46E+00
III	1348449	1348508	+	5.38E+00
III	1348699	1348758	+	5.39E+00
III	1348949	1349008	+	5.29E+00
III	1349199	1349258	+	5.36E+00
III	1349449	1349508	+	5.43E+00
III	1349702	1349761	+	5.46E+00
III	1349952	1350011	+	5.43E+00
III	1350199	1350258	+	6.06E+00
III	1350449	1350508	+	5.49E+00
III	1350699	1350758	+	5.25E+00
III	1350949	1351008	+	5.48E+00
III	1351199	1351258	+	5.32E+00
III	1351449	1351508	+	5.32E+00
III	1351699	1351758	+	5.41E+00
III	1351949	1352008	+	5.51E+00
III	1352199	1352258	+	5.36E+00
III	1352449	1352508	+	5.21E+00
III	1352699	1352758	+	5.29E+00
III	1352949	1353008	+	5.46E+00
III	1353199	1353258	+	5.43E+00
III	1353449	1353508	+	5.32E+00
III	1353699	1353758	+	5.34E+00
III	1353949	1354008	+	5.36E+00
III	1354202	1354261	+	5.17E+00
III	1354449	1354508	+	5.29E+00
III	1354699	1354758	+	5.34E+00
III	1354949	1355008	+	5.25E+00
III	1355199	1355258	+	5.93E+00
III	1355449	1355508	+	5.58E+00
III	1355699	1355758	+	5.39E+00
III	1355949	1356008	+	5.44E+00
III	1356199	1356258	+	5.38E+00
III	1356449	1356508	+	5.43E+00
III	1356699	1356758	+	5.52E+00
III	1356949	1357008	+	5.39E+00
III	1357199	1357258	+	5.55E+00
III	1357449	1357508	+	5.43E+00
III	1357699	1357758	+	5.46E+00
III	1357949	1358008	+	5.49E+00
III	1358199	1358258	+	7.08E+00
III	1358452	1358511	+	7.04E+00
III	1358699	1358758	+	5.25E+00
III	1358949	1359008	+	5.54E+00
III	1359199	1359258	+	5.43E+00
III	1359449	1359508	+	5.43E+00
III	1359699	1359758	+	5.21E+00
III	1359949	1360008	+	5.55E+00
III	1360199	1360258	+	5.43E+00
III	1360449	1360508	+	5.49E+00
III	1360699	1360758	+	5.36E+00
III	1360949	1361008	+	5.32E+00
III	1361199	1361258	+	5.25E+00
III	1361449	1361508	+	5.36E+00
III	1361699	1361758	+	5.25E+00
III	1361952	1362011	+	5.32E+00
III	1362199	1362258	+	5.25E+00
III	1362449	1362508	+	5.39E+00
III	1362699	1362758	+	5.43E+00
III	1362949	1363008	+	5.29E+00
III	1363199	1363258	+	5.55E+00
III	1363449	1363508	+	5.48E+00
III	1363699	1363758	+	5.54E+00
III	1363952	1364011	+	5.46E+00
III	1364199	1364258	+	5.39E+00
III	1364449	1364508	+	5.23E+00
III	1364702	1364761	+	5.70E+00
III	1364949	1365008	+	5.30E+00
III	1365202	1365261	+	5.44E+00
III	1365449	1365508	+	5.52E+00
III	1365699	1365758	+	5.32E+00
III	1365949	1366008	+	5.55E+00
III	1366199	1366258	+	5.52E+00
III	1366449	1366508	+	5.32E+00
III	1366699	1366758	+	5.71E+00
III	1366949	1367008	+	5.48E+00
III	1367199	1367258	+	5.39E+00
III	1367449	1367508	+	5.51E+00
III	1367699	1367758	+	5.32E+00
III	1367949	1368008	+	5.30E+00
III	1368199	1368258	+	5.29E+00
III	1368449	1368508	+	5.44E+00
III	1368702	1368761	+	5.32E+00
III	1368949	1369008	+	5.39E+00
III	1369199	1369258	+	5.49E+00
III	1369452	1369511	+	5.29E+00
III	1369699	1369758	+	5.44E+00
III	1369949	1370008	+	5.43E+00
III	1370224	1370283	+	5.29E+00
III	1370449	1370508	+	5.25E+00
III	1370699	1370758	+	5.46E+00
III	1370949	1371008	+	5.46E+00
III	1371199	1371258	+	5.30E+00
III	1371449	1371508	+	5.46E+00
III	1371699	1371758	+	5.46E+00
III	1371949	1372008	+	5.36E+00
III	1372199	1372258	+	5.29E+00
III	1372449	1372508	+	5.39E+00
III	1372699	1372758	+	5.46E+00
III	1372949	1373008	+	5.29E+00
III	1373199	1373258	+	5.43E+00
III	1373449	1373508	+	5.39E+00
III	1373699	1373758	+	5.95E+00
III	1373949	1374008	+	5.46E+00
III	1374199	1374258	+	5.70E+00
III	1374449	1374508	+	5.49E+00
III	1374699	1374758	+	5.43E+00
III	1374949	1375008	+	5.49E+00
III	1375199	1375258	+	5.36E+00
III	1375449	1375508	+	5.32E+00
III	1375699	1375758	+	5.48E+00
III	1375949	1376008	+	5.43E+00
III	1376199	1376258	+	5.61E+00
III	1376449	1376508	+	5.49E+00
III	1376699	1376758	+	5.46E+00
III	1376949	1377008	+	5.67E+00
III	1377199	1377258	+	5.55E+00
III	1377449	1377508	+	5.58E+00
III	1377699	1377758	+	5.73E+00
III	1377949	1378008	+	6.26E+00
III	1378199	1378258	+	5.43E+00
III	1378449	1378508	+	6.02E+00
III	1378699	1378758	+	5.34E+00
III	1378949	1379008	+	5.34E+00
III	1379199	1379258	+	5.58E+00
III	1379449	1379508	+	5.60E+00
III	1379702	1379761	+	5.17E+00
III	1379949	1380008	+	5.36E+00
III	1380199	1380258	+	5.46E+00
III	1380449	1380508	+	5.55E+00
III	1380699	1380758	+	5.17E+00
III	1380949	1381008	+	5.46E+00
III	1381199	1381258	+	5.36E+00
III	1381452	1381511	+	5.39E+00
III	1381699	1381758	+	5.36E+00
III	1381949	1382008	+	5.36E+00
III	1382199	1382258	+	5.43E+00
III	1382449	1382508	+	5.39E+00
III	1382699	1382758	+	5.39E+00
III	1382949	1383008	+	5.43E+00
III	1383199	1383258	+	5.39E+00
III	1383449	1383508	+	5.29E+00
III	1383699	1383758	+	5.29E+00
III	1383949	1384008	+	5.39E+00
III	1384199	1384258	+	5.36E+00
III	1384449	1384508	+	5.43E+00
III	1384699	1384758	+	5.49E+00
III	1384949	1385008	+	5.29E+00
III	1385199	1385258	+	5.29E+00
III	1385449	1385508	+	5.34E+00
III	1385699	1385758	+	5.23E+00
III	1385952	1386011	+	5.36E+00
III	1386199	1386258	+	5.25E+00
III	1386449	1386508	+	5.39E+00
III	1386699	1386758	+	5.25E+00
III	1386949	1387008	+	5.43E+00
III	1387199	1387258	+	5.32E+00
III	1387449	1387508	+	5.30E+00
III	1387699	1387758	+	5.19E+00
III	1387949	1388008	+	5.46E+00
III	1388199	1388258	+	5.36E+00
III	1388449	1388508	+	5.44E+00
III	1388699	1388758	+	5.46E+00
III	1388949	1389008	+	6.15E+00
III	1389199	1389258	+	5.43E+00
III	1389449	1389508	+	5.93E+00
III	1389699	1389758	+	5.36E+00
III	1389949	1390008	+	5.58E+00
III	1390199	1390258	+	5.13E+00
III	1390452	1390511	+	5.52E+00
III	1390699	1390758	+	5.67E+00
III	1390949	1391008	+	5.43E+00
III	1391199	1391258	+	5.49E+00
III	1391449	1391508	+	5.67E+00
III	1391699	1391758	+	5.52E+00
III	1391949	1392008	+	5.39E+00
III	1392199	1392258	+	5.36E+00
III	1392449	1392508	+	5.36E+00
III	1392699	1392758	+	5.44E+00
III	1392949	1393008	+	5.78E+00
III	1393199	1393258	+	5.58E+00
III	1393449	1393508	+	5.44E+00
III	1393699	1393758	+	5.52E+00
III	1393949	1394008	+	5.86E+00
III	1394199	1394258	+	5.88E+00
III	1394449	1394508	+	5.34E+00
III	1394699	1394758	+	7.78E+00
III	1394949	1395008	+	5.39E+00
III	1395199	1395258	+	5.43E+00
III	1395449	1395508	+	5.32E+00
III	1395699	1395758	+	5.36E+00
III	1395949	1396008	+	5.39E+00
III	1396199	1396258	+	5.32E+00
III	1396449	1396508	+	5.27E+00
III	1396699	1396758	+	5.55E+00
III	1396949	1397008	+	5.39E+00
III	1397199	1397258	+	5.36E+00
III	1397449	1397508	+	5.88E+00
III	1397699	1397758	+	5.48E+00
III	1397949	1398008	+	5.51E+00
III	1398199	1398258	+	5.46E+00
III	1398449	1398508	+	5.39E+00
III	1398699	1398758	+	5.64E+00
III	1398949	1399008	+	5.46E+00
III	1399202	1399261	+	5.29E+00
III	1399449	1399508	+	5.36E+00
III	1399699	1399758	+	5.43E+00
III	1399949	1400008	+	5.43E+00
III	1400199	1400258	+	5.38E+00
III	1400449	1400508	+	5.25E+00
III	1400699	1400758	+	5.39E+00
III	1400949	1401008	+	5.41E+00
III	1401199	1401258	+	5.43E+00
III	1401455	1401514	+	5.43E+00
III	1401699	1401758	+	5.27E+00
III	1401949	1402008	+	5.39E+00
III	1402199	1402258	+	5.43E+00
III	1402449	1402508	+	5.36E+00
III	1402699	1402758	+	5.36E+00
III	1402949	1403008	+	5.46E+00
III	1403202	1403261	+	5.49E+00
III	1403449	1403508	+	5.29E+00
III	1403699	1403758	+	5.44E+00
III	1403949	1404008	+	5.36E+00
III	1404199	1404258	+	5.32E+00
III	1404449	1404508	+	5.29E+00
III	1404702	1404761	+	5.34E+00
III	1404949	1405008	+	5.39E+00
III	1405199	1405258	+	5.55E+00
III	1405449	1405508	+	5.73E+00
III	1405699	1405758	+	5.21E+00
III	1405949	1406008	+	5.39E+00
III	1406199	1406258	+	5.21E+00
III	1406449	1406508	+	5.36E+00
III	1406699	1406758	+	5.44E+00
III	1406949	1407008	+	5.49E+00
III	1407199	1407258	+	5.43E+00
III	1407449	1407508	+	5.48E+00
III	1407699	1407758	+	5.49E+00
III	1407949	1408008	+	5.25E+00
III	1408199	1408258	+	5.44E+00
III	1408449	1408508	+	5.29E+00
III	1408699	1408758	+	5.25E+00
III	1408949	1409008	+	5.36E+00
III	1409199	1409258	+	5.32E+00
III	1409449	1409508	+	5.34E+00
III	1409699	1409758	+	5.46E+00
III	1409949	1410008	+	5.46E+00
III	1410199	1410258	+	5.32E+00
III	1410449	1410508	+	5.36E+00
III	1410699	1410758	+	5.39E+00
III	1410949	1411008	+	5.29E+00
III	1411199	1411258	+	5.82E+00
III	1411452	1411511	+	5.83E+00
III	1411699	1411758	+	6.81E+00
III	1411949	1412008	+	5.34E+00
III	1412199	1412258	+	5.36E+00
III	1412449	1412508	+	5.58E+00
III	1412699	1412758	+	6.14E+00
III	1412952	1413011	+	6.08E+00
III	1413199	1413258	+	8.63E+00
III	1413449	1413508	+	5.83E+00
III	1413699	1413758	+	5.29E+00
III	1413949	1414008	+	5.36E+00
III	1414199	1414258	+	5.32E+00
III	1414449	1414508	+	5.41E+00
III	1414699	1414758	+	5.29E+00
III	1414949	1415008	+	5.43E+00
III	1415199	1415258	+	5.46E+00
III	1415449	1415508	+	5.32E+00
III	1415699	1415758	+	5.54E+00
III	1415949	1416008	+	5.17E+00
III	1416199	1416258	+	5.51E+00
III	1416449	1416508	+	5.29E+00
III	1416699	1416758	+	5.38E+00
III	1416949	1417008	+	5.39E+00
III	1417199	1417258	+	5.48E+00
III	1417449	1417508	+	5.34E+00
III	1417699	1417758	+	5.41E+00
III	1417949	1418008	+	5.32E+00
III	1418199	1418258	+	5.32E+00
III	1418449	1418508	+	5.25E+00
III	1418699	1418758	+	5.49E+00
III	1418949	1419008	+	5.55E+00
III	1419199	1419258	+	5.46E+00
III	1419449	1419508	+	5.83E+00
III	1419699	1419758	+	5.44E+00
III	1419949	1420008	+	5.48E+00
III	1420199	1420258	+	5.49E+00
III	1420449	1420508	+	5.55E+00
III	1420699	1420758	+	5.57E+00
III	1420949	1421008	+	5.46E+00
III	1421199	1421258	+	5.57E+00
III	1421449	1421508	+	5.39E+00
III	1421699	1421758	+	5.39E+00
III	1421949	1422008	+	5.63E+00
III	1422199	1422258	+	5.36E+00
III	1422449	1422508	+	5.52E+00
III	1422699	1422758	+	5.25E+00
III	1422949	1423008	+	5.41E+00
III	1423199	1423258	+	5.39E+00
III	1423449	1423508	+	5.29E+00
III	1423699	1423758	+	5.36E+00
III	1423949	1424008	+	5.29E+00
III	1424199	1424258	+	5.32E+00
III	1424449	1424508	+	5.32E+00
III	1424699	1424758	+	5.49E+00
III	1424949	1425008	+	5.25E+00
III	1425202	1425261	+	5.36E+00
III	1425449	1425508	+	5.29E+00
III	1425699	1425758	+	5.39E+00
III	1425949	1426008	+	5.39E+00
III	1426199	1426258	+	5.48E+00
III	1426449	1426508	+	5.23E+00
III	1426703	1426762	+	5.39E+00
III	1426949	1427008	+	5.36E+00
III	1427199	1427258	+	5.55E+00
III	1427449	1427508	+	5.27E+00
III	1427699	1427758	+	5.43E+00
III	1427949	1428008	+	5.49E+00
III	1428199	1428258	+	5.43E+00
III	1428449	1428508	+	5.79E+00
III	1428699	1428758	+	5.46E+00
III	1428949	1429008	+	5.51E+00
III	1429199	1429258	+	5.55E+00
III	1429449	1429508	+	5.38E+00
III	1429699	1429758	+	5.29E+00
III	1429949	1430008	+	5.46E+00
III	1430199	1430258	+	5.36E+00
III	1430449	1430508	+	5.36E+00
III	1430699	1430758	+	5.48E+00
III	1430949	1431008	+	5.54E+00
III	1431199	1431258	+	5.43E+00
III	1431449	1431508	+	5.39E+00
III	1431699	1431758	+	5.49E+00
III	1431949	1432008	+	5.30E+00
III	1432199	1432258	+	5.36E+00
III	1432449	1432508	+	5.36E+00
III	1432699	1432758	+	5.49E+00
III	1432949	1433008	+	5.39E+00
III	1433199	1433258	+	5.46E+00
III	1433449	1433508	+	5.49E+00
III	1433699	1433758	+	5.39E+00
III	1433952	1434011	+	5.32E+00
III	1434202	1434261	+	5.39E+00
III	1434449	1434508	+	5.52E+00
III	1434699	1434758	+	5.36E+00
III	1434949	1435008	+	5.43E+00
III	1435199	1435258	+	5.25E+00
III	1435449	1435508	+	5.32E+00
III	1435699	1435758	+	5.32E+00
III	1435949	1436008	+	5.30E+00
III	1436199	1436258	+	5.43E+00
III	1436449	1436508	+	6.33E+00
III	1436699	1436758	+	5.43E+00
III	1436949	1437008	+	5.34E+00
III	1437199	1437258	+	7.20E+00
III	1437449	1437508	+	9.34E+00
III	1437699	1437758	+	1.06E+01
III	1437949	1438008	+	5.49E+00
III	1438199	1438258	+	5.39E+00
III	1438449	1438508	+	5.25E+00
III	1438699	1438758	+	5.32E+00
III	1438952	1439011	+	5.39E+00
III	1439199	1439258	+	5.32E+00
III	1439449	1439508	+	5.25E+00
III	1439699	1439758	+	5.57E+00
III	1439952	1440011	+	5.17E+00
III	1440205	1440264	+	5.55E+00
III	1440449	1440508	+	5.39E+00
III	1440699	1440758	+	5.39E+00
III	1440949	1441008	+	5.29E+00
III	1441199	1441258	+	5.27E+00
III	1441449	1441508	+	5.29E+00
III	1441705	1441764	+	5.46E+00
III	1441949	1442008	+	5.32E+00
III	1442199	1442258	+	5.48E+00
III	1442449	1442508	+	5.49E+00
III	1442699	1442758	+	5.39E+00
III	1442949	1443008	+	5.32E+00
III	1443199	1443258	+	5.36E+00
III	1443449	1443508	+	5.41E+00
III	1443699	1443758	+	5.64E+00
III	1443949	1444008	+	5.46E+00
III	1444202	1444261	+	5.55E+00
III	1444449	1444508	+	5.61E+00
III	1444699	1444758	+	5.25E+00
III	1444949	1445008	+	5.36E+00
III	1445199	1445258	+	5.49E+00
III	1445452	1445511	+	7.54E+00
III	1445699	1445758	+	5.88E+00
III	1445949	1446008	+	5.49E+00
III	1446199	1446258	+	5.34E+00
III	1446449	1446508	+	5.49E+00
III	1446699	1446758	+	5.30E+00
III	1446949	1447008	+	5.29E+00
III	1447199	1447258	+	5.41E+00
III	1447449	1447508	+	5.32E+00
III	1447699	1447758	+	5.39E+00
III	1447949	1448008	+	5.43E+00
III	1448199	1448258	+	5.30E+00
III	1448449	1448508	+	5.30E+00
III	1448699	1448758	+	5.46E+00
III	1448949	1449008	+	5.25E+00
III	1449199	1449258	+	5.29E+00
III	1449449	1449508	+	5.32E+00
III	1449699	1449758	+	5.54E+00
III	1449952	1450011	+	5.52E+00
III	1450199	1450258	+	5.44E+00
III	1450449	1450508	+	5.36E+00
III	1450699	1450758	+	5.29E+00
III	1450949	1451008	+	5.39E+00
III	1451199	1451258	+	5.34E+00
III	1451449	1451508	+	5.39E+00
III	1451699	1451758	+	5.39E+00
III	1451949	1452008	+	5.46E+00
III	1452199	1452258	+	5.41E+00
III	1452449	1452508	+	5.49E+00
III	1452699	1452758	+	5.38E+00
III	1452952	1453011	+	5.38E+00
III	1453199	1453258	+	5.46E+00
III	1453449	1453508	+	5.44E+00
III	1453699	1453758	+	5.39E+00
III	1453949	1454008	+	5.39E+00
III	1454199	1454258	+	5.41E+00
III	1454449	1454508	+	6.21E+00
III	1454699	1454758	+	5.43E+00
III	1454952	1455011	+	5.39E+00
III	1455199	1455258	+	5.43E+00
III	1455449	1455508	+	5.49E+00
III	1455699	1455758	+	5.41E+00
III	1455952	1456011	+	5.43E+00
III	1456199	1456258	+	5.39E+00
III	1456449	1456508	+	5.36E+00
III	1456699	1456758	+	5.43E+00
III	1456949	1457008	+	5.46E+00
III	1457199	1457258	+	5.32E+00
III	1457449	1457508	+	5.29E+00
III	1457699	1457758	+	5.39E+00
III	1457949	1458008	+	5.55E+00
III	1458202	1458261	+	5.21E+00
III	1458449	1458508	+	5.32E+00
III	1458706	1458765	+	5.43E+00
III	1458949	1459008	+	5.58E+00
III	1459199	1459258	+	5.52E+00
III	1459449	1459508	+	5.39E+00
III	1459699	1459758	+	5.25E+00
III	1459949	1460008	+	5.32E+00
III	1460199	1460258	+	5.21E+00
III	1460449	1460508	+	5.46E+00
III	1460699	1460758	+	5.60E+00
III	1460949	1461008	+	5.36E+00
III	1461199	1461258	+	5.58E+00
III	1461449	1461508	+	5.52E+00
III	1461699	1461758	+	5.43E+00
III	1461949	1462008	+	5.36E+00
III	1462199	1462258	+	5.43E+00
III	1462449	1462508	+	5.46E+00
III	1462699	1462758	+	5.29E+00
III	1462949	1463008	+	5.39E+00
III	1463199	1463258	+	5.39E+00
III	1463449	1463508	+	5.43E+00
III	1463699	1463758	+	5.39E+00
III	1463949	1464008	+	5.32E+00
III	1464199	1464258	+	5.39E+00
III	1464449	1464508	+	5.27E+00
III	1464699	1464758	+	5.43E+00
III	1464949	1465008	+	5.30E+00
III	1465199	1465258	+	5.86E+00
III	1465449	1465508	+	5.41E+00
III	1465699	1465758	+	5.46E+00
III	1465952	1466011	+	5.49E+00
III	1466192	1466251	+	5.43E+00
III	1466199	1466258	+	5.48E+00
III	1466449	1466508	+	5.39E+00
III	1466699	1466758	+	5.41E+00
III	1466949	1467008	+	5.49E+00
III	1467199	1467258	+	5.29E+00
III	1467449	1467508	+	5.46E+00
III	1467699	1467758	+	5.29E+00
III	1467949	1468008	+	5.25E+00
III	1468199	1468258	+	6.58E+00
III	1468449	1468508	+	5.38E+00
III	1468699	1468758	+	5.29E+00
III	1468949	1469008	+	5.36E+00
III	1469199	1469258	+	5.32E+00
III	1469449	1469508	+	5.32E+00
III	1469699	1469758	+	5.21E+00
III	1469949	1470008	+	5.41E+00
III	1470202	1470261	+	5.36E+00
III	1470449	1470508	+	5.36E+00
III	1470699	1470758	+	5.32E+00
III	1470952	1471011	+	5.43E+00
III	1471199	1471258	+	5.39E+00
III	1471449	1471508	+	5.43E+00
III	1471699	1471758	+	5.36E+00
III	1471949	1472008	+	5.46E+00
III	1472199	1472258	+	5.21E+00
III	1472449	1472508	+	5.34E+00
III	1472699	1472758	+	5.29E+00
III	1472949	1473008	+	5.36E+00
III	1473199	1473258	+	5.49E+00
III	1473449	1473508	+	5.39E+00
III	1473702	1473761	+	5.39E+00
III	1473949	1474008	+	5.46E+00
III	1474199	1474258	+	5.43E+00
III	1474424	1474483	+	5.44E+00
III	1474699	1474758	+	5.32E+00
III	1474949	1475008	+	5.32E+00
III	1475199	1475258	+	5.49E+00
III	1475449	1475508	+	5.39E+00
III	1475699	1475758	+	5.39E+00
III	1475949	1476008	+	5.75E+00
III	1476199	1476258	+	5.27E+00
III	1476449	1476508	+	5.46E+00
III	1476699	1476758	+	6.25E+00
III	1476952	1477011	+	5.39E+00
III	1477199	1477258	+	5.36E+00
III	1477449	1477508	+	5.30E+00
III	1477699	1477758	+	5.52E+00
III	1477949	1478008	+	6.04E+00
III	1478199	1478258	+	5.36E+00
III	1478452	1478511	+	5.41E+00
III	1478699	1478758	+	5.97E+00
III	1478949	1479008	+	5.52E+00
III	1479199	1479258	+	5.36E+00
III	1479449	1479508	+	5.55E+00
III	1479699	1479758	+	5.46E+00
III	1479949	1480008	+	5.39E+00
III	1480199	1480258	+	5.46E+00
III	1480449	1480508	+	5.25E+00
III	1480699	1480758	+	5.36E+00
III	1480949	1481008	+	5.13E+00
III	1481199	1481258	+	5.49E+00
III	1481449	1481508	+	5.27E+00
III	1481699	1481758	+	5.39E+00
III	1481949	1482008	+	5.52E+00
III	1482199	1482258	+	5.25E+00
III	1482449	1482508	+	5.38E+00
III	1482699	1482758	+	5.39E+00
III	1482949	1483008	+	5.39E+00
III	1483199	1483258	+	5.46E+00
III	1483449	1483508	+	5.51E+00
III	1483699	1483758	+	5.36E+00
III	1483949	1484008	+	5.27E+00
III	1484199	1484258	+	5.48E+00
III	1484449	1484508	+	5.29E+00
III	1484699	1484758	+	5.49E+00
III	1484949	1485008	+	5.38E+00
III	1485199	1485258	+	5.46E+00
III	1485454	1485513	+	5.43E+00
III	1485699	1485758	+	5.29E+00
III	1485949	1486008	+	5.32E+00
III	1486199	1486258	+	5.46E+00
III	1486449	1486508	+	5.52E+00
III	1486699	1486758	+	5.58E+00
III	1486949	1487008	+	5.39E+00
III	1487199	1487258	+	5.39E+00
III	1487449	1487508	+	5.55E+00
III	1487699	1487758	+	5.52E+00
III	1487949	1488008	+	5.36E+00
III	1488202	1488261	+	5.49E+00
III	1488449	1488508	+	5.48E+00
III	1488699	1488758	+	5.17E+00
III	1488949	1489008	+	5.49E+00
III	1489199	1489258	+	5.46E+00
III	1489449	1489508	+	5.25E+00
III	1489699	1489758	+	5.49E+00
III	1489949	1490008	+	5.44E+00
III	1490199	1490258	+	5.36E+00
III	1490449	1490508	+	5.43E+00
III	1490702	1490761	+	5.43E+00
III	1490949	1491008	+	5.34E+00
III	1491199	1491258	+	5.52E+00
III	1491449	1491508	+	5.32E+00
III	1491699	1491758	+	5.43E+00
III	1491952	1492011	+	5.46E+00
III	1492199	1492258	+	5.38E+00
III	1492449	1492508	+	5.32E+00
III	1492699	1492758	+	5.36E+00
III	1492949	1493008	+	5.46E+00
III	1493199	1493258	+	5.52E+00
III	1493449	1493508	+	5.39E+00
III	1493699	1493758	+	5.34E+00
III	1493949	1494008	+	5.32E+00
III	1494199	1494258	+	5.44E+00
III	1494449	1494508	+	5.25E+00
III	1494699	1494758	+	5.29E+00
III	1494949	1495008	+	5.46E+00
III	1495199	1495258	+	5.41E+00
III	1495455	1495514	+	5.38E+00
III	1495699	1495758	+	5.43E+00
III	1495949	1496008	+	5.46E+00
III	1496199	1496258	+	5.55E+00
III	1496449	1496508	+	5.38E+00
III	1496699	1496758	+	5.29E+00
III	1496949	1497008	+	5.25E+00
III	1497199	1497258	+	5.36E+00
III	1497449	1497508	+	5.46E+00
III	1497699	1497758	+	5.36E+00
III	1497949	1498008	+	5.49E+00
III	1498199	1498258	+	5.46E+00
III	1498449	1498508	+	5.43E+00
III	1498699	1498758	+	5.34E+00
III	1498949	1499008	+	5.36E+00
III	1499199	1499258	+	5.46E+00
III	1499449	1499508	+	5.49E+00
III	1499699	1499758	+	5.36E+00
III	1499949	1500008	+	5.39E+00
III	1500199	1500258	+	5.39E+00
III	1500449	1500508	+	5.55E+00
III	1500702	1500761	+	5.49E+00
III	1500949	1501008	+	5.17E+00
III	1501199	1501258	+	5.27E+00
III	1501449	1501508	+	5.46E+00
III	1501699	1501758	+	5.46E+00
III	1501949	1502008	+	5.32E+00
III	1502199	1502258	+	5.36E+00
III	1502449	1502508	+	5.36E+00
III	1502699	1502758	+	5.46E+00
III	1502949	1503008	+	5.54E+00
III	1503199	1503258	+	5.25E+00
III	1503449	1503508	+	5.36E+00
III	1503699	1503758	+	5.44E+00
III	1503949	1504008	+	5.54E+00
III	1504199	1504258	+	5.32E+00
III	1504453	1504512	+	5.46E+00
III	1504699	1504758	+	5.25E+00
III	1504949	1505008	+	5.36E+00
III	1505199	1505258	+	5.23E+00
III	1505449	1505508	+	5.32E+00
III	1505699	1505758	+	5.34E+00
III	1505952	1506011	+	5.44E+00
III	1506199	1506258	+	5.29E+00
III	1506449	1506508	+	5.36E+00
III	1506702	1506761	+	5.36E+00
III	1506949	1507008	+	5.36E+00
III	1507199	1507258	+	5.43E+00
III	1507449	1507508	+	5.29E+00
III	1507699	1507758	+	5.27E+00
III	1507949	1508008	+	5.46E+00
III	1508199	1508258	+	5.52E+00
III	1508449	1508508	+	5.36E+00
III	1508699	1508758	+	5.49E+00
III	1508949	1509008	+	5.38E+00
III	1509199	1509258	+	5.39E+00
III	1509449	1509508	+	5.38E+00
III	1509699	1509758	+	5.32E+00
III	1509949	1510008	+	5.39E+00
III	1510199	1510258	+	5.36E+00
III	1510449	1510508	+	5.21E+00
III	1510699	1510758	+	5.34E+00
III	1510949	1511008	+	5.36E+00
III	1511199	1511258	+	5.98E+00
III	1511449	1511508	+	5.36E+00
III	1511699	1511758	+	5.39E+00
III	1511949	1512008	+	5.46E+00
III	1512199	1512258	+	5.39E+00
III	1512449	1512508	+	5.46E+00
III	1512699	1512758	+	5.36E+00
III	1512949	1513008	+	5.39E+00
III	1513199	1513258	+	5.21E+00
III	1513449	1513508	+	5.36E+00
III	1513699	1513758	+	5.49E+00
III	1513949	1514008	+	5.36E+00
III	1514199	1514258	+	5.29E+00
III	1514449	1514508	+	5.52E+00
III	1514699	1514758	+	5.51E+00
III	1514949	1515008	+	5.55E+00
III	1515199	1515258	+	5.25E+00
III	1515449	1515508	+	5.25E+00
III	1515699	1515758	+	5.23E+00
III	1515949	1516008	+	5.36E+00
III	1516199	1516258	+	5.49E+00
III	1516449	1516508	+	5.43E+00
III	1516699	1516758	+	5.39E+00
III	1516949	1517008	+	5.29E+00
III	1517199	1517258	+	5.77E+00
III	1517449	1517508	+	5.43E+00
III	1517699	1517758	+	5.61E+00
III	1517949	1518008	+	5.69E+00
III	1518199	1518258	+	5.39E+00
III	1518449	1518508	+	5.38E+00
III	1518699	1518758	+	5.46E+00
III	1518949	1519008	+	5.46E+00
III	1519199	1519258	+	5.32E+00
III	1519449	1519508	+	5.38E+00
III	1519699	1519758	+	5.44E+00
III	1519949	1520008	+	5.39E+00
III	1520199	1520258	+	5.39E+00
III	1520449	1520508	+	5.39E+00
III	1520699	1520758	+	5.39E+00
III	1520949	1521008	+	5.88E+00
III	1521199	1521258	+	5.38E+00
III	1521449	1521508	+	5.46E+00
III	1521699	1521758	+	5.54E+00
III	1521949	1522008	+	5.52E+00
III	1522199	1522258	+	5.41E+00
III	1522449	1522508	+	5.52E+00
III	1522699	1522758	+	5.32E+00
III	1522949	1523008	+	5.49E+00
III	1523199	1523258	+	5.25E+00
III	1523449	1523508	+	5.46E+00
III	1523699	1523758	+	5.36E+00
III	1523955	1524014	+	5.36E+00
III	1524199	1524258	+	5.58E+00
III	1524453	1524512	+	5.39E+00
III	1524699	1524758	+	5.39E+00
III	1524955	1525014	+	5.52E+00
III	1525199	1525258	+	5.27E+00
III	1525449	1525508	+	5.36E+00
III	1525699	1525758	+	5.30E+00
III	1525949	1526008	+	5.39E+00
III	1526199	1526258	+	5.54E+00
III	1526449	1526508	+	5.39E+00
III	1526699	1526758	+	5.25E+00
III	1526949	1527008	+	5.30E+00
III	1527199	1527258	+	5.43E+00
III	1527449	1527508	+	5.32E+00
III	1527699	1527758	+	5.39E+00
III	1527949	1528008	+	5.48E+00
III	1528199	1528258	+	5.32E+00
III	1528449	1528508	+	5.70E+00
III	1528699	1528758	+	5.58E+00
III	1528949	1529008	+	5.55E+00
III	1529199	1529258	+	5.29E+00
III	1529449	1529508	+	5.34E+00
III	1529699	1529758	+	5.43E+00
III	1529949	1530008	+	5.38E+00
III	1530199	1530258	+	5.32E+00
III	1530449	1530508	+	5.46E+00
III	1530699	1530758	+	5.39E+00
III	1530949	1531008	+	5.43E+00
III	1531199	1531258	+	5.32E+00
III	1531449	1531508	+	5.43E+00
III	1531699	1531758	+	5.21E+00
III	1531949	1532008	+	5.43E+00
III	1532199	1532258	+	5.46E+00
III	1532449	1532508	+	5.13E+00
III	1532699	1532758	+	5.29E+00
III	1532949	1533008	+	5.36E+00
III	1533199	1533258	+	5.36E+00
III	1533452	1533511	+	5.46E+00
III	1533699	1533758	+	5.46E+00
III	1533949	1534008	+	5.43E+00
III	1534199	1534258	+	5.49E+00
III	1534449	1534508	+	5.41E+00
III	1534699	1534758	+	5.49E+00
III	1534949	1535008	+	5.39E+00
III	1535199	1535258	+	5.27E+00
III	1535449	1535508	+	5.44E+00
III	1535699	1535758	+	5.55E+00
III	1535949	1536008	+	5.51E+00
III	1536199	1536258	+	5.36E+00
III	1536449	1536508	+	5.39E+00
III	1536699	1536758	+	5.36E+00
III	1536949	1537008	+	5.39E+00
III	1537199	1537258	+	5.39E+00
III	1537449	1537508	+	6.40E+00
III	1537699	1537758	+	5.93E+00
III	1537949	1538008	+	5.39E+00
III	1538199	1538258	+	5.46E+00
III	1538449	1538508	+	5.04E+00
III	1538699	1538758	+	5.29E+00
III	1538949	1539008	+	5.61E+00
III	1539199	1539258	+	5.52E+00
III	1539449	1539508	+	5.48E+00
III	1539699	1539758	+	5.61E+00
III	1539949	1540008	+	5.61E+00
III	1540199	1540258	+	5.36E+00
III	1540449	1540508	+	5.75E+00
III	1540699	1540758	+	5.36E+00
III	1540949	1541008	+	5.49E+00
III	1541199	1541258	+	5.75E+00
III	1541449	1541508	+	5.36E+00
III	1541699	1541758	+	5.52E+00
III	1541949	1542008	+	5.39E+00
III	1542202	1542261	+	5.36E+00
III	1542449	1542508	+	5.43E+00
III	1542699	1542758	+	5.39E+00
III	1542949	1543008	+	5.41E+00
III	1543199	1543258	+	5.25E+00
III	1543452	1543511	+	5.46E+00
III	1543699	1543758	+	5.43E+00
III	1543949	1544008	+	5.39E+00
III	1544199	1544258	+	5.58E+00
III	1544449	1544508	+	5.67E+00
III	1544699	1544758	+	5.29E+00
III	1544949	1545008	+	5.39E+00
III	1545199	1545258	+	5.38E+00
III	1545449	1545508	+	5.36E+00
III	1545699	1545758	+	5.30E+00
III	1545949	1546008	+	5.39E+00
III	1546199	1546258	+	5.48E+00
III	1546449	1546508	+	5.44E+00
III	1546699	1546758	+	5.39E+00
III	1546949	1547008	+	5.29E+00
III	1547199	1547258	+	5.36E+00
III	1547449	1547508	+	5.49E+00
III	1547702	1547761	+	5.43E+00
III	1547949	1548008	+	5.39E+00
III	1548199	1548258	+	5.44E+00
III	1548449	1548508	+	5.32E+00
III	1548699	1548758	+	5.43E+00
III	1548949	1549008	+	5.29E+00
III	1549199	1549258	+	5.41E+00
III	1549449	1549508	+	5.49E+00
III	1549699	1549758	+	5.19E+00
III	1549949	1550008	+	5.39E+00
III	1550199	1550258	+	5.48E+00
III	1550449	1550508	+	5.64E+00
III	1550699	1550758	+	5.39E+00
III	1550949	1551008	+	5.69E+00
III	1551202	1551261	+	5.52E+00
III	1551449	1551508	+	5.38E+00
III	1551703	1551762	+	5.39E+00
III	1551949	1552008	+	5.46E+00
III	1552199	1552258	+	5.13E+00
III	1552449	1552508	+	5.39E+00
III	1552699	1552758	+	5.46E+00
III	1552949	1553008	+	5.57E+00
III	1553199	1553258	+	5.34E+00
III	1553449	1553508	+	5.27E+00
III	1553699	1553758	+	5.32E+00
III	1553949	1554008	+	5.44E+00
III	1554199	1554258	+	5.38E+00
III	1554449	1554508	+	5.32E+00
III	1554702	1554761	+	5.32E+00
III	1554952	1555011	+	5.49E+00
III	1555199	1555258	+	5.29E+00
III	1555449	1555508	+	5.32E+00
III	1555699	1555758	+	5.41E+00
III	1555949	1556008	+	5.49E+00
III	1556199	1556258	+	5.39E+00
III	1556449	1556508	+	5.60E+00
III	1556699	1556758	+	5.39E+00
III	1556949	1557008	+	5.30E+00
III	1557199	1557258	+	5.39E+00
III	1557449	1557508	+	5.43E+00
III	1557699	1557758	+	5.32E+00
III	1557949	1558008	+	5.61E+00
III	1558199	1558258	+	5.36E+00
III	1558449	1558508	+	5.46E+00
III	1558708	1558767	+	5.43E+00
III	1558949	1559008	+	5.48E+00
III	1559202	1559261	+	5.21E+00
III	1559449	1559508	+	5.39E+00
III	1559699	1559758	+	5.54E+00
III	1559949	1560008	+	5.32E+00
III	1560199	1560258	+	5.36E+00
III	1560449	1560508	+	5.54E+00
III	1560699	1560758	+	5.36E+00
III	1560949	1561008	+	5.57E+00
III	1561199	1561258	+	5.39E+00
III	1561452	1561511	+	5.46E+00
III	1561699	1561758	+	5.36E+00
III	1561949	1562008	+	5.17E+00
III	1562199	1562258	+	5.36E+00
III	1562449	1562508	+	5.36E+00
III	1562699	1562758	+	5.54E+00
III	1562949	1563008	+	5.23E+00
III	1563199	1563258	+	5.32E+00
III	1563449	1563508	+	5.41E+00
III	1563699	1563758	+	5.36E+00
III	1563949	1564008	+	5.69E+00
III	1564199	1564258	+	5.43E+00
III	1564449	1564508	+	5.29E+00
III	1564699	1564758	+	5.41E+00
III	1564949	1565008	+	5.52E+00
III	1565199	1565258	+	5.57E+00
III	1565449	1565508	+	5.32E+00
III	1565699	1565758	+	5.48E+00
III	1565949	1566008	+	5.49E+00
III	1566199	1566258	+	5.29E+00
III	1566449	1566508	+	5.36E+00
III	1566699	1566758	+	5.49E+00
III	1566949	1567008	+	5.46E+00
III	1567199	1567258	+	5.49E+00
III	1567449	1567508	+	5.39E+00
III	1567699	1567758	+	5.52E+00
III	1567949	1568008	+	5.46E+00
III	1568199	1568258	+	5.43E+00
III	1568449	1568508	+	5.48E+00
III	1568699	1568758	+	5.81E+00
III	1568949	1569008	+	5.43E+00
III	1569199	1569258	+	5.48E+00
III	1569449	1569508	+	5.32E+00
III	1569699	1569758	+	5.29E+00
III	1569949	1570008	+	5.63E+00
III	1570199	1570258	+	5.48E+00
III	1570449	1570508	+	5.27E+00
III	1570699	1570758	+	5.43E+00
III	1570949	1571008	+	5.75E+00
III	1571199	1571258	+	5.32E+00
III	1571449	1571508	+	5.36E+00
III	1571699	1571758	+	5.43E+00
III	1571949	1572008	+	5.43E+00
III	1572199	1572258	+	5.41E+00
III	1572449	1572508	+	5.46E+00
III	1572699	1572758	+	5.39E+00
III	1572949	1573008	+	5.32E+00
III	1573199	1573258	+	5.41E+00
III	1573449	1573508	+	5.43E+00
III	1573699	1573758	+	5.52E+00
III	1573949	1574008	+	5.43E+00
III	1574199	1574258	+	5.34E+00
III	1574449	1574508	+	5.32E+00
III	1574699	1574758	+	5.49E+00
III	1574949	1575008	+	5.38E+00
III	1575199	1575258	+	5.25E+00
III	1575449	1575508	+	5.13E+00
III	1575699	1575758	+	5.38E+00
III	1575949	1576008	+	5.29E+00
III	1576199	1576258	+	5.34E+00
III	1576452	1576511	+	5.46E+00
III	1576702	1576761	+	5.48E+00
III	1576949	1577008	+	5.29E+00
III	1577199	1577258	+	5.29E+00
III	1577449	1577508	+	5.52E+00
III	1577699	1577758	+	5.38E+00
III	1577949	1578008	+	6.14E+00
III	1578199	1578258	+	5.71E+00
III	1578449	1578508	+	5.88E+00
III	1578699	1578758	+	5.46E+00
III	1578949	1579008	+	5.36E+00
III	1579199	1579258	+	5.48E+00
III	1579416	1579475	+	5.32E+00
III	1579430	1579489	+	5.52E+00
III	1580199	1580258	+	5.43E+00
III	1580430	1580489	+	5.41E+00
III	1580586	1580645	+	5.13E+00
III	1581199	1581258	+	5.43E+00
III	1581449	1581508	+	5.39E+00
III	1581584	1581643	+	5.39E+00
III	1581699	1581758	+	5.41E+00
III	1581949	1582008	+	5.36E+00
III	1582064	1582123	+	5.36E+00
III	1582449	1582508	+	5.36E+00
III	1582699	1582758	+	5.49E+00
III	1582949	1583008	+	5.43E+00
III	1583199	1583258	+	5.43E+00
III	1583449	1583508	+	5.46E+00
III	1583699	1583758	+	5.25E+00
III	1583949	1584008	+	5.49E+00
III	1584199	1584258	+	5.44E+00
III	1584449	1584508	+	5.30E+00
III	1584699	1584758	+	5.27E+00
III	1584952	1585011	+	5.44E+00
III	1585199	1585258	+	5.83E+00
III	1585449	1585508	+	5.32E+00
III	1585699	1585758	+	5.29E+00
III	1585949	1586008	+	5.43E+00
III	1586199	1586258	+	5.43E+00
III	1586452	1586511	+	5.36E+00
III	1586699	1586758	+	5.29E+00
III	1586949	1587008	+	5.46E+00
III	1587199	1587258	+	5.52E+00
III	1587449	1587508	+	5.52E+00
III	1587702	1587761	+	5.36E+00
III	1587949	1588008	+	5.36E+00
III	1588199	1588258	+	6.07E+00
III	1588449	1588508	+	7.09E+00
III	1588699	1588758	+	5.36E+00
III	1588949	1589008	+	5.46E+00
III	1589199	1589258	+	5.39E+00
III	1589449	1589508	+	5.49E+00
III	1589699	1589758	+	5.39E+00
III	1589949	1590008	+	5.43E+00
III	1590199	1590258	+	5.25E+00
III	1590449	1590508	+	5.32E+00
III	1590699	1590758	+	5.32E+00
III	1590949	1591008	+	5.43E+00
III	1591199	1591258	+	5.49E+00
III	1591449	1591508	+	5.88E+00
III	1591699	1591758	+	7.63E+00
III	1591949	1592008	+	6.79E+00
III	1592199	1592258	+	9.83E+00
III	1592449	1592508	+	7.15E+00
III	1592699	1592758	+	9.73E+00
III	1592949	1593008	+	5.41E+00
III	1593199	1593258	+	5.32E+00
III	1593449	1593508	+	5.34E+00
III	1593699	1593758	+	5.39E+00
III	1593949	1594008	+	5.29E+00
III	1594199	1594258	+	5.09E+00
III	1594452	1594511	+	5.29E+00
III	1594699	1594758	+	5.51E+00
III	1594949	1595008	+	5.27E+00
III	1595199	1595258	+	5.46E+00
III	1595449	1595508	+	5.39E+00
III	1595699	1595758	+	5.29E+00
III	1595949	1596008	+	5.39E+00
III	1596199	1596258	+	5.36E+00
III	1596449	1596508	+	5.52E+00
III	1596699	1596758	+	5.69E+00
III	1596949	1597008	+	5.46E+00
III	1597199	1597258	+	5.46E+00
III	1597449	1597508	+	5.17E+00
III	1597699	1597758	+	5.36E+00
III	1597949	1598008	+	5.38E+00
III	1598203	1598262	+	5.38E+00
III	1598449	1598508	+	5.36E+00
III	1598699	1598758	+	5.23E+00
III	1598949	1599008	+	5.46E+00
III	1599199	1599258	+	5.32E+00
III	1599449	1599508	+	5.32E+00
III	1599699	1599758	+	5.32E+00
III	1599949	1600008	+	5.46E+00
III	1600199	1600258	+	5.43E+00
III	1600449	1600508	+	5.49E+00
III	1600699	1600758	+	5.21E+00
III	1600949	1601008	+	5.39E+00
III	1601199	1601258	+	5.44E+00
III	1601449	1601508	+	5.32E+00
III	1601699	1601758	+	5.32E+00
III	1601952	1602011	+	5.27E+00
III	1602199	1602258	+	5.39E+00
III	1602449	1602508	+	5.43E+00
III	1602699	1602758	+	5.36E+00
III	1602949	1603008	+	5.43E+00
III	1603202	1603261	+	5.29E+00
III	1603452	1603511	+	5.43E+00
III	1603699	1603758	+	5.39E+00
III	1603949	1604008	+	5.46E+00
III	1604203	1604262	+	5.13E+00
III	1604449	1604508	+	5.34E+00
III	1604702	1604761	+	5.46E+00
III	1604949	1605008	+	5.21E+00
III	1605202	1605261	+	5.39E+00
III	1605449	1605508	+	5.32E+00
III	1605699	1605758	+	5.55E+00
III	1605949	1606008	+	5.55E+00
III	1606199	1606258	+	5.55E+00
III	1606449	1606508	+	5.43E+00
III	1606699	1606758	+	5.43E+00
III	1606952	1607011	+	5.29E+00
III	1607199	1607258	+	5.38E+00
III	1607449	1607508	+	5.43E+00
III	1607699	1607758	+	5.32E+00
III	1607949	1608008	+	5.41E+00
III	1608199	1608258	+	5.30E+00
III	1608449	1608508	+	5.46E+00
III	1608702	1608761	+	5.39E+00
III	1608949	1609008	+	5.32E+00
III	1609199	1609258	+	5.25E+00
III	1609449	1609508	+	5.38E+00
III	1609699	1609758	+	5.36E+00
III	1609949	1610008	+	5.43E+00
III	1610199	1610258	+	5.46E+00
III	1610449	1610508	+	5.36E+00
III	1610699	1610758	+	5.32E+00
III	1610949	1611008	+	5.61E+00
III	1611199	1611258	+	5.39E+00
III	1611449	1611508	+	5.55E+00
III	1611699	1611758	+	5.36E+00
III	1611949	1612008	+	5.46E+00
III	1612199	1612258	+	5.29E+00
III	1612449	1612508	+	5.44E+00
III	1612699	1612758	+	5.39E+00
III	1612949	1613008	+	5.39E+00
III	1613199	1613258	+	5.39E+00
III	1613449	1613508	+	5.43E+00
III	1613699	1613758	+	5.29E+00
III	1613949	1614008	+	5.46E+00
III	1614199	1614258	+	5.36E+00
III	1614449	1614508	+	5.32E+00
III	1614699	1614758	+	5.48E+00
III	1614949	1615008	+	5.29E+00
III	1615199	1615258	+	5.39E+00
III	1615449	1615508	+	5.32E+00
III	1615702	1615761	+	5.39E+00
III	1615949	1616008	+	5.39E+00
III	1616199	1616258	+	5.39E+00
III	1616449	1616508	+	5.34E+00
III	1616699	1616758	+	5.43E+00
III	1616949	1617008	+	5.44E+00
III	1617199	1617258	+	5.52E+00
III	1617449	1617508	+	5.32E+00
III	1617699	1617758	+	5.41E+00
III	1617949	1618008	+	5.36E+00
III	1618199	1618258	+	5.43E+00
III	1618449	1618508	+	5.43E+00
III	1618699	1618758	+	5.39E+00
III	1618949	1619008	+	5.55E+00
III	1619199	1619258	+	5.32E+00
III	1619449	1619508	+	5.46E+00
III	1619699	1619758	+	5.36E+00
III	1619949	1620008	+	5.46E+00
III	1620199	1620258	+	5.43E+00
III	1620449	1620508	+	5.55E+00
III	1620702	1620761	+	5.52E+00
III	1620949	1621008	+	5.36E+00
III	1621199	1621258	+	5.29E+00
III	1621449	1621508	+	5.46E+00
III	1621699	1621758	+	5.58E+00
III	1621949	1622008	+	5.55E+00
III	1622199	1622258	+	6.24E+00
III	1622449	1622508	+	5.21E+00
III	1622699	1622758	+	5.43E+00
III	1622949	1623008	+	5.32E+00
III	1623199	1623258	+	5.46E+00
III	1623449	1623508	+	5.46E+00
III	1623699	1623758	+	5.36E+00
III	1623949	1624008	+	5.32E+00
III	1624199	1624258	+	5.51E+00
III	1624452	1624511	+	5.17E+00
III	1624699	1624758	+	5.38E+00
III	1624949	1625008	+	5.46E+00
III	1625202	1625261	+	5.91E+00
III	1625449	1625508	+	5.39E+00
III	1625699	1625758	+	5.46E+00
III	1625949	1626008	+	5.43E+00
III	1626199	1626258	+	5.36E+00
III	1626449	1626508	+	5.55E+00
III	1626699	1626758	+	5.29E+00
III	1626949	1627008	+	5.39E+00
III	1627199	1627258	+	5.46E+00
III	1627449	1627508	+	5.39E+00
III	1627699	1627758	+	5.17E+00
III	1627949	1628008	+	5.36E+00
III	1628199	1628258	+	5.58E+00
III	1628449	1628508	+	5.46E+00
III	1628699	1628758	+	5.44E+00
III	1628949	1629008	+	5.36E+00
III	1629199	1629258	+	5.67E+00
III	1629449	1629508	+	5.29E+00
III	1629699	1629758	+	5.46E+00
III	1629949	1630008	+	5.43E+00
III	1630199	1630258	+	5.34E+00
III	1630449	1630508	+	5.36E+00
III	1630699	1630758	+	5.32E+00
III	1630949	1631008	+	5.49E+00
III	1631199	1631258	+	5.43E+00
III	1631449	1631508	+	5.48E+00
III	1631699	1631758	+	5.43E+00
III	1631949	1632008	+	5.39E+00
III	1632199	1632258	+	5.30E+00
III	1632471	1632530	+	5.32E+00
III	1632699	1632758	+	5.36E+00
III	1632949	1633008	+	5.25E+00
III	1633199	1633258	+	5.46E+00
III	1633449	1633508	+	5.21E+00
III	1633699	1633758	+	5.43E+00
III	1633952	1634011	+	5.21E+00
III	1634206	1634265	+	5.39E+00
III	1634449	1634508	+	5.25E+00
III	1634699	1634758	+	5.29E+00
III	1634949	1635008	+	5.49E+00
III	1635199	1635258	+	5.39E+00
III	1635449	1635508	+	5.19E+00
III	1635699	1635758	+	5.61E+00
III	1635949	1636008	+	5.21E+00
III	1636199	1636258	+	5.36E+00
III	1636449	1636508	+	5.29E+00
III	1636699	1636758	+	5.48E+00
III	1636949	1637008	+	5.55E+00
III	1637199	1637258	+	5.46E+00
III	1637449	1637508	+	5.39E+00
III	1637699	1637758	+	5.39E+00
III	1637949	1638008	+	5.43E+00
III	1638199	1638258	+	6.16E+00
III	1638449	1638508	+	5.44E+00
III	1638699	1638758	+	5.36E+00
III	1638949	1639008	+	5.43E+00
III	1639199	1639258	+	5.39E+00
III	1639449	1639508	+	5.30E+00
III	1639699	1639758	+	5.58E+00
III	1639952	1640011	+	5.61E+00
III	1640199	1640258	+	5.32E+00
III	1640449	1640508	+	5.36E+00
III	1640699	1640758	+	5.36E+00
III	1640949	1641008	+	5.44E+00
III	1641199	1641258	+	5.75E+00
III	1641449	1641508	+	5.25E+00
III	1641699	1641758	+	5.39E+00
III	1641949	1642008	+	5.52E+00
III	1642199	1642258	+	5.75E+00
III	1642449	1642508	+	5.49E+00
III	1642699	1642758	+	5.39E+00
III	1642949	1643008	+	5.36E+00
III	1643199	1643258	+	5.81E+00
III	1643449	1643508	+	5.21E+00
III	1643699	1643758	+	5.29E+00
III	1643949	1644008	+	6.79E+00
III	1644199	1644258	+	5.70E+00
III	1644449	1644508	+	5.29E+00
III	1644699	1644758	+	5.48E+00
III	1644952	1645011	+	5.34E+00
III	1645199	1645258	+	5.21E+00
III	1645449	1645508	+	5.39E+00
III	1645699	1645758	+	5.52E+00
III	1645814	1645873	+	5.43E+00
III	1645949	1646008	+	5.43E+00
III	1646199	1646258	+	5.25E+00
III	1646449	1646508	+	5.39E+00
III	1646699	1646758	+	5.44E+00
III	1646949	1647008	+	5.39E+00
III	1647199	1647258	+	5.29E+00
III	1647449	1647508	+	5.30E+00
III	1647699	1647758	+	5.29E+00
III	1647949	1648008	+	5.32E+00
III	1648199	1648258	+	5.54E+00
III	1648449	1648508	+	5.32E+00
III	1648949	1649008	+	5.46E+00
III	1649199	1649258	+	5.36E+00
III	1649449	1649508	+	5.34E+00
III	1649699	1649758	+	5.44E+00
III	1649949	1650008	+	5.34E+00
III	1650199	1650258	+	5.46E+00
III	1650449	1650508	+	5.32E+00
III	1650699	1650758	+	5.39E+00
III	1650952	1651011	+	5.29E+00
III	1651199	1651258	+	5.32E+00
III	1651449	1651508	+	5.48E+00
III	1651699	1651758	+	5.43E+00
III	1651949	1652008	+	5.39E+00
III	1652199	1652258	+	5.55E+00
III	1652449	1652508	+	5.51E+00
III	1652699	1652758	+	5.51E+00
III	1652949	1653008	+	5.63E+00
III	1653199	1653258	+	5.44E+00
III	1653449	1653508	+	5.25E+00
III	1653699	1653758	+	5.32E+00
III	1653949	1654008	+	5.52E+00
III	1654199	1654258	+	5.52E+00
III	1654449	1654508	+	5.39E+00
III	1654699	1654758	+	5.52E+00
III	1654949	1655008	+	5.39E+00
III	1655199	1655258	+	5.32E+00
III	1655449	1655508	+	5.32E+00
III	1655699	1655758	+	5.46E+00
III	1655949	1656008	+	5.38E+00
III	1656199	1656258	+	5.36E+00
III	1656449	1656508	+	5.43E+00
III	1656699	1656758	+	5.46E+00
III	1656949	1657008	+	5.32E+00
III	1657199	1657258	+	5.46E+00
III	1657449	1657508	+	5.43E+00
III	1657699	1657758	+	5.46E+00
III	1657949	1658008	+	5.39E+00
III	1658199	1658258	+	5.46E+00
III	1658449	1658508	+	5.29E+00
III	1658699	1658758	+	5.41E+00
III	1658949	1659008	+	5.44E+00
III	1659203	1659262	+	5.36E+00
III	1659449	1659508	+	5.36E+00
III	1659699	1659758	+	5.49E+00
III	1659949	1660008	+	5.46E+00
III	1660199	1660258	+	5.55E+00
III	1660449	1660508	+	5.43E+00
III	1660699	1660758	+	5.27E+00
III	1660949	1661008	+	5.46E+00
III	1661199	1661258	+	5.39E+00
III	1661452	1661511	+	5.32E+00
III	1661699	1661758	+	5.51E+00
III	1661949	1662008	+	5.55E+00
III	1662199	1662258	+	5.36E+00
III	1662449	1662508	+	5.25E+00
III	1662699	1662758	+	5.36E+00
III	1662949	1663008	+	5.21E+00
III	1663199	1663258	+	5.32E+00
III	1663449	1663508	+	5.43E+00
III	1663699	1663758	+	5.36E+00
III	1663949	1664008	+	5.46E+00
III	1664199	1664258	+	5.48E+00
III	1664449	1664508	+	5.46E+00
III	1664699	1664758	+	5.41E+00
III	1664949	1665008	+	5.43E+00
III	1665199	1665258	+	5.32E+00
III	1665449	1665508	+	5.43E+00
III	1665699	1665758	+	5.32E+00
III	1665949	1666008	+	5.41E+00
III	1666202	1666261	+	5.38E+00
III	1666449	1666508	+	5.38E+00
III	1666699	1666758	+	5.25E+00
III	1666949	1667008	+	5.75E+00
III	1667199	1667258	+	5.43E+00
III	1667449	1667508	+	5.30E+00
III	1667699	1667758	+	5.43E+00
III	1667949	1668008	+	5.39E+00
III	1668199	1668258	+	5.39E+00
III	1668449	1668508	+	5.36E+00
III	1668699	1668758	+	5.43E+00
III	1668949	1669008	+	5.39E+00
III	1669199	1669258	+	5.46E+00
III	1669449	1669508	+	5.30E+00
III	1669699	1669758	+	5.41E+00
III	1669949	1670008	+	5.32E+00
III	1670199	1670258	+	5.43E+00
III	1670449	1670508	+	5.49E+00
III	1670699	1670758	+	5.39E+00
III	1670949	1671008	+	5.29E+00
III	1671199	1671258	+	5.67E+00
III	1671449	1671508	+	5.46E+00
III	1671703	1671762	+	5.21E+00
III	1671949	1672008	+	5.36E+00
III	1672199	1672258	+	5.46E+00
III	1672449	1672508	+	5.48E+00
III	1672699	1672758	+	5.32E+00
III	1672949	1673008	+	5.48E+00
III	1673199	1673258	+	5.39E+00
III	1673449	1673508	+	5.39E+00
III	1673699	1673758	+	5.29E+00
III	1673949	1674008	+	5.51E+00
III	1674199	1674258	+	5.32E+00
III	1674449	1674508	+	5.36E+00
III	1674699	1674758	+	5.52E+00
III	1674949	1675008	+	5.41E+00
III	1675199	1675258	+	5.32E+00
III	1675452	1675511	+	5.21E+00
III	1675699	1675758	+	5.46E+00
III	1675949	1676008	+	5.43E+00
III	1676202	1676261	+	5.32E+00
III	1676449	1676508	+	5.25E+00
III	1676699	1676758	+	5.51E+00
III	1676949	1677008	+	5.32E+00
III	1677199	1677258	+	5.41E+00
III	1677449	1677508	+	5.38E+00
III	1677699	1677758	+	5.36E+00
III	1677949	1678008	+	5.41E+00
III	1678199	1678258	+	5.32E+00
III	1678452	1678511	+	5.32E+00
III	1678699	1678758	+	5.43E+00
III	1678952	1679011	+	5.48E+00
III	1679199	1679258	+	5.49E+00
III	1679449	1679508	+	5.44E+00
III	1679699	1679758	+	5.36E+00
III	1679949	1680008	+	5.41E+00
III	1680199	1680258	+	5.21E+00
III	1680449	1680508	+	5.46E+00
III	1680699	1680758	+	5.21E+00
III	1680949	1681008	+	5.55E+00
III	1681199	1681258	+	5.34E+00
III	1681449	1681508	+	5.38E+00
III	1681699	1681758	+	5.41E+00
III	1681949	1682008	+	5.32E+00
III	1682199	1682258	+	5.32E+00
III	1682452	1682511	+	5.39E+00
III	1682699	1682758	+	5.43E+00
III	1682949	1683008	+	5.17E+00
III	1683199	1683258	+	5.25E+00
III	1683449	1683508	+	5.29E+00
III	1683699	1683758	+	5.29E+00
III	1683949	1684008	+	5.21E+00
III	1684199	1684258	+	5.21E+00
III	1684449	1684508	+	5.55E+00
III	1684705	1684764	+	5.46E+00
III	1684949	1685008	+	5.46E+00
III	1685202	1685261	+	5.43E+00
III	1685449	1685508	+	5.29E+00
III	1685699	1685758	+	5.78E+00
III	1685949	1686008	+	8.26E+00
III	1686202	1686261	+	5.60E+00
III	1686452	1686511	+	5.49E+00
III	1686699	1686758	+	5.63E+00
III	1686949	1687008	+	8.55E+00
III	1687199	1687258	+	5.74E+00
III	1687449	1687508	+	5.73E+00
III	1687699	1687758	+	6.51E+00
III	1687949	1688008	+	5.39E+00
III	1688199	1688258	+	6.08E+00
III	1688449	1688508	+	6.07E+00
III	1688699	1688758	+	7.50E+00
III	1688949	1689008	+	5.32E+00
III	1689199	1689258	+	5.44E+00
III	1689449	1689508	+	5.36E+00
III	1689702	1689761	+	5.36E+00
III	1689949	1690008	+	5.36E+00
III	1690199	1690258	+	5.46E+00
III	1690449	1690508	+	5.52E+00
III	1690699	1690758	+	5.29E+00
III	1690949	1691008	+	5.93E+00
III	1691199	1691258	+	5.32E+00
III	1691452	1691511	+	5.36E+00
III	1691699	1691758	+	5.32E+00
III	1691949	1692008	+	5.49E+00
III	1692199	1692258	+	5.39E+00
III	1692449	1692508	+	5.29E+00
III	1692699	1692758	+	5.34E+00
III	1692949	1693008	+	5.32E+00
III	1693199	1693258	+	5.38E+00
III	1693449	1693508	+	5.39E+00
III	1693699	1693758	+	5.39E+00
III	1693949	1694008	+	5.38E+00
III	1694199	1694258	+	5.36E+00
III	1694449	1694508	+	5.36E+00
III	1694699	1694758	+	5.38E+00
III	1694949	1695008	+	5.38E+00
III	1695199	1695258	+	5.43E+00
III	1695452	1695511	+	5.39E+00
III	1695699	1695758	+	5.38E+00
III	1695949	1696008	+	5.49E+00
III	1696199	1696258	+	5.25E+00
III	1696449	1696508	+	5.51E+00
III	1696699	1696758	+	5.41E+00
III	1696949	1697008	+	5.25E+00
III	1697199	1697258	+	5.43E+00
III	1697449	1697508	+	5.41E+00
III	1697699	1697758	+	5.39E+00
III	1697949	1698008	+	5.49E+00
III	1698202	1698261	+	5.30E+00
III	1698449	1698508	+	5.36E+00
III	1698699	1698758	+	5.32E+00
III	1698949	1699008	+	5.39E+00
III	1699199	1699258	+	5.43E+00
III	1699449	1699508	+	5.34E+00
III	1699702	1699761	+	5.32E+00
III	1699949	1700008	+	5.29E+00
III	1700199	1700258	+	5.36E+00
III	1700449	1700508	+	5.38E+00
III	1700703	1700762	+	5.39E+00
III	1700949	1701008	+	5.36E+00
III	1701199	1701258	+	5.29E+00
III	1701449	1701508	+	5.43E+00
III	1701699	1701758	+	5.32E+00
III	1701949	1702008	+	5.64E+00
III	1702449	1702508	+	5.32E+00
III	1702699	1702758	+	7.00E+00
III	1702949	1703008	+	5.32E+00
III	1703199	1703258	+	5.41E+00
III	1703449	1703508	+	5.39E+00
III	1703699	1703758	+	5.25E+00
III	1703949	1704008	+	5.63E+00
III	1704199	1704258	+	5.36E+00
III	1704449	1704508	+	5.49E+00
III	1704699	1704758	+	5.32E+00
III	1704949	1705008	+	5.32E+00
III	1705199	1705258	+	5.43E+00
III	1705449	1705508	+	5.29E+00
III	1705699	1705758	+	5.39E+00
III	1705949	1706008	+	5.43E+00
III	1706199	1706258	+	5.51E+00
III	1706449	1706508	+	5.21E+00
III	1706699	1706758	+	5.95E+00
III	1706949	1707008	+	5.36E+00
III	1707199	1707258	+	6.16E+00
III	1707449	1707508	+	6.38E+00
III	1707699	1707758	+	5.43E+00
III	1707952	1708011	+	5.52E+00
III	1708199	1708258	+	5.49E+00
III	1708449	1708508	+	5.43E+00
III	1708699	1708758	+	5.49E+00
III	1708949	1709008	+	5.34E+00
III	1709199	1709258	+	5.52E+00
III	1709449	1709508	+	5.55E+00
III	1709699	1709758	+	5.36E+00
III	1709949	1710008	+	5.46E+00
III	1710199	1710258	+	5.43E+00
III	1710449	1710508	+	5.32E+00
III	1710699	1710758	+	5.32E+00
III	1710949	1711008	+	5.81E+00
III	1711199	1711258	+	5.54E+00
III	1711449	1711508	+	5.39E+00
III	1711699	1711758	+	5.39E+00
III	1711953	1712012	+	5.49E+00
III	1712199	1712258	+	5.49E+00
III	1712449	1712508	+	5.34E+00
III	1712699	1712758	+	5.58E+00
III	1712949	1713008	+	5.32E+00
III	1713199	1713258	+	5.41E+00
III	1713449	1713508	+	5.29E+00
III	1713699	1713758	+	5.32E+00
III	1713949	1714008	+	5.36E+00
III	1714199	1714258	+	5.29E+00
III	1714449	1714508	+	5.43E+00
III	1714699	1714758	+	5.58E+00
III	1714949	1715008	+	8.36E+00
III	1715199	1715258	+	7.26E+00
III	1715449	1715508	+	6.33E+00
III	1715699	1715758	+	6.48E+00
III	1715949	1716008	+	5.39E+00
III	1716202	1716261	+	5.29E+00
III	1716353	1716412	+	5.44E+00
III	1716702	1716761	+	5.27E+00
III	1716949	1717008	+	5.38E+00
III	1717199	1717258	+	5.49E+00
III	1717449	1717508	+	5.69E+00
III	1717699	1717758	+	5.36E+00
III	1717949	1718008	+	5.52E+00
III	1718199	1718258	+	5.32E+00
III	1718449	1718508	+	5.46E+00
III	1718699	1718758	+	5.36E+00
III	1718952	1719011	+	5.46E+00
III	1719199	1719258	+	5.36E+00
III	1719449	1719508	+	5.34E+00
III	1719699	1719758	+	5.44E+00
III	1719949	1720008	+	5.25E+00
III	1720199	1720258	+	5.29E+00
III	1720449	1720508	+	5.32E+00
III	1720702	1720761	+	5.32E+00
III	1720949	1721008	+	5.52E+00
III	1721199	1721258	+	5.29E+00
III	1721449	1721508	+	5.38E+00
III	1721699	1721758	+	5.32E+00
III	1721949	1722008	+	5.43E+00
III	1722199	1722258	+	5.43E+00
III	1722449	1722508	+	5.38E+00
III	1722699	1722758	+	5.36E+00
III	1722949	1723008	+	5.39E+00
III	1723199	1723258	+	5.25E+00
III	1723449	1723508	+	5.67E+00
III	1723706	1723765	+	6.00E+00
III	1723949	1724008	+	6.79E+00
III	1724202	1724261	+	5.46E+00
III	1724449	1724508	+	5.73E+00
III	1724699	1724758	+	6.43E+00
III	1724949	1725008	+	5.39E+00
III	1725199	1725258	+	5.30E+00
III	1725449	1725508	+	5.48E+00
III	1725699	1725758	+	5.46E+00
III	1725949	1726008	+	5.98E+00
III	1726199	1726258	+	5.43E+00
III	1726449	1726508	+	5.21E+00
III	1726699	1726758	+	5.43E+00
III	1726949	1727008	+	5.49E+00
III	1727199	1727258	+	5.43E+00
III	1727449	1727508	+	5.39E+00
III	1727699	1727758	+	5.25E+00
III	1727949	1728008	+	5.32E+00
III	1728199	1728258	+	5.43E+00
III	1728449	1728508	+	5.55E+00
III	1728699	1728758	+	5.43E+00
III	1728949	1729008	+	5.32E+00
III	1729199	1729258	+	5.39E+00
III	1729449	1729508	+	5.78E+00
III	1729699	1729758	+	5.60E+00
III	1729949	1730008	+	5.48E+00
III	1730199	1730258	+	5.71E+00
III	1730449	1730508	+	6.41E+00
III	1730699	1730758	+	5.44E+00
III	1730949	1731008	+	5.52E+00
III	1731199	1731258	+	5.39E+00
III	1731449	1731508	+	5.32E+00
III	1731699	1731758	+	5.39E+00
III	1731949	1732008	+	5.63E+00
III	1732199	1732258	+	5.46E+00
III	1732449	1732508	+	5.39E+00
III	1732699	1732758	+	5.55E+00
III	1732952	1733011	+	5.36E+00
III	1733199	1733258	+	5.81E+00
III	1733449	1733508	+	6.34E+00
III	1733699	1733758	+	7.10E+00
III	1733949	1734008	+	5.43E+00
III	1734199	1734258	+	5.36E+00
III	1734449	1734508	+	5.29E+00
III	1734699	1734758	+	5.39E+00
III	1734949	1735008	+	5.39E+00
III	1735199	1735258	+	5.36E+00
III	1735449	1735508	+	5.43E+00
III	1735699	1735758	+	5.52E+00
III	1735949	1736008	+	5.29E+00
III	1736199	1736258	+	5.36E+00
III	1736449	1736508	+	5.43E+00
III	1736699	1736758	+	5.64E+00
III	1736949	1737008	+	5.46E+00
III	1737205	1737264	+	5.41E+00
III	1737449	1737508	+	5.27E+00
III	1737699	1737758	+	5.46E+00
III	1737949	1738008	+	5.25E+00
III	1738199	1738258	+	5.39E+00
III	1738449	1738508	+	5.43E+00
III	1738699	1738758	+	5.32E+00
III	1738949	1739008	+	5.36E+00
III	1739033	1739092	+	5.21E+00
III	1739199	1739258	+	5.36E+00
III	1739283	1739342	+	5.36E+00
III	1739449	1739508	+	5.25E+00
III	1739702	1739761	+	5.32E+00
III	1739949	1740008	+	5.29E+00
III	1740199	1740258	+	5.52E+00
III	1740449	1740508	+	5.46E+00
III	1740699	1740758	+	5.39E+00
III	1740949	1741008	+	5.19E+00
III	1741202	1741261	+	5.29E+00
III	1741449	1741508	+	5.52E+00
III	1741702	1741761	+	5.44E+00
III	1741949	1742008	+	5.25E+00
III	1742199	1742258	+	5.46E+00
III	1742449	1742508	+	5.43E+00
III	1742699	1742758	+	5.34E+00
III	1742949	1743008	+	5.43E+00
III	1743199	1743258	+	5.61E+00
III	1743449	1743508	+	5.39E+00
III	1743699	1743758	+	5.43E+00
III	1743949	1744008	+	5.44E+00
III	1744199	1744258	+	5.52E+00
III	1744452	1744511	+	5.44E+00
III	1744699	1744758	+	5.38E+00
III	1744949	1745008	+	5.34E+00
III	1745199	1745258	+	5.44E+00
III	1745449	1745508	+	5.36E+00
III	1745699	1745758	+	5.29E+00
III	1745949	1746008	+	5.23E+00
III	1746199	1746258	+	5.52E+00
III	1746449	1746508	+	5.39E+00
III	1746699	1746758	+	5.34E+00
III	1746949	1747008	+	5.46E+00
III	1747199	1747258	+	5.36E+00
III	1747449	1747508	+	5.46E+00
III	1747699	1747758	+	5.46E+00
III	1747949	1748008	+	5.39E+00
III	1748199	1748258	+	5.29E+00
III	1748449	1748508	+	5.29E+00
III	1748699	1748758	+	5.43E+00
III	1748949	1749008	+	5.38E+00
III	1749199	1749258	+	5.46E+00
III	1749449	1749508	+	5.32E+00
III	1749699	1749758	+	5.43E+00
III	1749952	1750011	+	5.46E+00
III	1750199	1750258	+	5.43E+00
III	1750452	1750511	+	5.41E+00
III	1750699	1750758	+	5.43E+00
III	1750949	1751008	+	5.39E+00
III	1751202	1751261	+	5.34E+00
III	1751449	1751508	+	5.43E+00
III	1751699	1751758	+	5.36E+00
III	1751949	1752008	+	5.25E+00
III	1752203	1752262	+	5.36E+00
III	1752452	1752511	+	5.48E+00
III	1752699	1752758	+	5.32E+00
III	1752949	1753008	+	5.46E+00
III	1753199	1753258	+	5.34E+00
III	1753449	1753508	+	5.34E+00
III	1753699	1753758	+	5.32E+00
III	1753949	1754008	+	5.36E+00
III	1754199	1754258	+	5.25E+00
III	1754449	1754508	+	6.17E+00
III	1754699	1754758	+	5.43E+00
III	1754949	1755008	+	5.36E+00
III	1755199	1755258	+	5.39E+00
III	1755449	1755508	+	5.32E+00
III	1755699	1755758	+	5.49E+00
III	1755949	1756008	+	5.32E+00
III	1756199	1756258	+	5.52E+00
III	1756449	1756508	+	5.46E+00
III	1756699	1756758	+	5.54E+00
III	1756949	1757008	+	5.49E+00
III	1757202	1757261	+	5.51E+00
III	1757449	1757508	+	5.49E+00
III	1757699	1757758	+	5.46E+00
III	1757952	1758011	+	5.43E+00
III	1758199	1758258	+	5.41E+00
III	1758449	1758508	+	5.43E+00
III	1758699	1758758	+	5.38E+00
III	1758949	1759008	+	5.32E+00
III	1759199	1759258	+	6.02E+00
III	1759449	1759508	+	5.39E+00
III	1759699	1759758	+	5.32E+00
III	1759949	1760008	+	5.46E+00
III	1760199	1760258	+	5.39E+00
III	1760449	1760508	+	5.43E+00
III	1760699	1760758	+	5.58E+00
III	1760949	1761008	+	5.64E+00
III	1761199	1761258	+	5.38E+00
III	1761449	1761508	+	5.43E+00
III	1761699	1761758	+	5.43E+00
III	1761949	1762008	+	5.58E+00
III	1762199	1762258	+	5.36E+00
III	1762449	1762508	+	5.54E+00
III	1762699	1762758	+	5.67E+00
III	1762949	1763008	+	5.51E+00
III	1763199	1763258	+	5.39E+00
III	1763449	1763508	+	5.36E+00
III	1763699	1763758	+	5.21E+00
III	1763949	1764008	+	5.38E+00
III	1764199	1764258	+	5.43E+00
III	1764449	1764508	+	5.52E+00
III	1764699	1764758	+	5.32E+00
III	1764949	1765008	+	5.52E+00
III	1765202	1765261	+	5.25E+00
III	1765449	1765508	+	5.36E+00
III	1765699	1765758	+	5.43E+00
III	1765949	1766008	+	5.36E+00
III	1766199	1766258	+	5.49E+00
III	1766449	1766508	+	5.49E+00
III	1766699	1766758	+	5.49E+00
III	1766949	1767008	+	5.36E+00
III	1767199	1767258	+	5.38E+00
III	1767449	1767508	+	5.32E+00
III	1767699	1767758	+	5.27E+00
III	1767949	1768008	+	5.27E+00
III	1768199	1768258	+	5.21E+00
III	1768449	1768508	+	5.52E+00
III	1768699	1768758	+	5.32E+00
III	1768952	1769011	+	5.32E+00
III	1769199	1769258	+	5.49E+00
III	1769449	1769508	+	5.25E+00
III	1769699	1769758	+	5.39E+00
III	1769949	1770008	+	5.43E+00
III	1770199	1770258	+	5.61E+00
III	1770449	1770508	+	5.87E+00
III	1770699	1770758	+	5.44E+00
III	1770949	1771008	+	5.67E+00
III	1771199	1771258	+	5.49E+00
III	1771449	1771508	+	5.36E+00
III	1771699	1771758	+	5.61E+00
III	1771949	1772008	+	5.38E+00
III	1772199	1772258	+	5.41E+00
III	1772449	1772508	+	5.32E+00
III	1772699	1772758	+	5.36E+00
III	1772949	1773008	+	5.49E+00
III	1773199	1773258	+	5.49E+00
III	1773449	1773508	+	5.38E+00
III	1773699	1773758	+	5.46E+00
III	1773952	1774011	+	5.32E+00
III	1774199	1774258	+	5.25E+00
III	1774449	1774508	+	5.34E+00
III	1774702	1774761	+	5.49E+00
III	1774949	1775008	+	5.36E+00
III	1775199	1775258	+	5.48E+00
III	1775452	1775511	+	5.38E+00
III	1775699	1775758	+	5.32E+00
III	1775952	1776011	+	5.46E+00
III	1776199	1776258	+	5.32E+00
III	1776449	1776508	+	5.25E+00
III	1776699	1776758	+	5.32E+00
III	1776949	1777008	+	5.44E+00
III	1777199	1777258	+	5.39E+00
III	1777449	1777508	+	5.39E+00
III	1777699	1777758	+	5.25E+00
III	1777949	1778008	+	5.43E+00
III	1778199	1778258	+	5.81E+00
III	1778449	1778508	+	5.32E+00
III	1778699	1778758	+	5.36E+00
III	1778949	1779008	+	5.17E+00
III	1779199	1779258	+	5.46E+00
III	1779449	1779508	+	5.55E+00
III	1779699	1779758	+	5.64E+00
III	1779949	1780008	+	5.46E+00
III	1780199	1780258	+	5.61E+00
III	1780449	1780508	+	5.36E+00
III	1780699	1780758	+	5.34E+00
III	1780949	1781008	+	5.44E+00
III	1781199	1781258	+	5.52E+00
III	1781449	1781508	+	6.11E+00
III	1781699	1781758	+	5.49E+00
III	1781952	1782011	+	5.39E+00
III	1782199	1782258	+	5.32E+00
III	1782449	1782508	+	5.48E+00
III	1782699	1782758	+	5.32E+00
III	1782949	1783008	+	5.51E+00
III	1783199	1783258	+	5.32E+00
III	1783449	1783508	+	5.17E+00
III	1783699	1783758	+	5.39E+00
III	1783949	1784008	+	5.36E+00
III	1784199	1784258	+	5.38E+00
III	1784449	1784508	+	5.58E+00
III	1784699	1784758	+	5.39E+00
III	1784949	1785008	+	5.61E+00
III	1785202	1785261	+	5.55E+00
III	1785449	1785508	+	5.86E+00
III	1785699	1785758	+	5.39E+00
III	1785949	1786008	+	5.43E+00
III	1786199	1786258	+	5.21E+00
III	1786449	1786508	+	5.36E+00
III	1786699	1786758	+	5.46E+00
III	1786949	1787008	+	5.38E+00
III	1787199	1787258	+	5.36E+00
III	1787449	1787508	+	5.29E+00
III	1787699	1787758	+	5.34E+00
III	1787949	1788008	+	6.09E+00
III	1788199	1788258	+	5.39E+00
III	1788449	1788508	+	5.49E+00
III	1788699	1788758	+	5.43E+00
III	1789199	1789258	+	5.41E+00
III	1789449	1789508	+	5.36E+00
III	1789699	1789758	+	5.32E+00
III	1789949	1790008	+	5.66E+00
III	1790199	1790258	+	5.44E+00
III	1790449	1790508	+	5.55E+00
III	1790699	1790758	+	5.32E+00
III	1790953	1791012	+	5.25E+00
III	1791199	1791258	+	5.49E+00
III	1791449	1791508	+	5.34E+00
III	1791699	1791758	+	5.29E+00
III	1791949	1792008	+	5.39E+00
III	1792199	1792258	+	5.44E+00
III	1792449	1792508	+	5.29E+00
III	1792699	1792758	+	6.04E+00
III	1792949	1793008	+	5.58E+00
III	1793199	1793258	+	5.38E+00
III	1793449	1793508	+	5.41E+00
III	1793699	1793758	+	5.32E+00
III	1793949	1794008	+	5.32E+00
III	1794199	1794258	+	5.25E+00
III	1794453	1794512	+	5.43E+00
III	1794699	1794758	+	5.36E+00
III	1794949	1795008	+	5.44E+00
III	1795199	1795258	+	5.64E+00
III	1795449	1795508	+	5.41E+00
III	1795699	1795758	+	5.36E+00
III	1795949	1796008	+	5.34E+00
III	1796199	1796258	+	5.25E+00
III	1796449	1796508	+	5.21E+00
III	1796699	1796758	+	5.39E+00
III	1796949	1797008	+	5.32E+00
III	1797199	1797258	+	5.43E+00
III	1797449	1797508	+	5.39E+00
III	1797699	1797758	+	5.46E+00
III	1797949	1798008	+	5.39E+00
III	1798199	1798258	+	5.38E+00
III	1798449	1798508	+	5.29E+00
III	1798699	1798758	+	5.52E+00
III	1798949	1799008	+	5.58E+00
III	1799199	1799258	+	5.58E+00
III	1799452	1799511	+	5.32E+00
III	1799699	1799758	+	5.64E+00
III	1799949	1800008	+	5.64E+00
III	1800202	1800261	+	5.44E+00
III	1800449	1800508	+	5.29E+00
III	1800702	1800761	+	5.44E+00
III	1800949	1801008	+	5.43E+00
III	1801199	1801258	+	5.83E+00
III	1801449	1801508	+	5.98E+00
III	1801699	1801758	+	5.39E+00
III	1801952	1802011	+	5.32E+00
III	1802199	1802258	+	5.46E+00
III	1802449	1802508	+	5.39E+00
III	1802699	1802758	+	5.43E+00
III	1802949	1803008	+	5.32E+00
III	1803199	1803258	+	5.39E+00
III	1803449	1803508	+	5.49E+00
III	1803699	1803758	+	5.46E+00
III	1803952	1804011	+	5.39E+00
III	1804199	1804258	+	5.36E+00
III	1804449	1804508	+	5.43E+00
III	1804699	1804758	+	5.48E+00
III	1804949	1805008	+	5.49E+00
III	1805199	1805258	+	5.39E+00
III	1805449	1805508	+	5.43E+00
III	1805487	1805546	+	5.25E+00
III	1805699	1805758	+	5.52E+00
III	1805949	1806008	+	5.25E+00
III	1806199	1806258	+	5.39E+00
III	1806449	1806508	+	5.32E+00
III	1806560	1806619	+	5.44E+00
III	1807312	1807371	+	5.34E+00
III	1807699	1807758	+	5.49E+00
III	1807779	1807838	+	5.41E+00
III	1807949	1808008	+	5.38E+00
III	1808202	1808261	+	5.46E+00
III	1808449	1808508	+	5.46E+00
III	1808542	1808601	+	5.29E+00
III	1808672	1808731	+	5.39E+00
III	1808705	1808764	+	5.43E+00
III	1808949	1809008	+	5.34E+00
III	1809199	1809258	+	5.25E+00
III	1809449	1809508	+	5.32E+00
III	1809702	1809761	+	5.58E+00
III	1809949	1810008	+	5.29E+00
III	1810199	1810258	+	5.70E+00
III	1810449	1810508	+	5.43E+00
III	1810699	1810758	+	5.25E+00
III	1810949	1811008	+	5.36E+00
III	1811202	1811261	+	5.25E+00
III	1811449	1811508	+	5.36E+00
III	1811699	1811758	+	5.25E+00
III	1811949	1812008	+	5.43E+00
III	1812199	1812258	+	5.25E+00
III	1812449	1812508	+	5.29E+00
III	1812702	1812761	+	5.32E+00
III	1812949	1813008	+	5.36E+00
III	1813199	1813258	+	5.32E+00
III	1813449	1813508	+	5.32E+00
III	1813702	1813761	+	5.39E+00
III	1813949	1814008	+	5.52E+00
III	1814199	1814258	+	5.55E+00
III	1814449	1814508	+	5.43E+00
III	1814699	1814758	+	5.32E+00
III	1814949	1815008	+	5.29E+00
III	1815199	1815258	+	5.41E+00
III	1815449	1815508	+	5.46E+00
III	1815699	1815758	+	5.49E+00
III	1815949	1816008	+	5.32E+00
III	1816199	1816258	+	5.36E+00
III	1816449	1816508	+	5.43E+00
III	1816699	1816758	+	5.39E+00
III	1816949	1817008	+	5.52E+00
III	1817199	1817258	+	5.48E+00
III	1817449	1817508	+	5.36E+00
III	1817699	1817758	+	5.43E+00
III	1817949	1818008	+	5.29E+00
III	1818205	1818264	+	5.36E+00
III	1818449	1818508	+	5.25E+00
III	1818699	1818758	+	6.02E+00
III	1818949	1819008	+	5.46E+00
III	1819199	1819258	+	5.38E+00
III	1819449	1819508	+	5.43E+00
III	1819699	1819758	+	5.46E+00
III	1819949	1820008	+	5.32E+00
III	1820199	1820258	+	5.58E+00
III	1820449	1820508	+	5.46E+00
III	1820699	1820758	+	5.43E+00
III	1820949	1821008	+	5.41E+00
III	1821199	1821258	+	5.46E+00
III	1821449	1821508	+	5.55E+00
III	1821703	1821762	+	5.61E+00
III	1821949	1822008	+	5.41E+00
III	1822199	1822258	+	5.36E+00
III	1822449	1822508	+	5.25E+00
III	1822699	1822758	+	5.43E+00
III	1822949	1823008	+	5.52E+00
III	1823199	1823258	+	5.44E+00
III	1823449	1823508	+	5.29E+00
III	1823699	1823758	+	5.39E+00
III	1823949	1824008	+	5.43E+00
III	1824199	1824258	+	5.36E+00
III	1824449	1824508	+	5.39E+00
III	1824699	1824758	+	5.46E+00
III	1824949	1825008	+	5.41E+00
III	1825199	1825258	+	5.29E+00
III	1825449	1825508	+	5.39E+00
III	1825699	1825758	+	5.39E+00
III	1825949	1826008	+	5.43E+00
III	1826199	1826258	+	5.25E+00
III	1826449	1826508	+	5.36E+00
III	1826699	1826758	+	5.29E+00
III	1826949	1827008	+	5.46E+00
III	1827199	1827258	+	5.61E+00
III	1827449	1827508	+	5.52E+00
III	1827699	1827758	+	5.36E+00
III	1827949	1828008	+	5.49E+00
III	1828203	1828262	+	5.32E+00
III	1828449	1828508	+	5.29E+00
III	1828699	1828758	+	5.29E+00
III	1828949	1829008	+	5.36E+00
III	1829199	1829258	+	5.46E+00
III	1829449	1829508	+	5.49E+00
III	1829699	1829758	+	5.25E+00
III	1829952	1830011	+	5.36E+00
III	1830199	1830258	+	5.32E+00
III	1830449	1830508	+	5.25E+00
III	1830699	1830758	+	5.29E+00
III	1830949	1831008	+	5.39E+00
III	1831199	1831258	+	5.38E+00
III	1831449	1831508	+	5.61E+00
III	1831699	1831758	+	5.32E+00
III	1831949	1832008	+	5.39E+00
III	1832199	1832258	+	5.36E+00
III	1832449	1832508	+	5.52E+00
III	1832699	1832758	+	5.61E+00
III	1832949	1833008	+	6.00E+00
III	1833199	1833258	+	5.36E+00
III	1833449	1833508	+	5.43E+00
III	1833699	1833758	+	5.49E+00
III	1833949	1834008	+	5.70E+00
III	1834199	1834258	+	5.36E+00
III	1834449	1834508	+	5.36E+00
III	1834699	1834758	+	5.46E+00
III	1834949	1835008	+	5.39E+00
III	1835199	1835258	+	5.38E+00
III	1835449	1835508	+	5.54E+00
III	1835703	1835762	+	5.39E+00
III	1835949	1836008	+	5.54E+00
III	1836199	1836258	+	5.32E+00
III	1836449	1836508	+	5.46E+00
III	1836699	1836758	+	5.70E+00
III	1836949	1837008	+	5.46E+00
III	1837203	1837262	+	5.49E+00
III	1837449	1837508	+	5.52E+00
III	1837699	1837758	+	5.23E+00
III	1837949	1838008	+	5.48E+00
III	1838199	1838258	+	5.52E+00
III	1838449	1838508	+	5.32E+00
III	1838699	1838758	+	5.27E+00
III	1838949	1839008	+	5.36E+00
III	1839199	1839258	+	5.44E+00
III	1839449	1839508	+	5.52E+00
III	1839702	1839761	+	5.39E+00
III	1839949	1840008	+	5.36E+00
III	1840199	1840258	+	5.25E+00
III	1840449	1840508	+	5.46E+00
III	1840699	1840758	+	5.55E+00
III	1840949	1841008	+	5.46E+00
III	1841199	1841258	+	5.29E+00
III	1841449	1841508	+	5.51E+00
III	1841702	1841761	+	5.39E+00
III	1841949	1842008	+	5.49E+00
III	1842199	1842258	+	5.30E+00
III	1842449	1842508	+	5.34E+00
III	1842699	1842758	+	5.43E+00
III	1842949	1843008	+	5.36E+00
III	1843199	1843258	+	5.25E+00
III	1843449	1843508	+	5.32E+00
III	1843699	1843758	+	5.32E+00
III	1843949	1844008	+	5.32E+00
III	1844199	1844258	+	5.49E+00
III	1844449	1844508	+	5.52E+00
III	1844699	1844758	+	5.32E+00
III	1844949	1845008	+	5.44E+00
III	1845199	1845258	+	5.39E+00
III	1845449	1845508	+	5.46E+00
III	1845702	1845761	+	5.49E+00
III	1845949	1846008	+	5.27E+00
III	1846199	1846258	+	5.39E+00
III	1846449	1846508	+	5.32E+00
III	1846699	1846758	+	5.49E+00
III	1846949	1847008	+	5.58E+00
III	1847199	1847258	+	5.41E+00
III	1847449	1847508	+	5.43E+00
III	1847699	1847758	+	6.19E+00
III	1847956	1848015	+	5.43E+00
III	1848199	1848258	+	5.61E+00
III	1848449	1848508	+	5.49E+00
III	1848699	1848758	+	5.29E+00
III	1848949	1849008	+	5.44E+00
III	1849199	1849258	+	5.49E+00
III	1849449	1849508	+	5.46E+00
III	1849699	1849758	+	5.36E+00
III	1849949	1850008	+	5.49E+00
III	1850199	1850258	+	5.51E+00
III	1850449	1850508	+	5.32E+00
III	1850699	1850758	+	5.34E+00
III	1850949	1851008	+	5.43E+00
III	1851199	1851258	+	5.49E+00
III	1851449	1851508	+	5.51E+00
III	1851699	1851758	+	5.46E+00
III	1851949	1852008	+	5.46E+00
III	1852199	1852258	+	5.36E+00
III	1852449	1852508	+	5.46E+00
III	1852699	1852758	+	5.73E+00
III	1852949	1853008	+	5.39E+00
III	1853199	1853258	+	5.49E+00
III	1853449	1853508	+	5.38E+00
III	1853699	1853758	+	5.75E+00
III	1853949	1854008	+	5.58E+00
III	1854199	1854258	+	5.36E+00
III	1854449	1854508	+	5.38E+00
III	1854699	1854758	+	5.27E+00
III	1854949	1855008	+	5.43E+00
III	1855199	1855258	+	5.36E+00
III	1855449	1855508	+	5.43E+00
III	1855699	1855758	+	5.39E+00
III	1855949	1856008	+	5.43E+00
III	1856199	1856258	+	5.54E+00
III	1856449	1856508	+	5.70E+00
III	1856699	1856758	+	5.73E+00
III	1856949	1857008	+	6.19E+00
III	1857199	1857258	+	5.64E+00
III	1857449	1857508	+	5.44E+00
III	1857699	1857758	+	5.43E+00
III	1857949	1858008	+	5.39E+00
III	1858199	1858258	+	5.39E+00
III	1858449	1858508	+	5.25E+00
III	1858699	1858758	+	5.32E+00
III	1858949	1859008	+	5.64E+00
III	1859199	1859258	+	5.43E+00
III	1859449	1859508	+	5.39E+00
III	1859699	1859758	+	5.36E+00
III	1859949	1860008	+	5.32E+00
III	1860199	1860258	+	5.52E+00
III	1860449	1860508	+	5.55E+00
III	1860699	1860758	+	5.32E+00
III	1860949	1861008	+	5.39E+00
III	1861199	1861258	+	5.21E+00
III	1861449	1861508	+	5.49E+00
III	1861699	1861758	+	5.43E+00
III	1861949	1862008	+	5.36E+00
III	1862199	1862258	+	5.49E+00
III	1862449	1862508	+	5.39E+00
III	1862699	1862758	+	5.44E+00
III	1862949	1863008	+	5.43E+00
III	1863202	1863261	+	5.23E+00
III	1863449	1863508	+	5.25E+00
III	1863699	1863758	+	5.41E+00
III	1863949	1864008	+	5.29E+00
III	1864199	1864258	+	5.30E+00
III	1864449	1864508	+	5.21E+00
III	1864699	1864758	+	5.32E+00
III	1864949	1865008	+	5.46E+00
III	1865199	1865258	+	5.32E+00
III	1865449	1865508	+	5.32E+00
III	1865699	1865758	+	5.43E+00
III	1865949	1866008	+	5.46E+00
III	1866199	1866258	+	5.38E+00
III	1866449	1866508	+	5.32E+00
III	1866699	1866758	+	5.36E+00
III	1866949	1867008	+	5.51E+00
III	1867199	1867258	+	5.32E+00
III	1867449	1867508	+	5.29E+00
III	1867699	1867758	+	5.27E+00
III	1867949	1868008	+	5.29E+00
III	1868199	1868258	+	5.43E+00
III	1868449	1868508	+	5.32E+00
III	1868699	1868758	+	5.32E+00
III	1868949	1869008	+	5.29E+00
III	1869199	1869258	+	5.49E+00
III	1869449	1869508	+	5.32E+00
III	1869699	1869758	+	5.32E+00
III	1869949	1870008	+	5.43E+00
III	1870199	1870258	+	5.52E+00
III	1870449	1870508	+	5.29E+00
III	1870699	1870758	+	5.39E+00
III	1870949	1871008	+	5.55E+00
III	1871199	1871258	+	5.36E+00
III	1871449	1871508	+	5.46E+00
III	1871699	1871758	+	5.43E+00
III	1871949	1872008	+	6.29E+00
III	1872199	1872258	+	8.27E+00
III	1872449	1872508	+	5.32E+00
III	1872702	1872761	+	5.57E+00
III	1872949	1873008	+	5.86E+00
III	1873199	1873258	+	5.48E+00
III	1873449	1873508	+	5.39E+00
III	1873699	1873758	+	5.64E+00
III	1873949	1874008	+	5.46E+00
III	1874199	1874258	+	5.39E+00
III	1874449	1874508	+	5.75E+00
III	1874702	1874761	+	5.43E+00
III	1874949	1875008	+	5.48E+00
III	1875199	1875258	+	5.44E+00
III	1875449	1875508	+	5.49E+00
III	1875702	1875761	+	5.29E+00
III	1875949	1876008	+	5.30E+00
III	1876199	1876258	+	5.44E+00
III	1876449	1876508	+	5.30E+00
III	1876702	1876761	+	5.95E+00
III	1876949	1877008	+	5.43E+00
III	1877199	1877258	+	5.67E+00
III	1877449	1877508	+	6.46E+00
III	1877699	1877758	+	5.23E+00
III	1877949	1878008	+	5.36E+00
III	1878199	1878258	+	5.25E+00
III	1878449	1878508	+	5.41E+00
III	1878699	1878758	+	5.64E+00
III	1878949	1879008	+	6.19E+00
III	1879199	1879258	+	5.55E+00
III	1879449	1879508	+	5.58E+00
III	1879699	1879758	+	5.21E+00
III	1879949	1880008	+	5.67E+00
III	1880199	1880258	+	5.36E+00
III	1880449	1880508	+	5.88E+00
III	1880699	1880758	+	5.43E+00
III	1880949	1881008	+	5.29E+00
III	1881205	1881264	+	5.39E+00
III	1881449	1881508	+	5.41E+00
III	1881699	1881758	+	5.49E+00
III	1881949	1882008	+	5.52E+00
III	1882199	1882258	+	5.34E+00
III	1882449	1882508	+	5.29E+00
III	1882699	1882758	+	5.29E+00
III	1882949	1883008	+	5.98E+00
III	1883202	1883261	+	5.49E+00
III	1883449	1883508	+	5.43E+00
III	1883699	1883758	+	5.39E+00
III	1883952	1884011	+	5.52E+00
III	1884199	1884258	+	5.25E+00
III	1884449	1884508	+	5.29E+00
III	1884699	1884758	+	5.43E+00
III	1884949	1885008	+	5.32E+00
III	1885199	1885258	+	5.43E+00
III	1885449	1885508	+	5.39E+00
III	1885699	1885758	+	5.58E+00
III	1885949	1886008	+	5.52E+00
III	1886199	1886258	+	5.36E+00
III	1886449	1886508	+	5.46E+00
III	1886702	1886761	+	5.49E+00
III	1886949	1887008	+	5.39E+00
III	1887199	1887258	+	5.34E+00
III	1887449	1887508	+	5.36E+00
III	1887699	1887758	+	5.34E+00
III	1887949	1888008	+	5.38E+00
III	1888199	1888258	+	5.46E+00
III	1888449	1888508	+	5.32E+00
III	1888699	1888758	+	5.41E+00
III	1888949	1889008	+	5.46E+00
III	1889199	1889258	+	5.27E+00
III	1889449	1889508	+	5.29E+00
III	1889699	1889758	+	5.29E+00
III	1889952	1890011	+	5.29E+00
III	1890199	1890258	+	5.49E+00
III	1890449	1890508	+	5.83E+00
III	1890699	1890758	+	5.36E+00
III	1890949	1891008	+	5.32E+00
III	1891199	1891258	+	5.25E+00
III	1891449	1891508	+	5.48E+00
III	1891699	1891758	+	5.39E+00
III	1891949	1892008	+	5.25E+00
III	1892199	1892258	+	5.58E+00
III	1892449	1892508	+	5.36E+00
III	1892699	1892758	+	5.48E+00
III	1892949	1893008	+	5.52E+00
III	1893199	1893258	+	5.43E+00
III	1893449	1893508	+	5.27E+00
III	1893699	1893758	+	5.29E+00
III	1893955	1894014	+	5.44E+00
III	1894199	1894258	+	5.32E+00
III	1894699	1894758	+	5.48E+00
III	1894949	1895008	+	5.32E+00
III	1895199	1895258	+	5.51E+00
III	1895449	1895508	+	5.23E+00
III	1895699	1895758	+	5.43E+00
III	1895949	1896008	+	5.39E+00
III	1896199	1896258	+	5.39E+00
III	1896449	1896508	+	5.49E+00
III	1896699	1896758	+	5.39E+00
III	1896949	1897008	+	5.30E+00
III	1897199	1897258	+	5.49E+00
III	1897449	1897508	+	5.36E+00
III	1897699	1897758	+	5.43E+00
III	1897949	1898008	+	5.39E+00
III	1898199	1898258	+	5.46E+00
III	1898449	1898508	+	5.38E+00
III	1898699	1898758	+	5.49E+00
III	1898949	1899008	+	5.51E+00
III	1899199	1899258	+	5.52E+00
III	1899449	1899508	+	5.29E+00
III	1899699	1899758	+	5.29E+00
III	1899949	1900008	+	5.44E+00
III	1900199	1900258	+	5.39E+00
III	1900449	1900508	+	5.43E+00
III	1900699	1900758	+	5.48E+00
III	1900949	1901008	+	5.39E+00
III	1901199	1901258	+	5.67E+00
III	1901449	1901508	+	5.29E+00
III	1901699	1901758	+	5.39E+00
III	1901949	1902008	+	5.43E+00
III	1902199	1902258	+	5.70E+00
III	1902449	1902508	+	5.41E+00
III	1902702	1902761	+	5.38E+00
III	1902949	1903008	+	5.52E+00
III	1903199	1903258	+	5.43E+00
III	1903449	1903508	+	5.38E+00
III	1903699	1903758	+	5.30E+00
III	1903949	1904008	+	5.48E+00
III	1904199	1904258	+	5.25E+00
III	1904449	1904508	+	5.32E+00
III	1904699	1904758	+	5.32E+00
III	1904949	1905008	+	5.39E+00
III	1905199	1905258	+	5.32E+00
III	1905456	1905515	+	5.39E+00
III	1905699	1905758	+	5.25E+00
III	1905949	1906008	+	5.32E+00
III	1906199	1906258	+	5.25E+00
III	1906449	1906508	+	5.43E+00
III	1906699	1906758	+	5.49E+00
III	1906952	1907011	+	5.58E+00
III	1907199	1907258	+	5.60E+00
III	1907449	1907508	+	5.58E+00
III	1907699	1907758	+	5.36E+00
III	1907952	1908011	+	7.34E+00
III	1908199	1908258	+	5.25E+00
III	1908449	1908508	+	5.49E+00
III	1908699	1908758	+	5.43E+00
III	1908949	1909008	+	5.25E+00
III	1909199	1909258	+	5.49E+00
III	1909449	1909508	+	5.32E+00
III	1909699	1909758	+	5.46E+00
III	1909949	1910008	+	5.43E+00
III	1910199	1910258	+	5.34E+00
III	1910449	1910508	+	5.46E+00
III	1910699	1910758	+	5.36E+00
III	1910949	1911008	+	5.34E+00
III	1911199	1911258	+	5.32E+00
III	1911449	1911508	+	5.67E+00
III	1911699	1911758	+	5.17E+00
III	1911949	1912008	+	5.29E+00
III	1912199	1912258	+	5.46E+00
III	1912449	1912508	+	5.43E+00
III	1912699	1912758	+	5.55E+00
III	1912952	1913011	+	5.52E+00
III	1913205	1913264	+	5.49E+00
III	1913449	1913508	+	5.43E+00
III	1913699	1913758	+	5.44E+00
III	1913949	1914008	+	5.38E+00
III	1914202	1914261	+	5.39E+00
III	1914449	1914508	+	5.29E+00
III	1914702	1914761	+	5.43E+00
III	1914949	1915008	+	5.39E+00
III	1915199	1915258	+	5.39E+00
III	1915449	1915508	+	5.38E+00
III	1915699	1915758	+	5.25E+00
III	1915949	1916008	+	5.46E+00
III	1916199	1916258	+	5.34E+00
III	1916449	1916508	+	5.52E+00
III	1916699	1916758	+	5.29E+00
III	1916949	1917008	+	5.46E+00
III	1917199	1917258	+	5.27E+00
III	1917449	1917508	+	5.49E+00
III	1917699	1917758	+	5.39E+00
III	1917949	1918008	+	5.34E+00
III	1918199	1918258	+	5.32E+00
III	1918449	1918508	+	5.55E+00
III	1918699	1918758	+	5.34E+00
III	1918949	1919008	+	5.32E+00
III	1919199	1919258	+	5.36E+00
III	1919449	1919508	+	5.49E+00
III	1919699	1919758	+	5.32E+00
III	1919949	1920008	+	5.46E+00
III	1920199	1920258	+	5.39E+00
III	1920449	1920508	+	5.32E+00
III	1920699	1920758	+	5.39E+00
III	1920949	1921008	+	5.52E+00
III	1921199	1921258	+	5.36E+00
III	1921449	1921508	+	5.36E+00
III	1921699	1921758	+	5.25E+00
III	1921952	1922011	+	5.39E+00
III	1922202	1922261	+	5.46E+00
III	1922449	1922508	+	5.27E+00
III	1922699	1922758	+	5.32E+00
III	1922949	1923008	+	5.29E+00
III	1923202	1923261	+	5.34E+00
III	1923449	1923508	+	5.25E+00
III	1923699	1923758	+	5.13E+00
III	1923949	1924008	+	5.34E+00
III	1924199	1924258	+	5.32E+00
III	1924449	1924508	+	5.57E+00
III	1924702	1924761	+	5.38E+00
III	1924949	1925008	+	5.34E+00
III	1925199	1925258	+	5.43E+00
III	1925449	1925508	+	5.43E+00
III	1925699	1925758	+	5.48E+00
III	1925949	1926008	+	5.49E+00
III	1926199	1926258	+	5.44E+00
III	1926449	1926508	+	5.49E+00
III	1926699	1926758	+	5.39E+00
III	1926949	1927008	+	5.32E+00
III	1927199	1927258	+	5.25E+00
III	1927449	1927508	+	5.39E+00
III	1927699	1927758	+	5.51E+00
III	1927949	1928008	+	5.36E+00
III	1928199	1928258	+	5.46E+00
III	1928449	1928508	+	5.36E+00
III	1928702	1928761	+	5.17E+00
III	1928949	1929008	+	5.30E+00
III	1929199	1929258	+	5.48E+00
III	1929449	1929508	+	5.39E+00
III	1929699	1929758	+	5.49E+00
III	1929949	1930008	+	5.36E+00
III	1930199	1930258	+	5.43E+00
III	1930449	1930508	+	5.25E+00
III	1930699	1930758	+	5.38E+00
III	1930949	1931008	+	5.36E+00
III	1931199	1931258	+	5.49E+00
III	1931449	1931508	+	5.49E+00
III	1931699	1931758	+	5.70E+00
III	1931949	1932008	+	5.41E+00
III	1932199	1932258	+	5.32E+00
III	1932449	1932508	+	5.36E+00
III	1932699	1932758	+	5.43E+00
III	1932949	1933008	+	5.39E+00
III	1933208	1933267	+	5.36E+00
III	1933449	1933508	+	5.48E+00
III	1933699	1933758	+	5.30E+00
III	1933949	1934008	+	5.55E+00
III	1934199	1934258	+	5.46E+00
III	1934449	1934508	+	5.36E+00
III	1934699	1934758	+	5.19E+00
III	1934949	1935008	+	5.32E+00
III	1935199	1935258	+	5.39E+00
III	1935449	1935508	+	5.43E+00
III	1935699	1935758	+	5.34E+00
III	1935952	1936011	+	5.43E+00
III	1936199	1936258	+	5.43E+00
III	1936449	1936508	+	5.29E+00
III	1936699	1936758	+	5.27E+00
III	1936949	1937008	+	5.32E+00
III	1937199	1937258	+	5.43E+00
III	1937449	1937508	+	5.30E+00
III	1937699	1937758	+	5.32E+00
III	1937949	1938008	+	5.29E+00
III	1938199	1938258	+	5.52E+00
III	1938449	1938508	+	5.36E+00
III	1938699	1938758	+	5.51E+00
III	1938949	1939008	+	5.38E+00
III	1939199	1939258	+	5.39E+00
III	1939449	1939508	+	6.27E+00
III	1939699	1939758	+	8.11E+00
III	1939949	1940008	+	5.39E+00
III	1940199	1940258	+	5.34E+00
III	1940449	1940508	+	5.36E+00
III	1940699	1940758	+	5.38E+00
III	1940949	1941008	+	5.44E+00
III	1941199	1941258	+	5.49E+00
III	1941449	1941508	+	5.32E+00
III	1941702	1941761	+	5.34E+00
III	1941949	1942008	+	5.32E+00
III	1942199	1942258	+	5.39E+00
III	1942449	1942508	+	5.36E+00
III	1942699	1942758	+	5.43E+00
III	1942949	1943008	+	5.41E+00
III	1943199	1943258	+	5.43E+00
III	1943449	1943508	+	5.39E+00
III	1943699	1943758	+	5.48E+00
III	1943949	1944008	+	5.46E+00
III	1944199	1944258	+	6.02E+00
III	1944449	1944508	+	5.48E+00
III	1944699	1944758	+	5.32E+00
III	1944949	1945008	+	5.39E+00
III	1945199	1945258	+	5.25E+00
III	1945449	1945508	+	5.32E+00
III	1945699	1945758	+	5.36E+00
III	1945949	1946008	+	5.46E+00
III	1946199	1946258	+	5.54E+00
III	1946449	1946508	+	5.46E+00
III	1946699	1946758	+	5.25E+00
III	1946949	1947008	+	5.43E+00
III	1947199	1947258	+	5.41E+00
III	1947452	1947511	+	5.34E+00
III	1947702	1947761	+	5.39E+00
III	1947949	1948008	+	5.49E+00
III	1948199	1948258	+	5.49E+00
III	1948449	1948508	+	5.30E+00
III	1948699	1948758	+	5.29E+00
III	1948949	1949008	+	5.43E+00
III	1949199	1949258	+	5.46E+00
III	1949449	1949508	+	5.60E+00
III	1949699	1949758	+	5.46E+00
III	1949949	1950008	+	5.29E+00
III	1950199	1950258	+	5.39E+00
III	1950449	1950508	+	5.36E+00
III	1950699	1950758	+	5.49E+00
III	1950949	1951008	+	5.38E+00
III	1951199	1951258	+	5.36E+00
III	1951449	1951508	+	5.49E+00
III	1951699	1951758	+	5.39E+00
III	1951949	1952008	+	5.29E+00
III	1952199	1952258	+	5.32E+00
III	1952449	1952508	+	5.29E+00
III	1952699	1952758	+	5.32E+00
III	1952949	1953008	+	5.36E+00
III	1953199	1953258	+	5.36E+00
III	1953449	1953508	+	5.41E+00
III	1953699	1953758	+	5.67E+00
III	1953949	1954008	+	5.36E+00
III	1954202	1954261	+	5.43E+00
III	1954449	1954508	+	5.32E+00
III	1954699	1954758	+	5.39E+00
III	1954949	1955008	+	5.36E+00
III	1955199	1955258	+	5.32E+00
III	1955449	1955508	+	5.36E+00
III	1955699	1955758	+	5.30E+00
III	1955949	1956008	+	5.52E+00
III	1956199	1956258	+	6.49E+00
III	1956449	1956508	+	5.43E+00
III	1956702	1956761	+	5.30E+00
III	1956949	1957008	+	5.49E+00
III	1957199	1957258	+	5.43E+00
III	1957449	1957508	+	5.30E+00
III	1957699	1957758	+	5.36E+00
III	1957949	1958008	+	5.63E+00
III	1958199	1958258	+	5.46E+00
III	1958449	1958508	+	5.48E+00
III	1958699	1958758	+	5.25E+00
III	1958949	1959008	+	5.46E+00
III	1959199	1959258	+	5.39E+00
III	1959449	1959508	+	5.34E+00
III	1959699	1959758	+	5.32E+00
III	1959949	1960008	+	5.43E+00
III	1960199	1960258	+	5.34E+00
III	1960449	1960508	+	5.39E+00
III	1960699	1960758	+	5.57E+00
III	1960949	1961008	+	5.43E+00
III	1961199	1961258	+	5.17E+00
III	1961449	1961508	+	5.34E+00
III	1961699	1961758	+	5.32E+00
III	1961949	1962008	+	5.51E+00
III	1962199	1962258	+	5.34E+00
III	1962449	1962508	+	5.29E+00
III	1962699	1962758	+	5.32E+00
III	1962949	1963008	+	5.32E+00
III	1963199	1963258	+	5.29E+00
III	1963449	1963508	+	5.21E+00
III	1963699	1963758	+	5.36E+00
III	1963949	1964008	+	5.52E+00
III	1964199	1964258	+	5.32E+00
III	1964449	1964508	+	5.43E+00
III	1964699	1964758	+	5.39E+00
III	1964949	1965008	+	5.43E+00
III	1965199	1965258	+	5.49E+00
III	1965449	1965508	+	5.58E+00
III	1965699	1965758	+	5.32E+00
III	1965949	1966008	+	5.43E+00
III	1966199	1966258	+	5.36E+00
III	1966449	1966508	+	5.46E+00
III	1966699	1966758	+	5.21E+00
III	1966952	1967011	+	5.49E+00
III	1967199	1967258	+	5.32E+00
III	1967449	1967508	+	5.49E+00
III	1967699	1967758	+	5.29E+00
III	1967949	1968008	+	5.38E+00
III	1968199	1968258	+	5.39E+00
III	1968449	1968508	+	5.46E+00
III	1968699	1968758	+	5.32E+00
III	1968949	1969008	+	5.32E+00
III	1969202	1969261	+	5.58E+00
III	1969449	1969508	+	5.39E+00
III	1969702	1969761	+	5.61E+00
III	1969949	1970008	+	6.95E+00
III	1970199	1970258	+	5.34E+00
III	1970449	1970508	+	5.39E+00
III	1970699	1970758	+	5.46E+00
III	1970949	1971008	+	5.46E+00
III	1971199	1971258	+	5.23E+00
III	1971449	1971508	+	5.78E+00
III	1971699	1971758	+	5.39E+00
III	1971952	1972011	+	5.27E+00
III	1972199	1972258	+	5.36E+00
III	1972449	1972508	+	5.55E+00
III	1972699	1972758	+	5.46E+00
III	1972949	1973008	+	5.46E+00
III	1973199	1973258	+	5.36E+00
III	1973449	1973508	+	5.49E+00
III	1973699	1973758	+	5.32E+00
III	1973949	1974008	+	5.36E+00
III	1974199	1974258	+	5.29E+00
III	1974449	1974508	+	5.21E+00
III	1974699	1974758	+	5.52E+00
III	1974949	1975008	+	5.39E+00
III	1975199	1975258	+	5.36E+00
III	1975449	1975508	+	5.25E+00
III	1975699	1975758	+	5.39E+00
III	1975952	1976011	+	5.46E+00
III	1976199	1976258	+	5.73E+00
III	1976449	1976508	+	5.39E+00
III	1976699	1976758	+	5.55E+00
III	1976949	1977008	+	5.36E+00
III	1977199	1977258	+	5.29E+00
III	1977449	1977508	+	5.39E+00
III	1977699	1977758	+	5.41E+00
III	1977949	1978008	+	5.43E+00
III	1978199	1978258	+	5.32E+00
III	1978449	1978508	+	5.39E+00
III	1978699	1978758	+	5.32E+00
III	1978949	1979008	+	5.46E+00
III	1979205	1979264	+	5.67E+00
III	1979449	1979508	+	5.46E+00
III	1979699	1979758	+	5.25E+00
III	1979949	1980008	+	5.39E+00
III	1980199	1980258	+	5.43E+00
III	1980449	1980508	+	5.43E+00
III	1980699	1980758	+	5.83E+00
III	1980949	1981008	+	5.38E+00
III	1981199	1981258	+	5.55E+00
III	1981449	1981508	+	6.36E+00
III	1981699	1981758	+	5.46E+00
III	1981949	1982008	+	5.29E+00
III	1982199	1982258	+	5.30E+00
III	1982449	1982508	+	5.36E+00
III	1982699	1982758	+	5.30E+00
III	1982949	1983008	+	5.36E+00
III	1983199	1983258	+	5.39E+00
III	1983449	1983508	+	5.48E+00
III	1983699	1983758	+	5.55E+00
III	1983949	1984008	+	5.39E+00
III	1984199	1984258	+	5.44E+00
III	1984449	1984508	+	5.32E+00
III	1984699	1984758	+	5.32E+00
III	1984949	1985008	+	5.29E+00
III	1985199	1985258	+	5.58E+00
III	1985449	1985508	+	5.49E+00
III	1985699	1985758	+	5.49E+00
III	1985949	1986008	+	5.41E+00
III	1986199	1986258	+	5.23E+00
III	1986449	1986508	+	5.39E+00
III	1986699	1986758	+	5.32E+00
III	1986949	1987008	+	5.43E+00
III	1987199	1987258	+	5.39E+00
III	1987449	1987508	+	5.51E+00
III	1987699	1987758	+	5.51E+00
III	1987949	1988008	+	5.21E+00
III	1988199	1988258	+	5.36E+00
III	1988452	1988511	+	5.36E+00
III	1988699	1988758	+	5.46E+00
III	1988949	1989008	+	5.41E+00
III	1989199	1989258	+	5.49E+00
III	1989449	1989508	+	5.36E+00
III	1989699	1989758	+	5.46E+00
III	1989949	1990008	+	5.46E+00
III	1990199	1990258	+	5.46E+00
III	1990449	1990508	+	5.32E+00
III	1990699	1990758	+	5.55E+00
III	1990949	1991008	+	5.32E+00
III	1991199	1991258	+	5.48E+00
III	1991449	1991508	+	5.73E+00
III	1991699	1991758	+	5.29E+00
III	1991949	1992008	+	5.36E+00
III	1992199	1992258	+	5.17E+00
III	1992449	1992508	+	5.30E+00
III	1992699	1992758	+	5.51E+00
III	1992949	1993008	+	5.49E+00
III	1993199	1993258	+	5.78E+00
III	1993449	1993508	+	5.46E+00
III	1993699	1993758	+	5.39E+00
III	1993949	1994008	+	5.61E+00
III	1994199	1994258	+	5.48E+00
III	1994449	1994508	+	5.41E+00
III	1994699	1994758	+	5.36E+00
III	1994952	1995011	+	5.29E+00
III	1995199	1995258	+	5.27E+00
III	1995449	1995508	+	5.39E+00
III	1995699	1995758	+	5.32E+00
III	1995949	1996008	+	5.32E+00
III	1996199	1996258	+	5.55E+00
III	1996449	1996508	+	5.30E+00
III	1996699	1996758	+	5.29E+00
III	1996949	1997008	+	5.34E+00
III	1997199	1997258	+	5.38E+00
III	1997449	1997508	+	5.32E+00
III	1997699	1997758	+	5.29E+00
III	1997949	1998008	+	5.38E+00
III	1998199	1998258	+	5.29E+00
III	1998449	1998508	+	5.49E+00
III	1998699	1998758	+	5.39E+00
III	1998949	1999008	+	5.36E+00
III	1999199	1999258	+	5.39E+00
III	1999449	1999508	+	5.29E+00
III	1999699	1999758	+	5.32E+00
III	1999949	2000008	+	5.49E+00
III	2000199	2000258	+	5.36E+00
III	2000449	2000508	+	5.32E+00
III	2000699	2000758	+	5.32E+00
III	2000949	2001008	+	5.43E+00
III	2001199	2001258	+	5.30E+00
III	2001449	2001508	+	5.64E+00
III	2001703	2001762	+	5.51E+00
III	2001949	2002008	+	6.34E+00
III	2002199	2002258	+	5.39E+00
III	2002449	2002508	+	5.61E+00
III	2002699	2002758	+	7.01E+00
III	2002949	2003008	+	5.39E+00
III	2003199	2003258	+	5.48E+00
III	2003449	2003508	+	5.29E+00
III	2003699	2003758	+	5.58E+00
III	2003952	2004011	+	5.43E+00
III	2004199	2004258	+	5.39E+00
III	2004449	2004508	+	5.44E+00
III	2004699	2004758	+	5.21E+00
III	2004949	2005008	+	5.30E+00
III	2005199	2005258	+	5.43E+00
III	2005449	2005508	+	5.39E+00
III	2005699	2005758	+	5.43E+00
III	2005949	2006008	+	5.46E+00
III	2006199	2006258	+	5.75E+00
III	2006452	2006511	+	5.39E+00
III	2006699	2006758	+	5.39E+00
III	2006949	2007008	+	5.44E+00
III	2007199	2007258	+	5.25E+00
III	2007449	2007508	+	5.38E+00
III	2007699	2007758	+	5.43E+00
III	2007956	2008015	+	5.49E+00
III	2008199	2008258	+	5.32E+00
III	2008449	2008508	+	5.21E+00
III	2008699	2008758	+	5.61E+00
III	2008949	2009008	+	5.43E+00
III	2009199	2009258	+	5.32E+00
III	2009453	2009512	+	5.43E+00
III	2009702	2009761	+	5.29E+00
III	2009949	2010008	+	5.43E+00
III	2010199	2010258	+	5.43E+00
III	2010449	2010508	+	5.46E+00
III	2010703	2010762	+	5.36E+00
III	2010949	2011008	+	5.17E+00
III	2011199	2011258	+	5.43E+00
III	2011449	2011508	+	5.43E+00
III	2011699	2011758	+	5.25E+00
III	2011949	2012008	+	5.36E+00
III	2012199	2012258	+	5.46E+00
III	2012449	2012508	+	5.58E+00
III	2012699	2012758	+	5.32E+00
III	2012949	2013008	+	6.17E+00
III	2013199	2013258	+	6.51E+00
III	2013449	2013508	+	5.58E+00
III	2013699	2013758	+	6.61E+00
III	2013949	2014008	+	6.92E+00
III	2014199	2014258	+	5.99E+00
III	2014449	2014508	+	5.73E+00
III	2014699	2014758	+	5.46E+00
III	2014949	2015008	+	5.32E+00
III	2015199	2015258	+	5.46E+00
III	2015449	2015508	+	5.41E+00
III	2015699	2015758	+	5.48E+00
III	2015949	2016008	+	5.32E+00
III	2016199	2016258	+	5.46E+00
III	2016449	2016508	+	5.32E+00
III	2016702	2016761	+	5.36E+00
III	2016949	2017008	+	5.48E+00
III	2017199	2017258	+	5.36E+00
III	2017449	2017508	+	5.36E+00
III	2017528	2017587	+	5.43E+00
III	2017699	2017758	+	5.36E+00
III	2017905	2017964	+	5.23E+00
III	2017949	2018008	+	5.34E+00
III	2018199	2018258	+	5.54E+00
III	2018699	2018758	+	5.30E+00
III	2019003	2019062	+	5.39E+00
III	2019449	2019508	+	5.32E+00
III	2019483	2019542	+	5.25E+00
III	2019699	2019758	+	5.32E+00
III	2019949	2020008	+	5.36E+00
III	2020102	2020161	+	5.46E+00
III	2020449	2020508	+	5.46E+00
III	2020602	2020661	+	5.36E+00
III	2020699	2020758	+	5.32E+00
III	2020772	2020831	+	5.32E+00
III	2020949	2021008	+	5.36E+00
III	2021199	2021258	+	5.46E+00
III	2021449	2021508	+	5.39E+00
III	2021699	2021758	+	5.39E+00
III	2021949	2022008	+	5.39E+00
III	2022199	2022258	+	5.17E+00
III	2022449	2022508	+	5.39E+00
III	2022699	2022758	+	5.51E+00
III	2022949	2023008	+	5.29E+00
III	2023199	2023258	+	5.43E+00
III	2023449	2023508	+	5.21E+00
III	2023699	2023758	+	5.32E+00
III	2023949	2024008	+	5.46E+00
III	2024199	2024258	+	5.36E+00
III	2024449	2024508	+	5.39E+00
III	2024699	2024758	+	7.24E+00
III	2024952	2025011	+	5.83E+00
III	2025199	2025258	+	5.46E+00
III	2025449	2025508	+	6.38E+00
III	2025699	2025758	+	5.44E+00
III	2025949	2026008	+	5.52E+00
III	2026199	2026258	+	5.63E+00
III	2026449	2026508	+	5.58E+00
III	2026699	2026758	+	5.52E+00
III	2026949	2027008	+	6.00E+00
III	2027199	2027258	+	5.36E+00
III	2027456	2027515	+	5.43E+00
III	2027699	2027758	+	5.30E+00
III	2027949	2028008	+	5.43E+00
III	2028199	2028258	+	5.39E+00
III	2028449	2028508	+	5.43E+00
III	2028699	2028758	+	5.21E+00
III	2028949	2029008	+	5.36E+00
III	2029199	2029258	+	5.32E+00
III	2029449	2029508	+	5.25E+00
III	2029699	2029758	+	5.43E+00
III	2029949	2030008	+	5.39E+00
III	2030199	2030258	+	5.49E+00
III	2030452	2030511	+	5.30E+00
III	2030699	2030758	+	5.39E+00
III	2030949	2031008	+	5.36E+00
III	2031199	2031258	+	5.39E+00
III	2031449	2031508	+	5.43E+00
III	2031699	2031758	+	5.39E+00
III	2031949	2032008	+	5.17E+00
III	2032199	2032258	+	5.19E+00
III	2032449	2032508	+	5.25E+00
III	2032702	2032761	+	5.44E+00
III	2032949	2033008	+	5.46E+00
III	2033199	2033258	+	5.44E+00
III	2033449	2033508	+	5.36E+00
III	2033699	2033758	+	5.30E+00
III	2033949	2034008	+	5.29E+00
III	2034199	2034258	+	5.39E+00
III	2034449	2034508	+	5.32E+00
III	2034699	2034758	+	5.36E+00
III	2034949	2035008	+	5.39E+00
III	2035199	2035258	+	5.29E+00
III	2035449	2035508	+	5.58E+00
III	2035699	2035758	+	5.39E+00
III	2035949	2036008	+	5.49E+00
III	2036199	2036258	+	5.39E+00
III	2036449	2036508	+	5.52E+00
III	2036699	2036758	+	5.25E+00
III	2036949	2037008	+	5.58E+00
III	2037199	2037258	+	5.32E+00
III	2037449	2037508	+	5.25E+00
III	2037699	2037758	+	5.55E+00
III	2037949	2038008	+	5.46E+00
III	2038199	2038258	+	5.29E+00
III	2038449	2038508	+	5.44E+00
III	2038699	2038758	+	5.21E+00
III	2038949	2039008	+	5.36E+00
III	2039199	2039258	+	5.46E+00
III	2039449	2039508	+	5.39E+00
III	2039699	2039758	+	5.46E+00
III	2039949	2040008	+	5.43E+00
III	2040199	2040258	+	5.25E+00
III	2040449	2040508	+	5.39E+00
III	2040699	2040758	+	5.32E+00
III	2040911	2040970	+	5.32E+00
III	2040949	2041008	+	5.36E+00
III	2041199	2041258	+	5.32E+00
III	2041449	2041508	+	5.43E+00
III	2041699	2041758	+	5.54E+00
III	2041949	2042008	+	5.55E+00
III	2042199	2042258	+	5.91E+00
III	2042449	2042508	+	6.13E+00
III	2042699	2042758	+	5.29E+00
III	2042949	2043008	+	5.32E+00
III	2043199	2043258	+	5.36E+00
III	2043453	2043512	+	5.52E+00
III	2043699	2043758	+	6.47E+00
III	2043949	2044008	+	7.89E+00
III	2044202	2044261	+	5.36E+00
III	2044449	2044508	+	5.58E+00
III	2044699	2044758	+	5.30E+00
III	2044949	2045008	+	5.36E+00
III	2045199	2045258	+	5.58E+00
III	2045449	2045508	+	5.57E+00
III	2045699	2045758	+	5.89E+00
III	2045949	2046008	+	5.69E+00
III	2046199	2046258	+	5.36E+00
III	2046449	2046508	+	5.49E+00
III	2046699	2046758	+	5.32E+00
III	2046949	2047008	+	5.48E+00
III	2047199	2047258	+	5.36E+00
III	2047449	2047508	+	5.38E+00
III	2047699	2047758	+	5.39E+00
III	2047949	2048008	+	5.46E+00
III	2048199	2048258	+	6.36E+00
III	2048449	2048508	+	5.58E+00
III	2048699	2048758	+	5.67E+00
III	2048949	2049008	+	5.46E+00
III	2049199	2049258	+	5.32E+00
III	2049449	2049508	+	5.43E+00
III	2049699	2049758	+	5.29E+00
III	2049949	2050008	+	5.25E+00
III	2050199	2050258	+	5.29E+00
III	2050449	2050508	+	5.32E+00
III	2050699	2050758	+	5.32E+00
III	2050952	2051011	+	5.25E+00
III	2051199	2051258	+	5.39E+00
III	2051449	2051508	+	5.66E+00
III	2051699	2051758	+	5.32E+00
III	2051949	2052008	+	5.54E+00
III	2052199	2052258	+	5.36E+00
III	2052449	2052508	+	5.46E+00
III	2052699	2052758	+	5.25E+00
III	2052949	2053008	+	5.46E+00
III	2053199	2053258	+	5.32E+00
III	2053449	2053508	+	5.46E+00
III	2053699	2053758	+	5.29E+00
III	2053949	2054008	+	5.58E+00
III	2054199	2054258	+	5.52E+00
III	2054449	2054508	+	5.51E+00
III	2054699	2054758	+	5.66E+00
III	2054949	2055008	+	5.52E+00
III	2055199	2055258	+	5.36E+00
III	2055449	2055508	+	5.32E+00
III	2055699	2055758	+	5.34E+00
III	2055949	2056008	+	5.41E+00
III	2056199	2056258	+	5.49E+00
III	2056449	2056508	+	5.25E+00
III	2056699	2056758	+	5.36E+00
III	2056949	2057008	+	5.49E+00
III	2057199	2057258	+	5.29E+00
III	2057449	2057508	+	5.49E+00
III	2057699	2057758	+	6.35E+00
III	2057949	2058008	+	5.38E+00
III	2058199	2058258	+	6.54E+00
III	2058449	2058508	+	6.44E+00
III	2058699	2058758	+	5.32E+00
III	2058949	2059008	+	5.89E+00
III	2059199	2059258	+	5.88E+00
III	2059449	2059508	+	5.46E+00
III	2059699	2059758	+	5.39E+00
III	2059949	2060008	+	5.49E+00
III	2060205	2060264	+	5.44E+00
III	2060449	2060508	+	5.46E+00
III	2060699	2060758	+	5.48E+00
III	2060949	2061008	+	5.29E+00
III	2061199	2061258	+	5.32E+00
III	2061449	2061508	+	5.52E+00
III	2061699	2061758	+	5.46E+00
III	2061949	2062008	+	5.30E+00
III	2062199	2062258	+	5.78E+00
III	2062449	2062508	+	5.46E+00
III	2062699	2062758	+	5.61E+00
III	2062949	2063008	+	5.32E+00
III	2063199	2063258	+	5.43E+00
III	2063449	2063508	+	5.32E+00
III	2063699	2063758	+	5.39E+00
III	2063952	2064011	+	5.29E+00
III	2064036	2064095	+	5.39E+00
III	2064199	2064258	+	5.36E+00
III	2064626	2064685	+	5.32E+00
III	2064699	2064758	+	5.43E+00
III	2065199	2065258	+	5.29E+00
III	2065449	2065508	+	5.32E+00
III	2065699	2065758	+	5.49E+00
III	2065949	2066008	+	5.41E+00
III	2066199	2066258	+	5.32E+00
III	2066449	2066508	+	5.39E+00
III	2066699	2066758	+	5.29E+00
III	2066949	2067008	+	5.39E+00
III	2067199	2067258	+	5.34E+00
III	2067452	2067511	+	5.32E+00
III	2067699	2067758	+	5.36E+00
III	2067949	2068008	+	5.32E+00
III	2068199	2068258	+	5.51E+00
III	2068449	2068508	+	5.36E+00
III	2068699	2068758	+	5.29E+00
III	2068949	2069008	+	5.43E+00
III	2069199	2069258	+	5.91E+00
III	2069449	2069508	+	5.54E+00
III	2069699	2069758	+	5.46E+00
III	2069949	2070008	+	5.67E+00
III	2070199	2070258	+	7.65E+00
III	2070449	2070508	+	5.54E+00
III	2070699	2070758	+	5.43E+00
III	2070949	2071008	+	5.43E+00
III	2071199	2071258	+	5.75E+00
III	2071449	2071508	+	5.88E+00
III	2071702	2071761	+	5.49E+00
III	2071949	2072008	+	5.36E+00
III	2072086	2072145	+	5.64E+00
III	2072199	2072258	+	5.39E+00
III	2072449	2072508	+	5.48E+00
III	2072699	2072758	+	5.48E+00
III	2072949	2073008	+	5.43E+00
III	2073199	2073258	+	5.39E+00
III	2073449	2073508	+	5.57E+00
III	2073699	2073758	+	5.39E+00
III	2073949	2074008	+	5.39E+00
III	2074202	2074261	+	5.39E+00
III	2074449	2074508	+	5.43E+00
III	2074699	2074758	+	5.43E+00
III	2074949	2075008	+	5.30E+00
III	2075199	2075258	+	5.41E+00
III	2075452	2075511	+	5.54E+00
III	2075699	2075758	+	5.39E+00
III	2075949	2076008	+	5.39E+00
III	2076199	2076258	+	5.29E+00
III	2076449	2076508	+	5.43E+00
III	2076699	2076758	+	5.32E+00
III	2076949	2077008	+	5.43E+00
III	2077199	2077258	+	5.64E+00
III	2077452	2077511	+	5.29E+00
III	2077699	2077758	+	5.32E+00
III	2077949	2078008	+	5.36E+00
III	2078199	2078258	+	5.36E+00
III	2078449	2078508	+	5.29E+00
III	2078699	2078758	+	5.51E+00
III	2078949	2079008	+	5.32E+00
III	2079199	2079258	+	5.29E+00
III	2079449	2079508	+	5.38E+00
III	2079699	2079758	+	5.36E+00
III	2079949	2080008	+	5.32E+00
III	2080199	2080258	+	5.36E+00
III	2080449	2080508	+	5.58E+00
III	2080699	2080758	+	5.30E+00
III	2080949	2081008	+	5.36E+00
III	2081199	2081258	+	5.15E+00
III	2081449	2081508	+	5.21E+00
III	2081699	2081758	+	5.49E+00
III	2081949	2082008	+	5.32E+00
III	2082199	2082258	+	5.46E+00
III	2082449	2082508	+	5.46E+00
III	2082699	2082758	+	5.46E+00
III	2082949	2083008	+	5.21E+00
III	2083199	2083258	+	5.32E+00
III	2083449	2083508	+	5.36E+00
III	2083702	2083761	+	5.36E+00
III	2084449	2084508	+	5.29E+00
III	2084702	2084761	+	5.34E+00
III	2084949	2085008	+	5.60E+00
III	2085199	2085258	+	5.70E+00
III	2085449	2085508	+	5.46E+00
III	2085699	2085758	+	5.43E+00
III	2085949	2086008	+	5.43E+00
III	2086199	2086258	+	5.39E+00
III	2086452	2086511	+	5.23E+00
III	2086702	2086761	+	5.46E+00
III	2086949	2087008	+	5.39E+00
III	2087199	2087258	+	5.39E+00
III	2087449	2087508	+	5.36E+00
III	2087699	2087758	+	5.43E+00
III	2087949	2088008	+	5.39E+00
III	2088199	2088258	+	5.34E+00
III	2088449	2088508	+	5.32E+00
III	2088699	2088758	+	5.41E+00
III	2088949	2089008	+	5.51E+00
III	2089203	2089262	+	5.32E+00
III	2089455	2089514	+	5.38E+00
III	2089699	2089758	+	5.64E+00
III	2089949	2090008	+	5.46E+00
III	2090199	2090258	+	5.25E+00
III	2090449	2090508	+	5.38E+00
III	2090699	2090758	+	5.48E+00
III	2090949	2091008	+	5.36E+00
III	2091199	2091258	+	5.46E+00
III	2091449	2091508	+	5.52E+00
III	2091699	2091758	+	5.43E+00
III	2091949	2092008	+	5.52E+00
III	2092199	2092258	+	5.32E+00
III	2092452	2092511	+	5.27E+00
III	2092699	2092758	+	5.39E+00
III	2092949	2093008	+	5.46E+00
III	2093202	2093261	+	5.39E+00
III	2093449	2093508	+	5.43E+00
III	2093699	2093758	+	5.43E+00
III	2093949	2094008	+	5.38E+00
III	2094199	2094258	+	5.43E+00
III	2094449	2094508	+	5.49E+00
III	2094699	2094758	+	7.02E+00
III	2094949	2095008	+	5.43E+00
III	2095199	2095258	+	5.58E+00
III	2095449	2095508	+	5.79E+00
III	2095699	2095758	+	5.73E+00
III	2095949	2096008	+	5.58E+00
III	2096199	2096258	+	5.29E+00
III	2096449	2096508	+	5.36E+00
III	2096699	2096758	+	6.45E+00
III	2096949	2097008	+	7.51E+00
III	2097199	2097258	+	5.39E+00
III	2097449	2097508	+	5.69E+00
III	2097699	2097758	+	5.32E+00
III	2097952	2098011	+	5.55E+00
III	2098199	2098258	+	5.52E+00
III	2098449	2098508	+	5.32E+00
III	2098699	2098758	+	5.25E+00
III	2098949	2099008	+	5.43E+00
III	2099199	2099258	+	5.43E+00
III	2099449	2099508	+	5.32E+00
III	2099699	2099758	+	5.46E+00
III	2099949	2100008	+	6.10E+00
III	2100199	2100258	+	7.03E+00
III	2100449	2100508	+	1.01E+01
III	2100702	2100761	+	5.36E+00
III	2100952	2101011	+	5.39E+00
III	2101199	2101258	+	5.29E+00
III	2101449	2101508	+	5.39E+00
III	2101699	2101758	+	5.48E+00
III	2101949	2102008	+	5.55E+00
III	2102199	2102258	+	5.25E+00
III	2102449	2102508	+	5.41E+00
III	2102699	2102758	+	5.46E+00
III	2102949	2103008	+	5.32E+00
III	2103199	2103258	+	5.32E+00
III	2103449	2103508	+	5.32E+00
III	2103699	2103758	+	5.88E+00
III	2103949	2104008	+	5.29E+00
III	2104199	2104258	+	5.25E+00
III	2104449	2104508	+	5.36E+00
III	2104699	2104758	+	5.29E+00
III	2104949	2105008	+	5.46E+00
III	2105199	2105258	+	5.43E+00
III	2105449	2105508	+	5.43E+00
III	2105702	2105761	+	5.25E+00
III	2105949	2106008	+	5.46E+00
III	2106199	2106258	+	5.46E+00
III	2106449	2106508	+	5.39E+00
III	2106699	2106758	+	5.38E+00
III	2106949	2107008	+	5.29E+00
III	2107199	2107258	+	5.36E+00
III	2107449	2107508	+	5.43E+00
III	2107699	2107758	+	5.44E+00
III	2107949	2108008	+	5.27E+00
III	2108199	2108258	+	5.49E+00
III	2108455	2108514	+	5.38E+00
III	2108949	2109008	+	5.32E+00
III	2109199	2109258	+	5.39E+00
III	2109449	2109508	+	5.49E+00
III	2109949	2110008	+	5.36E+00
III	2110199	2110258	+	5.41E+00
III	2110449	2110508	+	5.36E+00
III	2110949	2111008	+	5.39E+00
III	2111203	2111262	+	5.36E+00
III	2111449	2111508	+	5.44E+00
III	2111699	2111758	+	5.39E+00
III	2111949	2112008	+	5.46E+00
III	2112199	2112258	+	5.64E+00
III	2112449	2112508	+	5.44E+00
III	2112699	2112758	+	5.36E+00
III	2112949	2113008	+	5.36E+00
III	2113199	2113258	+	5.39E+00
III	2113449	2113508	+	5.46E+00
III	2113699	2113758	+	5.58E+00
III	2113949	2114008	+	5.52E+00
III	2114199	2114258	+	5.36E+00
III	2114449	2114508	+	5.36E+00
III	2114699	2114758	+	5.39E+00
III	2114949	2115008	+	5.29E+00
III	2115202	2115261	+	5.25E+00
III	2115452	2115511	+	5.36E+00
III	2115699	2115758	+	5.46E+00
III	2115949	2116008	+	5.34E+00
III	2116199	2116258	+	5.21E+00
III	2116449	2116508	+	5.32E+00
III	2116699	2116758	+	5.21E+00
III	2116949	2117008	+	5.49E+00
III	2117199	2117258	+	5.46E+00
III	2117449	2117508	+	5.46E+00
III	2117702	2117761	+	5.36E+00
III	2117949	2118008	+	5.32E+00
III	2118199	2118258	+	5.39E+00
III	2118449	2118508	+	5.49E+00
III	2118699	2118758	+	5.25E+00
III	2118949	2119008	+	5.46E+00
III	2119202	2119261	+	5.49E+00
III	2119449	2119508	+	5.38E+00
III	2119699	2119758	+	5.46E+00
III	2119847	2119906	+	5.43E+00
III	2119904	2119963	+	5.44E+00
III	2119952	2120011	+	5.54E+00
III	2120199	2120258	+	5.39E+00
III	2120449	2120508	+	5.44E+00
III	2120699	2120758	+	5.51E+00
III	2120949	2121008	+	5.39E+00
III	2121202	2121261	+	5.63E+00
III	2121449	2121508	+	5.36E+00
III	2121699	2121758	+	5.49E+00
III	2121949	2122008	+	5.41E+00
III	2122199	2122258	+	5.39E+00
III	2122452	2122511	+	5.46E+00
III	2122699	2122758	+	5.43E+00
III	2122949	2123008	+	5.39E+00
III	2123199	2123258	+	5.32E+00
III	2123449	2123508	+	5.49E+00
III	2123699	2123758	+	5.30E+00
III	2123949	2124008	+	5.41E+00
III	2124199	2124258	+	5.49E+00
III	2124453	2124512	+	5.36E+00
III	2124699	2124758	+	5.46E+00
III	2124949	2125008	+	5.32E+00
III	2125199	2125258	+	5.25E+00
III	2125449	2125508	+	5.38E+00
III	2125699	2125758	+	5.21E+00
III	2125949	2126008	+	5.29E+00
III	2126199	2126258	+	6.44E+00
III	2126449	2126508	+	5.46E+00
III	2126702	2126761	+	5.32E+00
III	2126949	2127008	+	5.38E+00
III	2127199	2127258	+	5.58E+00
III	2127449	2127508	+	5.70E+00
III	2127699	2127758	+	5.38E+00
III	2127949	2128008	+	5.41E+00
III	2128199	2128258	+	5.27E+00
III	2128449	2128508	+	5.46E+00
III	2128699	2128758	+	5.43E+00
III	2128949	2129008	+	5.43E+00
III	2129199	2129258	+	5.29E+00
III	2129449	2129508	+	5.67E+00
III	2129699	2129758	+	5.39E+00
III	2129949	2130008	+	5.39E+00
III	2130202	2130261	+	5.29E+00
III	2130449	2130508	+	5.46E+00
III	2130699	2130758	+	5.41E+00
III	2130949	2131008	+	5.36E+00
III	2131199	2131258	+	5.39E+00
III	2131449	2131508	+	5.32E+00
III	2131699	2131758	+	5.32E+00
III	2131949	2132008	+	5.41E+00
III	2132199	2132258	+	5.34E+00
III	2132449	2132508	+	5.38E+00
III	2132699	2132758	+	5.46E+00
III	2132949	2133008	+	5.21E+00
III	2133199	2133258	+	5.36E+00
III	2133449	2133508	+	5.58E+00
III	2133699	2133758	+	5.25E+00
III	2133949	2134008	+	5.46E+00
III	2134199	2134258	+	5.25E+00
III	2134449	2134508	+	5.34E+00
III	2134699	2134758	+	5.38E+00
III	2134949	2135008	+	5.39E+00
III	2135199	2135258	+	5.46E+00
III	2135449	2135508	+	5.48E+00
III	2135699	2135758	+	5.48E+00
III	2135949	2136008	+	5.41E+00
III	2136199	2136258	+	5.39E+00
III	2136449	2136508	+	5.54E+00
III	2136699	2136758	+	5.43E+00
III	2136949	2137008	+	5.41E+00
III	2137199	2137258	+	5.25E+00
III	2137449	2137508	+	5.34E+00
III	2137699	2137758	+	5.25E+00
III	2137949	2138008	+	5.43E+00
III	2138199	2138258	+	5.48E+00
III	2138449	2138508	+	5.34E+00
III	2138699	2138758	+	5.36E+00
III	2138949	2139008	+	5.29E+00
III	2139199	2139258	+	5.43E+00
III	2139449	2139508	+	5.25E+00
III	2139699	2139758	+	5.32E+00
III	2139949	2140008	+	5.29E+00
III	2140199	2140258	+	5.46E+00
III	2140449	2140508	+	5.32E+00
III	2140699	2140758	+	5.46E+00
III	2140949	2141008	+	5.36E+00
III	2141199	2141258	+	5.55E+00
III	2141449	2141508	+	5.54E+00
III	2141702	2141761	+	5.43E+00
III	2141949	2142008	+	5.49E+00
III	2142199	2142258	+	5.32E+00
III	2142449	2142508	+	5.36E+00
III	2142699	2142758	+	5.49E+00
III	2142949	2143008	+	5.49E+00
III	2143199	2143258	+	5.54E+00
III	2143449	2143508	+	5.32E+00
III	2143699	2143758	+	5.38E+00
III	2143949	2144008	+	5.46E+00
III	2144199	2144258	+	5.17E+00
III	2144452	2144511	+	5.32E+00
III	2144699	2144758	+	5.32E+00
III	2144949	2145008	+	5.39E+00
III	2145404	2145463	+	5.39E+00
III	2145449	2145508	+	5.30E+00
III	2145699	2145758	+	5.34E+00
III	2146199	2146258	+	5.41E+00
III	2146449	2146508	+	5.32E+00
III	2146494	2146553	+	5.32E+00
III	2146699	2146758	+	5.39E+00
III	2146895	2146954	+	5.41E+00
III	2147199	2147258	+	5.25E+00
III	2147449	2147508	+	5.36E+00
III	2147699	2147758	+	5.52E+00
III	2147949	2148008	+	5.32E+00
III	2148449	2148508	+	5.54E+00
III	2148702	2148761	+	5.49E+00
III	2148949	2149008	+	5.34E+00
III	2149199	2149258	+	5.41E+00
III	2149452	2149511	+	5.46E+00
III	2149699	2149758	+	5.39E+00
III	2149949	2150008	+	5.60E+00
III	2150199	2150258	+	5.29E+00
III	2150449	2150508	+	5.55E+00
III	2150702	2150761	+	5.39E+00
III	2150949	2151008	+	5.58E+00
III	2151199	2151258	+	5.34E+00
III	2151449	2151508	+	5.39E+00
III	2151699	2151758	+	5.63E+00
III	2151949	2152008	+	5.21E+00
III	2152199	2152258	+	5.43E+00
III	2152449	2152508	+	5.43E+00
III	2152699	2152758	+	5.41E+00
III	2152949	2153008	+	5.46E+00
III	2153199	2153258	+	5.66E+00
III	2153449	2153508	+	5.43E+00
III	2153699	2153758	+	6.26E+00
III	2153949	2154008	+	5.55E+00
III	2154199	2154258	+	5.46E+00
III	2154449	2154508	+	5.43E+00
III	2154699	2154758	+	5.36E+00
III	2154949	2155008	+	5.36E+00
III	2155199	2155258	+	5.39E+00
III	2155449	2155508	+	5.51E+00
III	2155699	2155758	+	5.43E+00
III	2155952	2156011	+	5.49E+00
III	2156199	2156258	+	5.36E+00
III	2156449	2156508	+	5.41E+00
III	2156699	2156758	+	5.32E+00
III	2156949	2157008	+	5.39E+00
III	2157199	2157258	+	5.54E+00
III	2157449	2157508	+	5.38E+00
III	2157702	2157761	+	5.25E+00
III	2157949	2158008	+	5.43E+00
III	2158199	2158258	+	5.32E+00
III	2158449	2158508	+	5.32E+00
III	2158699	2158758	+	5.25E+00
III	2158863	2158922	+	5.46E+00
III	2158905	2158964	+	5.32E+00
III	2158949	2159008	+	5.32E+00
III	2159199	2159258	+	5.30E+00
III	2159449	2159508	+	5.30E+00
III	2159699	2159758	+	5.32E+00
III	2159949	2160008	+	5.39E+00
III	2160199	2160258	+	5.32E+00
III	2160449	2160508	+	5.64E+00
III	2160702	2160761	+	5.55E+00
III	2160949	2161008	+	5.49E+00
III	2161199	2161258	+	5.29E+00
III	2161449	2161508	+	5.73E+00
III	2161699	2161758	+	5.25E+00
III	2161949	2162008	+	5.39E+00
III	2162199	2162258	+	5.52E+00
III	2162449	2162508	+	5.29E+00
III	2162699	2162758	+	5.46E+00
III	2162949	2163008	+	5.25E+00
III	2163199	2163258	+	5.32E+00
III	2163449	2163508	+	5.52E+00
III	2163699	2163758	+	5.25E+00
III	2163949	2164008	+	5.55E+00
III	2164199	2164258	+	5.36E+00
III	2164449	2164508	+	5.32E+00
III	2164699	2164758	+	1.26E+01
III	2164949	2165008	+	5.36E+00
III	2165199	2165258	+	5.43E+00
III	2165449	2165508	+	5.49E+00
III	2165699	2165758	+	5.46E+00
III	2165949	2166008	+	5.46E+00
III	2166199	2166258	+	5.32E+00
III	2166453	2166512	+	5.43E+00
III	2166699	2166758	+	5.34E+00
III	2166949	2167008	+	5.32E+00
III	2167199	2167258	+	5.38E+00
III	2167449	2167508	+	5.52E+00
III	2167699	2167758	+	5.52E+00
III	2167949	2168008	+	5.25E+00
III	2168199	2168258	+	5.46E+00
III	2168449	2168508	+	5.38E+00
III	2168699	2168758	+	5.55E+00
III	2168949	2169008	+	5.25E+00
III	2169199	2169258	+	5.46E+00
III	2169449	2169508	+	5.41E+00
III	2169699	2169758	+	5.32E+00
III	2169949	2170008	+	5.25E+00
III	2170202	2170261	+	5.36E+00
III	2170449	2170508	+	5.43E+00
III	2170699	2170758	+	5.34E+00
III	2170949	2171008	+	5.25E+00
III	2171202	2171261	+	5.39E+00
III	2171449	2171508	+	5.43E+00
III	2171699	2171758	+	5.49E+00
III	2171949	2172008	+	5.36E+00
III	2172199	2172258	+	5.48E+00
III	2172449	2172508	+	5.30E+00
III	2172699	2172758	+	5.36E+00
III	2172949	2173008	+	5.29E+00
III	2173199	2173258	+	5.25E+00
III	2173449	2173508	+	5.39E+00
III	2173699	2173758	+	5.32E+00
III	2173949	2174008	+	5.36E+00
III	2174199	2174258	+	5.39E+00
III	2174449	2174508	+	5.27E+00
III	2174699	2174758	+	5.32E+00
III	2174952	2175011	+	5.30E+00
III	2175199	2175258	+	5.46E+00
III	2175449	2175508	+	5.43E+00
III	2175699	2175758	+	5.39E+00
III	2175949	2176008	+	5.32E+00
III	2176199	2176258	+	5.17E+00
III	2176449	2176508	+	5.32E+00
III	2176699	2176758	+	5.55E+00
III	2176949	2177008	+	5.44E+00
III	2177199	2177258	+	5.23E+00
III	2177449	2177508	+	5.55E+00
III	2177699	2177758	+	5.55E+00
III	2177949	2178008	+	5.32E+00
III	2178199	2178258	+	5.43E+00
III	2178449	2178508	+	5.52E+00
III	2178699	2178758	+	5.30E+00
III	2178949	2179008	+	5.39E+00
III	2179199	2179258	+	5.44E+00
III	2179449	2179508	+	5.39E+00
III	2179699	2179758	+	5.41E+00
III	2179949	2180008	+	5.21E+00
III	2180199	2180258	+	5.39E+00
III	2180449	2180508	+	5.32E+00
III	2180548	2180607	+	5.43E+00
III	2180615	2180674	+	5.25E+00
III	2180699	2180758	+	5.39E+00
III	2180744	2180803	+	5.51E+00
III	2180756	2180815	+	5.29E+00
III	2180949	2181008	+	5.32E+00
III	2181199	2181258	+	5.39E+00
III	2181449	2181508	+	5.32E+00
III	2181699	2181758	+	5.32E+00
III	2181949	2182008	+	5.49E+00
III	2182199	2182258	+	5.39E+00
III	2182415	2182474	+	5.57E+00
III	2182458	2182517	+	5.32E+00
III	2182949	2183008	+	5.36E+00
III	2183199	2183258	+	5.39E+00
III	2183449	2183508	+	5.39E+00
III	2183699	2183758	+	5.55E+00
III	2183949	2184008	+	5.52E+00
III	2184199	2184258	+	5.36E+00
III	2184449	2184508	+	5.67E+00
III	2184699	2184758	+	5.19E+00
III	2184952	2185011	+	5.38E+00
III	2185199	2185258	+	5.48E+00
III	2185449	2185508	+	5.46E+00
III	2185699	2185758	+	5.39E+00
III	2185949	2186008	+	5.43E+00
III	2186199	2186258	+	5.21E+00
III	2186449	2186508	+	5.39E+00
III	2186699	2186758	+	5.39E+00
III	2186949	2187008	+	5.55E+00
III	2187199	2187258	+	5.54E+00
III	2187449	2187508	+	5.39E+00
III	2187699	2187758	+	5.36E+00
III	2187949	2188008	+	5.41E+00
III	2188199	2188258	+	5.38E+00
III	2188449	2188508	+	5.46E+00
III	2188699	2188758	+	5.44E+00
III	2188949	2189008	+	5.36E+00
III	2189199	2189258	+	5.61E+00
III	2189449	2189508	+	5.39E+00
III	2189699	2189758	+	5.29E+00
III	2189949	2190008	+	5.39E+00
III	2190199	2190258	+	5.29E+00
III	2190449	2190508	+	5.36E+00
III	2190699	2190758	+	5.36E+00
III	2190952	2191011	+	5.43E+00
III	2191199	2191258	+	5.32E+00
III	2191452	2191511	+	5.25E+00
III	2191699	2191758	+	5.39E+00
III	2191952	2192011	+	5.29E+00
III	2192199	2192258	+	5.38E+00
III	2192449	2192508	+	5.32E+00
III	2192702	2192761	+	5.25E+00
III	2192949	2193008	+	5.54E+00
III	2193199	2193258	+	5.39E+00
III	2193449	2193508	+	5.39E+00
III	2193699	2193758	+	5.36E+00
III	2193949	2194008	+	5.27E+00
III	2194199	2194258	+	5.46E+00
III	2194449	2194508	+	5.49E+00
III	2194699	2194758	+	5.43E+00
III	2194949	2195008	+	5.32E+00
III	2195199	2195258	+	5.39E+00
III	2195449	2195508	+	5.38E+00
III	2195699	2195758	+	5.43E+00
III	2195949	2196008	+	5.32E+00
III	2196199	2196258	+	5.36E+00
III	2196449	2196508	+	5.36E+00
III	2196699	2196758	+	5.49E+00
III	2196949	2197008	+	5.25E+00
III	2197199	2197258	+	5.49E+00
III	2197449	2197508	+	5.38E+00
III	2197699	2197758	+	5.43E+00
III	2197949	2198008	+	5.43E+00
III	2198199	2198258	+	5.43E+00
III	2198449	2198508	+	5.39E+00
III	2198702	2198761	+	5.39E+00
III	2198949	2199008	+	5.52E+00
III	2199199	2199258	+	5.39E+00
III	2199452	2199511	+	5.43E+00
III	2199699	2199758	+	5.27E+00
III	2199949	2200008	+	5.36E+00
III	2200199	2200258	+	5.43E+00
III	2200449	2200508	+	5.44E+00
III	2200699	2200758	+	5.21E+00
III	2200949	2201008	+	5.34E+00
III	2201202	2201261	+	5.29E+00
III	2201449	2201508	+	5.43E+00
III	2201699	2201758	+	5.52E+00
III	2201949	2202008	+	5.25E+00
III	2202199	2202258	+	5.46E+00
III	2202449	2202508	+	5.73E+00
III	2202699	2202758	+	5.58E+00
III	2202949	2203008	+	5.48E+00
III	2203199	2203258	+	5.29E+00
III	2203449	2203508	+	5.52E+00
III	2203699	2203758	+	5.43E+00
III	2203952	2204011	+	5.39E+00
III	2204202	2204261	+	5.58E+00
III	2204449	2204508	+	5.36E+00
III	2204699	2204758	+	5.43E+00
III	2204949	2205008	+	5.48E+00
III	2205202	2205261	+	5.43E+00
III	2205449	2205508	+	5.39E+00
III	2205702	2205761	+	5.63E+00
III	2205949	2206008	+	5.58E+00
III	2206199	2206258	+	5.48E+00
III	2206449	2206508	+	5.29E+00
III	2206699	2206758	+	5.34E+00
III	2206949	2207008	+	5.29E+00
III	2207199	2207258	+	5.39E+00
III	2207449	2207508	+	5.58E+00
III	2207699	2207758	+	5.55E+00
III	2207949	2208008	+	5.43E+00
III	2208202	2208261	+	5.43E+00
III	2208449	2208508	+	5.49E+00
III	2208699	2208758	+	5.36E+00
III	2208952	2209011	+	5.36E+00
III	2209199	2209258	+	5.43E+00
III	2209449	2209508	+	5.36E+00
III	2209699	2209758	+	5.25E+00
III	2209949	2210008	+	5.32E+00
III	2210199	2210258	+	5.43E+00
III	2210449	2210508	+	5.43E+00
III	2210949	2211008	+	5.46E+00
III	2211199	2211258	+	5.34E+00
III	2211449	2211508	+	5.44E+00
III	2211699	2211758	+	5.43E+00
III	2211954	2212013	+	5.32E+00
III	2212199	2212258	+	5.29E+00
III	2212452	2212511	+	5.32E+00
III	2212699	2212758	+	5.52E+00
III	2212949	2213008	+	5.34E+00
III	2213199	2213258	+	5.29E+00
III	2213449	2213508	+	5.39E+00
III	2213699	2213758	+	5.63E+00
III	2213949	2214008	+	5.29E+00
III	2214199	2214258	+	5.21E+00
III	2214449	2214508	+	5.34E+00
III	2214699	2214758	+	5.44E+00
III	2214949	2215008	+	5.43E+00
III	2215199	2215258	+	5.32E+00
III	2215449	2215508	+	5.44E+00
III	2215699	2215758	+	5.43E+00
III	2215949	2216008	+	5.25E+00
III	2216199	2216258	+	5.39E+00
III	2216449	2216508	+	5.36E+00
III	2216702	2216761	+	5.32E+00
III	2216949	2217008	+	5.34E+00
III	2217199	2217258	+	5.43E+00
III	2217449	2217508	+	5.48E+00
III	2217702	2217761	+	5.36E+00
III	2217949	2218008	+	5.39E+00
III	2218199	2218258	+	5.43E+00
III	2218449	2218508	+	5.43E+00
III	2218699	2218758	+	5.32E+00
III	2218949	2219008	+	5.29E+00
III	2219199	2219258	+	5.43E+00
III	2219357	2219416	+	5.25E+00
III	2219699	2219758	+	5.36E+00
III	2219771	2219830	+	5.43E+00
III	2220111	2220170	+	5.52E+00
III	2220256	2220315	+	5.36E+00
III	2220449	2220508	+	5.49E+00
III	2220699	2220758	+	5.39E+00
III	2220949	2221008	+	5.46E+00
III	2221199	2221258	+	5.46E+00
III	2221453	2221512	+	5.46E+00
III	2221699	2221758	+	5.29E+00
III	2221949	2222008	+	5.25E+00
III	2222199	2222258	+	5.49E+00
III	2222452	2222511	+	5.49E+00
III	2222699	2222758	+	5.29E+00
III	2222949	2223008	+	5.38E+00
III	2223199	2223258	+	5.49E+00
III	2223449	2223508	+	5.49E+00
III	2223699	2223758	+	5.25E+00
III	2223949	2224008	+	5.49E+00
III	2224199	2224258	+	5.60E+00
III	2224449	2224508	+	5.46E+00
III	2224699	2224758	+	5.36E+00
III	2224949	2225008	+	5.51E+00
III	2225199	2225258	+	5.36E+00
III	2225449	2225508	+	5.21E+00
III	2225699	2225758	+	5.39E+00
III	2225949	2226008	+	5.39E+00
III	2226199	2226258	+	5.25E+00
III	2226454	2226513	+	5.15E+00
III	2226699	2226758	+	5.36E+00
III	2226949	2227008	+	5.52E+00
III	2227199	2227258	+	5.49E+00
III	2227449	2227508	+	5.39E+00
III	2227699	2227758	+	5.46E+00
III	2227949	2228008	+	5.21E+00
III	2228199	2228258	+	5.54E+00
III	2228449	2228508	+	5.34E+00
III	2228699	2228758	+	5.43E+00
III	2228949	2229008	+	5.51E+00
III	2229199	2229258	+	5.48E+00
III	2229449	2229508	+	5.34E+00
III	2229699	2229758	+	5.25E+00
III	2229949	2230008	+	5.39E+00
III	2230203	2230262	+	5.41E+00
III	2230452	2230511	+	5.34E+00
III	2230699	2230758	+	5.39E+00
III	2230949	2231008	+	5.29E+00
III	2231199	2231258	+	5.32E+00
III	2231449	2231508	+	5.49E+00
III	2231699	2231758	+	5.29E+00
III	2231949	2232008	+	5.43E+00
III	2232199	2232258	+	5.21E+00
III	2232449	2232508	+	5.36E+00
III	2232699	2232758	+	5.39E+00
III	2232949	2233008	+	5.25E+00
III	2233199	2233258	+	5.32E+00
III	2233449	2233508	+	5.49E+00
III	2233699	2233758	+	5.46E+00
III	2233949	2234008	+	5.39E+00
III	2234199	2234258	+	5.36E+00
III	2234449	2234508	+	5.39E+00
III	2234699	2234758	+	5.44E+00
III	2234949	2235008	+	5.32E+00
III	2235199	2235258	+	5.46E+00
III	2235449	2235508	+	5.46E+00
III	2235699	2235758	+	5.39E+00
III	2235949	2236008	+	5.30E+00
III	2236199	2236258	+	5.41E+00
III	2236449	2236508	+	5.38E+00
III	2236699	2236758	+	5.49E+00
III	2236949	2237008	+	5.32E+00
III	2237199	2237258	+	5.34E+00
III	2237449	2237508	+	5.21E+00
III	2237699	2237758	+	5.39E+00
III	2237949	2238008	+	5.25E+00
III	2238199	2238258	+	5.52E+00
III	2238449	2238508	+	5.29E+00
III	2238699	2238758	+	5.13E+00
III	2238952	2239011	+	5.36E+00
III	2239199	2239258	+	5.29E+00
III	2239449	2239508	+	5.34E+00
III	2239702	2239761	+	5.38E+00
III	2239949	2240008	+	5.21E+00
III	2240199	2240258	+	5.49E+00
III	2240449	2240508	+	5.29E+00
III	2240699	2240758	+	5.38E+00
III	2240952	2241011	+	5.36E+00
III	2241199	2241258	+	5.36E+00
III	2241449	2241508	+	5.46E+00
III	2241699	2241758	+	5.48E+00
III	2241949	2242008	+	5.38E+00
III	2242199	2242258	+	5.39E+00
III	2242449	2242508	+	5.29E+00
III	2242699	2242758	+	5.51E+00
III	2242953	2243012	+	5.46E+00
III	2243199	2243258	+	5.54E+00
III	2243449	2243508	+	5.36E+00
III	2243699	2243758	+	5.49E+00
III	2243949	2244008	+	5.39E+00
III	2244199	2244258	+	5.39E+00
III	2244452	2244511	+	5.39E+00
III	2244699	2244758	+	5.29E+00
III	2244952	2245011	+	5.17E+00
III	2245202	2245261	+	5.48E+00
III	2245449	2245508	+	5.70E+00
III	2245699	2245758	+	5.49E+00
III	2245952	2246011	+	5.43E+00
III	2246199	2246258	+	5.39E+00
III	2246449	2246508	+	5.36E+00
III	2246702	2246761	+	5.34E+00
III	2246949	2247008	+	5.46E+00
III	2247199	2247258	+	5.52E+00
III	2247449	2247508	+	5.49E+00
III	2247703	2247762	+	5.52E+00
III	2247949	2248008	+	5.32E+00
III	2248199	2248258	+	5.27E+00
III	2248449	2248508	+	5.30E+00
III	2248699	2248758	+	5.36E+00
III	2248949	2249008	+	5.30E+00
III	2249199	2249258	+	5.64E+00
III	2249453	2249512	+	5.44E+00
III	2249699	2249758	+	5.36E+00
III	2249949	2250008	+	5.44E+00
III	2250199	2250258	+	5.30E+00
III	2250449	2250508	+	5.21E+00
III	2250699	2250758	+	5.49E+00
III	2250949	2251008	+	5.43E+00
III	2251199	2251258	+	5.55E+00
III	2251449	2251508	+	5.34E+00
III	2251699	2251758	+	5.48E+00
III	2251949	2252008	+	5.36E+00
III	2252199	2252258	+	5.43E+00
III	2252449	2252508	+	5.32E+00
III	2252699	2252758	+	5.49E+00
III	2252949	2253008	+	5.36E+00
III	2253202	2253261	+	5.55E+00
III	2253449	2253508	+	5.52E+00
III	2253699	2253758	+	5.52E+00
III	2253949	2254008	+	5.36E+00
III	2254199	2254258	+	5.41E+00
III	2254449	2254508	+	5.49E+00
III	2254699	2254758	+	5.64E+00
III	2254949	2255008	+	5.52E+00
III	2255199	2255258	+	5.41E+00
III	2255449	2255508	+	5.46E+00
III	2255699	2255758	+	5.49E+00
III	2255949	2256008	+	5.49E+00
III	2256199	2256258	+	5.29E+00
III	2256449	2256508	+	5.44E+00
III	2256699	2256758	+	5.36E+00
III	2256949	2257008	+	5.39E+00
III	2257199	2257258	+	5.29E+00
III	2257449	2257508	+	5.39E+00
III	2257699	2257758	+	5.39E+00
III	2257949	2258008	+	5.43E+00
III	2258199	2258258	+	5.38E+00
III	2258449	2258508	+	5.46E+00
III	2258699	2258758	+	5.39E+00
III	2258949	2259008	+	5.46E+00
III	2259199	2259258	+	5.41E+00
III	2259449	2259508	+	5.36E+00
III	2259699	2259758	+	5.36E+00
III	2259949	2260008	+	5.27E+00
III	2260199	2260258	+	5.39E+00
III	2260449	2260508	+	5.63E+00
III	2260699	2260758	+	5.48E+00
III	2260949	2261008	+	5.43E+00
III	2261199	2261258	+	5.36E+00
III	2261449	2261508	+	5.70E+00
III	2261699	2261758	+	5.46E+00
III	2261949	2262008	+	5.41E+00
III	2262199	2262258	+	5.46E+00
III	2262449	2262508	+	5.48E+00
III	2262699	2262758	+	5.44E+00
III	2262949	2263008	+	5.46E+00
III	2263199	2263258	+	5.17E+00
III	2263449	2263508	+	5.81E+00
III	2263699	2263758	+	5.43E+00
III	2263949	2264008	+	5.43E+00
III	2264199	2264258	+	5.48E+00
III	2264449	2264508	+	5.29E+00
III	2264699	2264758	+	5.32E+00
III	2264949	2265008	+	5.46E+00
III	2265199	2265258	+	5.46E+00
III	2265449	2265508	+	5.46E+00
III	2265699	2265758	+	5.46E+00
III	2265949	2266008	+	5.36E+00
III	2266199	2266258	+	5.61E+00
III	2266449	2266508	+	5.49E+00
III	2266699	2266758	+	5.43E+00
III	2266949	2267008	+	5.43E+00
III	2267199	2267258	+	5.70E+00
III	2267449	2267508	+	5.39E+00
III	2267699	2267758	+	5.39E+00
III	2267949	2268008	+	5.38E+00
III	2268199	2268258	+	5.39E+00
III	2268449	2268508	+	5.36E+00
III	2268699	2268758	+	5.64E+00
III	2268949	2269008	+	5.46E+00
III	2269199	2269258	+	5.41E+00
III	2269449	2269508	+	5.32E+00
III	2269699	2269758	+	5.34E+00
III	2269949	2270008	+	5.32E+00
III	2270199	2270258	+	5.44E+00
III	2270449	2270508	+	5.49E+00
III	2270699	2270758	+	5.48E+00
III	2270949	2271008	+	5.36E+00
III	2271199	2271258	+	5.41E+00
III	2271452	2271511	+	5.52E+00
III	2271699	2271758	+	5.32E+00
III	2271949	2272008	+	5.41E+00
III	2272199	2272258	+	5.36E+00
III	2272449	2272508	+	5.36E+00
III	2272699	2272758	+	5.25E+00
III	2272949	2273008	+	5.32E+00
III	2273199	2273258	+	5.39E+00
III	2273449	2273508	+	5.36E+00
III	2273699	2273758	+	5.39E+00
III	2273949	2274008	+	5.32E+00
III	2274199	2274258	+	5.46E+00
III	2274449	2274508	+	5.67E+00
III	2274699	2274758	+	5.54E+00
III	2274949	2275008	+	5.36E+00
III	2275199	2275258	+	5.39E+00
III	2275449	2275508	+	5.39E+00
III	2275702	2275761	+	5.32E+00
III	2275949	2276008	+	5.29E+00
III	2276202	2276261	+	5.29E+00
III	2276449	2276508	+	5.36E+00
III	2276699	2276758	+	5.43E+00
III	2276949	2277008	+	5.46E+00
III	2277199	2277258	+	5.49E+00
III	2277449	2277508	+	5.30E+00
III	2277699	2277758	+	5.48E+00
III	2277949	2278008	+	5.36E+00
III	2278199	2278258	+	5.21E+00
III	2278449	2278508	+	5.43E+00
III	2278699	2278758	+	5.36E+00
III	2278949	2279008	+	5.54E+00
III	2279199	2279258	+	5.36E+00
III	2279449	2279508	+	5.32E+00
III	2279699	2279758	+	5.58E+00
III	2279949	2280008	+	5.49E+00
III	2280205	2280264	+	5.41E+00
III	2280449	2280508	+	5.46E+00
III	2280699	2280758	+	5.43E+00
III	2280949	2281008	+	5.29E+00
III	2281199	2281258	+	5.38E+00
III	2281449	2281508	+	5.32E+00
III	2281699	2281758	+	5.36E+00
III	2281949	2282008	+	5.39E+00
III	2282199	2282258	+	5.34E+00
III	2282449	2282508	+	5.29E+00
III	2282699	2282758	+	5.25E+00
III	2282949	2283008	+	5.36E+00
III	2283199	2283258	+	5.46E+00
III	2283449	2283508	+	5.27E+00
III	2283702	2283761	+	5.36E+00
III	2283949	2284008	+	5.21E+00
III	2284199	2284258	+	5.36E+00
III	2284449	2284508	+	5.46E+00
III	2284699	2284758	+	5.39E+00
III	2284949	2285008	+	5.49E+00
III	2285199	2285258	+	5.38E+00
III	2285449	2285508	+	5.43E+00
III	2285699	2285758	+	5.43E+00
III	2285949	2286008	+	5.32E+00
III	2286202	2286261	+	5.29E+00
III	2286449	2286508	+	5.41E+00
III	2286699	2286758	+	5.41E+00
III	2286949	2287008	+	5.43E+00
III	2287199	2287258	+	5.32E+00
III	2287449	2287508	+	5.39E+00
III	2287699	2287758	+	5.46E+00
III	2287949	2288008	+	5.39E+00
III	2288199	2288258	+	5.32E+00
III	2288449	2288508	+	5.49E+00
III	2288699	2288758	+	5.27E+00
III	2288949	2289008	+	5.39E+00
III	2289199	2289258	+	5.36E+00
III	2289449	2289508	+	5.67E+00
III	2289699	2289758	+	5.46E+00
III	2289952	2290011	+	5.36E+00
III	2290199	2290258	+	5.46E+00
III	2290449	2290508	+	5.29E+00
III	2290699	2290758	+	5.41E+00
III	2290949	2291008	+	5.23E+00
III	2291199	2291258	+	5.39E+00
III	2291449	2291508	+	5.27E+00
III	2291699	2291758	+	5.39E+00
III	2291949	2292008	+	5.44E+00
III	2292199	2292258	+	5.73E+00
III	2292449	2292508	+	5.32E+00
III	2292702	2292761	+	5.38E+00
III	2292952	2293011	+	5.39E+00
III	2293199	2293258	+	5.49E+00
III	2293449	2293508	+	5.29E+00
III	2293699	2293758	+	5.58E+00
III	2293949	2294008	+	5.36E+00
III	2294199	2294258	+	5.46E+00
III	2294449	2294508	+	5.49E+00
III	2294699	2294758	+	5.46E+00
III	2294949	2295008	+	5.41E+00
III	2295199	2295258	+	5.49E+00
III	2295449	2295508	+	5.52E+00
III	2295699	2295758	+	5.30E+00
III	2295949	2296008	+	5.29E+00
III	2296202	2296261	+	5.39E+00
III	2296452	2296511	+	5.21E+00
III	2296699	2296758	+	5.36E+00
III	2296949	2297008	+	5.60E+00
III	2297199	2297258	+	5.36E+00
III	2297449	2297508	+	5.58E+00
III	2297699	2297758	+	5.81E+00
III	2297949	2298008	+	5.46E+00
III	2298199	2298258	+	5.29E+00
III	2298449	2298508	+	5.32E+00
III	2298699	2298758	+	5.25E+00
III	2298949	2299008	+	5.32E+00
III	2299199	2299258	+	5.43E+00
III	2299449	2299508	+	5.36E+00
III	2299699	2299758	+	5.43E+00
III	2299949	2300008	+	5.49E+00
III	2300199	2300258	+	5.36E+00
III	2300449	2300508	+	5.39E+00
III	2300699	2300758	+	5.46E+00
III	2300949	2301008	+	5.32E+00
III	2301199	2301258	+	5.49E+00
III	2301449	2301508	+	5.39E+00
III	2301702	2301761	+	5.36E+00
III	2301949	2302008	+	5.21E+00
III	2302202	2302261	+	5.43E+00
III	2302449	2302508	+	5.46E+00
III	2302699	2302758	+	5.32E+00
III	2302949	2303008	+	5.52E+00
III	2303202	2303261	+	5.32E+00
III	2303449	2303508	+	5.43E+00
III	2303699	2303758	+	5.36E+00
III	2303949	2304008	+	5.29E+00
III	2304199	2304258	+	5.43E+00
III	2304449	2304508	+	5.36E+00
III	2304699	2304758	+	5.44E+00
III	2304949	2305008	+	5.55E+00
III	2305199	2305258	+	5.29E+00
III	2305449	2305508	+	5.25E+00
III	2305699	2305758	+	5.55E+00
III	2305949	2306008	+	5.48E+00
III	2306199	2306258	+	5.32E+00
III	2306449	2306508	+	5.29E+00
III	2306702	2306761	+	5.36E+00
III	2306949	2307008	+	5.46E+00
III	2307199	2307258	+	5.48E+00
III	2307452	2307511	+	5.25E+00
III	2307699	2307758	+	5.49E+00
III	2307949	2308008	+	5.43E+00
III	2308449	2308508	+	5.38E+00
III	2308705	2308764	+	5.29E+00
III	2308952	2309011	+	5.39E+00
III	2309202	2309261	+	5.36E+00
III	2309449	2309508	+	5.39E+00
III	2309699	2309758	+	5.36E+00
III	2309949	2310008	+	5.17E+00
III	2310199	2310258	+	5.29E+00
III	2310449	2310508	+	5.49E+00
III	2310699	2310758	+	5.43E+00
III	2310949	2311008	+	5.32E+00
III	2311199	2311258	+	5.52E+00
III	2311449	2311508	+	5.43E+00
III	2311699	2311758	+	5.43E+00
III	2311949	2312008	+	5.25E+00
III	2312205	2312264	+	5.58E+00
III	2312449	2312508	+	5.46E+00
III	2312699	2312758	+	5.49E+00
III	2312949	2313008	+	5.32E+00
III	2313199	2313258	+	5.29E+00
III	2313452	2313511	+	5.43E+00
III	2313699	2313758	+	5.39E+00
III	2313949	2314008	+	5.55E+00
III	2314199	2314258	+	5.46E+00
III	2314449	2314508	+	5.43E+00
III	2314699	2314758	+	5.52E+00
III	2314949	2315008	+	5.46E+00
III	2315199	2315258	+	5.85E+00
III	2315449	2315508	+	5.39E+00
III	2315699	2315758	+	5.43E+00
III	2315949	2316008	+	5.55E+00
III	2316199	2316258	+	5.32E+00
III	2316449	2316508	+	5.21E+00
III	2316705	2316764	+	5.49E+00
III	2316949	2317008	+	5.49E+00
III	2317199	2317258	+	5.41E+00
III	2317449	2317508	+	5.39E+00
III	2317699	2317758	+	5.36E+00
III	2317949	2318008	+	5.29E+00
III	2318199	2318258	+	5.41E+00
III	2318449	2318508	+	5.39E+00
III	2318699	2318758	+	5.36E+00
III	2318949	2319008	+	5.43E+00
III	2319202	2319261	+	5.36E+00
III	2319449	2319508	+	5.41E+00
III	2319702	2319761	+	5.38E+00
III	2320173	2320232	+	5.36E+00
III	2320568	2320627	+	5.25E+00
III	2320743	2320802	+	5.29E+00
III	2320845	2320904	+	5.30E+00
III	2321095	2321154	+	5.43E+00
III	2321162	2321221	+	5.39E+00
III	2321618	2321677	+	5.29E+00
III	2321949	2322008	+	5.34E+00
III	2321998	2322057	+	5.29E+00
III	2322117	2322176	+	5.55E+00
III	2322199	2322258	+	5.21E+00
III	2322247	2322306	+	5.29E+00
III	2322495	2322554	+	5.46E+00
III	2322527	2322586	+	5.43E+00
III	2322594	2322653	+	5.39E+00
III	2322997	2323056	+	5.39E+00
III	2323242	2323301	+	5.21E+00
III	2324038	2324097	+	5.52E+00
III	2324182	2324241	+	5.36E+00
III	2324432	2324491	+	5.25E+00
III	2324949	2325008	+	5.25E+00
III	2325199	2325258	+	5.46E+00
III	2325449	2325508	+	5.43E+00
III	2325702	2325761	+	5.55E+00
III	2325949	2326008	+	5.27E+00
III	2326199	2326258	+	5.36E+00
III	2326449	2326508	+	5.38E+00
III	2326699	2326758	+	5.25E+00
III	2326949	2327008	+	5.36E+00
III	2327199	2327258	+	5.41E+00
III	2327449	2327508	+	5.29E+00
III	2327699	2327758	+	5.36E+00
III	2327949	2328008	+	5.39E+00
III	2328199	2328258	+	5.32E+00
III	2328449	2328508	+	5.49E+00
III	2328699	2328758	+	5.36E+00
III	2328949	2329008	+	5.49E+00
III	2329199	2329258	+	5.39E+00
III	2329449	2329508	+	5.25E+00
III	2329699	2329758	+	5.39E+00
III	2329949	2330008	+	5.46E+00
III	2330199	2330258	+	5.46E+00
III	2330449	2330508	+	5.32E+00
III	2330699	2330758	+	5.41E+00
III	2330949	2331008	+	5.39E+00
III	2331199	2331258	+	5.36E+00
III	2331452	2331511	+	5.32E+00
III	2331699	2331758	+	5.46E+00
III	2331949	2332008	+	5.39E+00
III	2332199	2332258	+	5.36E+00
III	2332449	2332508	+	5.36E+00
III	2332702	2332761	+	5.38E+00
III	2332949	2333008	+	5.36E+00
III	2333199	2333258	+	5.25E+00
III	2333449	2333508	+	5.43E+00
III	2333699	2333758	+	5.46E+00
III	2333949	2334008	+	5.36E+00
III	2334199	2334258	+	5.36E+00
III	2334449	2334508	+	5.38E+00
III	2334702	2334761	+	5.29E+00
III	2334949	2335008	+	5.29E+00
III	2335199	2335258	+	5.32E+00
III	2335449	2335508	+	5.38E+00
III	2335699	2335758	+	5.36E+00
III	2335949	2336008	+	5.39E+00
III	2336199	2336258	+	5.43E+00
III	2336449	2336508	+	5.36E+00
III	2336699	2336758	+	5.46E+00
III	2336949	2337008	+	5.99E+00
III	2337199	2337258	+	5.32E+00
III	2337449	2337508	+	5.46E+00
III	2337699	2337758	+	5.32E+00
III	2337949	2338008	+	5.32E+00
III	2338199	2338258	+	5.36E+00
III	2338449	2338508	+	5.52E+00
III	2338699	2338758	+	5.49E+00
III	2338949	2339008	+	5.21E+00
III	2339199	2339258	+	5.46E+00
III	2339449	2339508	+	5.43E+00
III	2339699	2339758	+	5.36E+00
III	2339949	2340008	+	5.43E+00
III	2340202	2340261	+	5.49E+00
III	2340452	2340511	+	5.44E+00
III	2340699	2340758	+	5.27E+00
III	2340949	2341008	+	5.49E+00
III	2341199	2341258	+	5.44E+00
III	2341449	2341508	+	5.46E+00
III	2341699	2341758	+	5.43E+00
III	2341949	2342008	+	5.41E+00
III	2342199	2342258	+	5.49E+00
III	2342449	2342508	+	5.43E+00
III	2342699	2342758	+	5.46E+00
III	2342949	2343008	+	5.43E+00
III	2343202	2343261	+	5.38E+00
III	2343449	2343508	+	5.41E+00
III	2343699	2343758	+	5.43E+00
III	2343949	2344008	+	5.25E+00
III	2344199	2344258	+	5.29E+00
III	2344449	2344508	+	5.41E+00
III	2344699	2344758	+	5.49E+00
III	2344949	2345008	+	5.43E+00
III	2345199	2345258	+	5.46E+00
III	2345449	2345508	+	5.49E+00
III	2345699	2345758	+	5.67E+00
III	2345949	2346008	+	5.39E+00
III	2346199	2346258	+	5.55E+00
III	2346449	2346508	+	5.39E+00
III	2346699	2346758	+	5.49E+00
III	2346949	2347008	+	5.25E+00
III	2347199	2347258	+	5.32E+00
III	2347449	2347508	+	5.39E+00
III	2347699	2347758	+	5.49E+00
III	2347949	2348008	+	5.43E+00
III	2348199	2348258	+	5.13E+00
III	2348449	2348508	+	5.55E+00
III	2348699	2348758	+	5.32E+00
III	2348953	2349012	+	5.36E+00
III	2349199	2349258	+	5.46E+00
III	2349449	2349508	+	5.49E+00
III	2349699	2349758	+	5.32E+00
III	2349949	2350008	+	5.36E+00
III	2350199	2350258	+	5.46E+00
III	2350452	2350511	+	5.49E+00
III	2350699	2350758	+	5.27E+00
III	2350949	2351008	+	5.46E+00
III	2351199	2351258	+	5.52E+00
III	2351449	2351508	+	5.43E+00
III	2351699	2351758	+	5.52E+00
III	2351949	2352008	+	5.55E+00
III	2352202	2352261	+	5.39E+00
III	2352449	2352508	+	5.44E+00
III	2352699	2352758	+	5.34E+00
III	2352952	2353011	+	5.54E+00
III	2353199	2353258	+	5.36E+00
III	2353449	2353508	+	5.43E+00
III	2353699	2353758	+	5.46E+00
III	2353949	2354008	+	5.44E+00
III	2354199	2354258	+	5.21E+00
III	2354449	2354508	+	5.55E+00
III	2354699	2354758	+	5.43E+00
III	2354949	2355008	+	5.49E+00
III	2355202	2355261	+	5.32E+00
III	2355449	2355508	+	5.44E+00
III	2355699	2355758	+	5.39E+00
III	2355952	2356011	+	5.25E+00
III	2356199	2356258	+	5.41E+00
III	2356452	2356511	+	5.39E+00
III	2356699	2356758	+	5.39E+00
III	2356949	2357008	+	5.25E+00
III	2357199	2357258	+	5.49E+00
III	2357449	2357508	+	5.29E+00
III	2357699	2357758	+	5.39E+00
III	2357949	2358008	+	5.58E+00
III	2358199	2358258	+	5.25E+00
III	2358449	2358508	+	5.25E+00
III	2358699	2358758	+	5.51E+00
III	2358949	2359008	+	5.49E+00
III	2359199	2359258	+	5.43E+00
III	2359449	2359508	+	5.36E+00
III	2359699	2359758	+	5.32E+00
III	2359949	2360008	+	5.49E+00
III	2360202	2360261	+	5.55E+00
III	2360449	2360508	+	5.46E+00
III	2360699	2360758	+	5.32E+00
III	2360949	2361008	+	5.36E+00
III	2361199	2361258	+	5.48E+00
III	2361452	2361511	+	5.21E+00
III	2361699	2361758	+	5.32E+00
III	2361949	2362008	+	5.38E+00
III	2362199	2362258	+	5.34E+00
III	2362449	2362508	+	5.32E+00
III	2362699	2362758	+	5.36E+00
III	2362949	2363008	+	5.46E+00
III	2363199	2363258	+	5.36E+00
III	2363449	2363508	+	5.43E+00
III	2363699	2363758	+	5.32E+00
III	2363949	2364008	+	5.32E+00
III	2364199	2364258	+	5.29E+00
III	2364449	2364508	+	5.30E+00
III	2364699	2364758	+	5.21E+00
III	2364949	2365008	+	5.43E+00
III	2365199	2365258	+	5.39E+00
III	2365449	2365508	+	5.46E+00
III	2365699	2365758	+	5.38E+00
III	2365949	2366008	+	5.39E+00
III	2366199	2366258	+	5.29E+00
III	2366449	2366508	+	5.25E+00
III	2366699	2366758	+	5.44E+00
III	2366949	2367008	+	5.39E+00
III	2367199	2367258	+	5.46E+00
III	2367449	2367508	+	5.55E+00
III	2367699	2367758	+	5.48E+00
III	2367949	2368008	+	5.29E+00
III	2368199	2368258	+	5.39E+00
III	2368449	2368508	+	5.46E+00
III	2368699	2368758	+	5.39E+00
III	2368949	2369008	+	5.36E+00
III	2369199	2369258	+	5.46E+00
III	2369449	2369508	+	5.30E+00
III	2369699	2369758	+	5.27E+00
III	2369949	2370008	+	5.38E+00
III	2370199	2370258	+	5.46E+00
III	2370449	2370508	+	5.48E+00
III	2370699	2370758	+	5.36E+00
III	2370949	2371008	+	5.43E+00
III	2371199	2371258	+	5.39E+00
III	2371449	2371508	+	5.36E+00
III	2371699	2371758	+	5.43E+00
III	2371955	2372014	+	5.43E+00
III	2372202	2372261	+	5.54E+00
III	2372449	2372508	+	5.36E+00
III	2372699	2372758	+	5.39E+00
III	2372949	2373008	+	5.36E+00
III	2373199	2373258	+	5.55E+00
III	2373449	2373508	+	5.49E+00
III	2373699	2373758	+	5.36E+00
III	2373949	2374008	+	5.39E+00
III	2374199	2374258	+	5.39E+00
III	2374449	2374508	+	5.43E+00
III	2374699	2374758	+	5.39E+00
III	2374949	2375008	+	5.36E+00
III	2375199	2375258	+	5.49E+00
III	2375449	2375508	+	5.30E+00
III	2375706	2375765	+	5.43E+00
III	2375949	2376008	+	5.30E+00
III	2376199	2376258	+	5.46E+00
III	2376449	2376508	+	5.49E+00
III	2376702	2376761	+	5.49E+00
III	2376949	2377008	+	5.41E+00
III	2377199	2377258	+	5.41E+00
III	2377449	2377508	+	5.32E+00
III	2377699	2377758	+	5.41E+00
III	2377952	2378011	+	5.32E+00
III	2378199	2378258	+	5.29E+00
III	2378449	2378508	+	5.39E+00
III	2378699	2378758	+	5.83E+00
III	2378949	2379008	+	5.36E+00
III	2379199	2379258	+	5.58E+00
III	2379449	2379508	+	5.49E+00
III	2379699	2379758	+	5.55E+00
III	2379949	2380008	+	5.39E+00
III	2380199	2380258	+	5.32E+00
III	2380449	2380508	+	5.43E+00
III	2380699	2380758	+	5.46E+00
III	2380949	2381008	+	5.36E+00
III	2381199	2381258	+	5.38E+00
III	2381449	2381508	+	5.32E+00
III	2381699	2381758	+	5.39E+00
III	2381949	2382008	+	5.39E+00
III	2382199	2382258	+	5.36E+00
III	2382449	2382508	+	5.29E+00
III	2382699	2382758	+	5.32E+00
III	2382949	2383008	+	5.48E+00
III	2383199	2383258	+	5.36E+00
III	2383449	2383508	+	5.36E+00
III	2383699	2383758	+	5.38E+00
III	2383949	2384008	+	5.39E+00
III	2384199	2384258	+	5.70E+00
III	2384449	2384508	+	5.58E+00
III	2384699	2384758	+	5.38E+00
III	2384949	2385008	+	5.25E+00
III	2385199	2385258	+	5.34E+00
III	2385449	2385508	+	5.52E+00
III	2385699	2385758	+	5.55E+00
III	2385949	2386008	+	5.39E+00
III	2386199	2386258	+	5.55E+00
III	2386449	2386508	+	5.55E+00
III	2386699	2386758	+	5.38E+00
III	2386949	2387008	+	5.38E+00
III	2387199	2387258	+	5.46E+00
III	2387449	2387508	+	5.39E+00
III	2387705	2387764	+	5.51E+00
III	2387949	2388008	+	5.39E+00
III	2388199	2388258	+	5.36E+00
III	2388449	2388508	+	5.43E+00
III	2388699	2388758	+	5.34E+00
III	2388949	2389008	+	5.36E+00
III	2389199	2389258	+	5.29E+00
III	2389449	2389508	+	5.25E+00
III	2389699	2389758	+	5.36E+00
III	2389949	2390008	+	5.32E+00
III	2390199	2390258	+	5.41E+00
III	2390449	2390508	+	5.52E+00
III	2390699	2390758	+	5.25E+00
III	2390949	2391008	+	5.36E+00
III	2391202	2391261	+	5.21E+00
III	2391449	2391508	+	5.36E+00
III	2391699	2391758	+	5.39E+00
III	2391949	2392008	+	5.46E+00
III	2392199	2392258	+	5.44E+00
III	2392449	2392508	+	5.29E+00
III	2392704	2392763	+	5.41E+00
III	2392949	2393008	+	5.36E+00
III	2393199	2393258	+	5.39E+00
III	2393452	2393511	+	5.61E+00
III	2393706	2393765	+	5.75E+00
III	2393949	2394008	+	5.41E+00
III	2394199	2394258	+	5.92E+00
III	2394449	2394508	+	5.38E+00
III	2394699	2394758	+	5.67E+00
III	2394949	2395008	+	5.39E+00
III	2395199	2395258	+	5.30E+00
III	2395449	2395508	+	5.36E+00
III	2395699	2395758	+	5.39E+00
III	2395949	2396008	+	5.46E+00
III	2396199	2396258	+	5.21E+00
III	2396449	2396508	+	5.39E+00
III	2396699	2396758	+	5.36E+00
III	2396949	2397008	+	5.39E+00
III	2397199	2397258	+	5.32E+00
III	2397449	2397508	+	5.30E+00
III	2397699	2397758	+	5.43E+00
III	2397949	2398008	+	5.55E+00
III	2398199	2398258	+	5.67E+00
III	2398449	2398508	+	5.38E+00
III	2398699	2398758	+	5.32E+00
III	2398949	2399008	+	5.34E+00
III	2399199	2399258	+	5.44E+00
III	2399452	2399511	+	5.43E+00
III	2399699	2399758	+	5.38E+00
III	2399949	2400008	+	5.25E+00
III	2400199	2400258	+	5.39E+00
III	2400449	2400508	+	5.49E+00
III	2400699	2400758	+	5.32E+00
III	2400952	2401011	+	5.46E+00
III	2401199	2401258	+	5.39E+00
III	2401449	2401508	+	5.43E+00
III	2401699	2401758	+	5.43E+00
III	2401949	2402008	+	5.36E+00
III	2402199	2402258	+	5.34E+00
III	2402449	2402508	+	5.49E+00
III	2402699	2402758	+	5.36E+00
III	2402949	2403008	+	5.52E+00
III	2403199	2403258	+	5.25E+00
III	2403449	2403508	+	5.25E+00
III	2403699	2403758	+	5.30E+00
III	2403949	2404008	+	5.52E+00
III	2404199	2404258	+	5.43E+00
III	2404449	2404508	+	5.63E+00
III	2404699	2404758	+	5.39E+00
III	2404952	2405011	+	5.39E+00
III	2405199	2405258	+	5.48E+00
III	2405452	2405511	+	5.39E+00
III	2405699	2405758	+	5.38E+00
III	2405949	2406008	+	5.46E+00
III	2406199	2406258	+	5.30E+00
III	2406449	2406508	+	5.36E+00
III	2406699	2406758	+	5.36E+00
III	2406949	2407008	+	5.43E+00
III	2407199	2407258	+	5.36E+00
III	2407452	2407511	+	5.75E+00
III	2407699	2407758	+	5.43E+00
III	2407949	2408008	+	5.43E+00
III	2408199	2408258	+	5.30E+00
III	2408449	2408508	+	5.39E+00
III	2408699	2408758	+	5.43E+00
III	2408949	2409008	+	5.36E+00
III	2409199	2409258	+	5.32E+00
III	2409449	2409508	+	5.36E+00
III	2409699	2409758	+	5.61E+00
III	2409949	2410008	+	6.02E+00
III	2410199	2410258	+	5.36E+00
III	2410449	2410508	+	5.49E+00
III	2410702	2410761	+	5.36E+00
III	2410949	2411008	+	5.32E+00
III	2411199	2411258	+	5.46E+00
III	2411449	2411508	+	5.46E+00
III	2411702	2411761	+	6.42E+00
III	2411949	2412008	+	5.36E+00
III	2412199	2412258	+	5.34E+00
III	2412449	2412508	+	5.58E+00
III	2412699	2412758	+	5.57E+00
III	2412949	2413008	+	6.51E+00
III	2413199	2413258	+	5.49E+00
III	2413449	2413508	+	5.36E+00
III	2413699	2413758	+	5.39E+00
III	2413949	2414008	+	5.36E+00
III	2414199	2414258	+	5.48E+00
III	2414449	2414508	+	5.49E+00
III	2414699	2414758	+	5.61E+00
III	2414949	2415008	+	5.21E+00
III	2415199	2415258	+	5.39E+00
III	2415449	2415508	+	5.41E+00
III	2415699	2415758	+	5.41E+00
III	2415949	2416008	+	5.36E+00
III	2416199	2416258	+	5.30E+00
III	2416452	2416511	+	5.32E+00
III	2416699	2416758	+	5.39E+00
III	2416949	2417008	+	5.39E+00
III	2417199	2417258	+	5.46E+00
III	2417449	2417508	+	5.36E+00
III	2417699	2417758	+	5.43E+00
III	2417949	2418008	+	5.36E+00
III	2418199	2418258	+	5.46E+00
III	2418452	2418511	+	5.49E+00
III	2418702	2418761	+	5.43E+00
III	2418949	2419008	+	5.39E+00
III	2419047	2419106	+	5.43E+00
III	2419199	2419258	+	5.49E+00
III	2419699	2419758	+	5.73E+00
III	2419949	2420008	+	5.46E+00
III	2420202	2420261	+	5.34E+00
III	2420449	2420508	+	5.36E+00
III	2420699	2420758	+	5.29E+00
III	2420949	2421008	+	5.36E+00
III	2421199	2421258	+	5.36E+00
III	2421449	2421508	+	5.43E+00
III	2421699	2421758	+	5.32E+00
III	2421949	2422008	+	5.39E+00
III	2422199	2422258	+	5.51E+00
III	2422449	2422508	+	5.51E+00
III	2422699	2422758	+	5.32E+00
III	2422949	2423008	+	5.49E+00
III	2423199	2423258	+	5.36E+00
III	2423449	2423508	+	5.46E+00
III	2423699	2423758	+	5.32E+00
III	2423949	2424008	+	5.09E+00
III	2424199	2424258	+	5.52E+00
III	2424449	2424508	+	5.39E+00
III	2424699	2424758	+	5.46E+00
III	2424952	2425011	+	5.39E+00
III	2425199	2425258	+	5.36E+00
III	2425449	2425508	+	5.55E+00
III	2425699	2425758	+	5.30E+00
III	2425949	2426008	+	5.25E+00
III	2426199	2426258	+	5.29E+00
III	2426449	2426508	+	5.43E+00
III	2426702	2426761	+	5.41E+00
III	2426949	2427008	+	5.43E+00
III	2427199	2427258	+	5.30E+00
III	2427449	2427508	+	5.46E+00
III	2427699	2427758	+	5.46E+00
III	2427949	2428008	+	5.32E+00
III	2428199	2428258	+	5.39E+00
III	2428449	2428508	+	5.32E+00
III	2428699	2428758	+	5.39E+00
III	2428949	2429008	+	5.30E+00
III	2429199	2429258	+	5.36E+00
III	2429449	2429508	+	5.36E+00
III	2429949	2430008	+	5.32E+00
III	2430199	2430258	+	5.49E+00
III	2430449	2430508	+	5.39E+00
III	2430699	2430758	+	5.38E+00
III	2430949	2431008	+	5.43E+00
III	2431449	2431508	+	5.25E+00
III	2431699	2431758	+	5.52E+00
III	2431949	2432008	+	5.44E+00
III	2432203	2432262	+	5.29E+00
III	2432449	2432508	+	5.46E+00
III	2432699	2432758	+	5.43E+00
III	2432949	2433008	+	5.44E+00
III	2433199	2433258	+	5.43E+00
III	2433385	2433444	+	5.58E+00
III	2433449	2433508	+	5.32E+00
III	2433882	2433941	+	5.29E+00
III	2433949	2434008	+	5.25E+00
III	2434199	2434258	+	5.46E+00
III	2434635	2434694	+	5.49E+00
III	2435632	2435691	+	5.64E+00
III	2435699	2435758	+	5.43E+00
III	2435882	2435941	+	5.36E+00
III	2435949	2436008	+	5.43E+00
III	2436135	2436194	+	5.38E+00
III	2436635	2436694	+	5.39E+00
III	2436949	2437008	+	5.46E+00
III	2437199	2437258	+	5.39E+00
III	2437382	2437441	+	5.46E+00
III	2437635	2437694	+	5.46E+00
III	2437885	2437944	+	5.46E+00
III	2438135	2438194	+	5.34E+00
III	2438449	2438508	+	5.49E+00
III	2438635	2438694	+	5.48E+00
III	2438885	2438944	+	5.25E+00
III	2438949	2439008	+	5.57E+00
III	2439199	2439258	+	5.32E+00
III	2439385	2439444	+	5.48E+00
III	2439449	2439508	+	5.52E+00
III	2439699	2439758	+	5.38E+00
III	2440027	2440086	+	5.39E+00
III	2440147	2440206	+	7.51E+00
III	2440313	2440372	+	9.00E+00
III	2440560	2440619	+	5.64E+00
III	2440648	2440707	+	1.05E+01
III	2440810	2440869	+	7.44E+00
III	2441199	2441258	+	1.19E+01
III	2441310	2441369	+	5.81E+00
III	2441395	2441454	+	6.90E+00
III	2441560	2441619	+	8.29E+00
III	2441655	2441714	+	1.17E+01
III	2441775	2441834	+	6.30E+00
III	2441949	2442008	+	5.70E+00
III	2442199	2442258	+	6.92E+00
III	2442449	2442508	+	1.05E+01
III	2442525	2442584	+	7.63E+00
III	2442645	2442704	+	6.41E+00
III	2442699	2442758	+	7.47E+00
III	2442940	2442999	+	5.46E+00
III	2442949	2443008	+	5.43E+00
III	2443455	2443514	+	6.10E+00
III	2443949	2444008	+	9.59E+00
III	2444025	2444084	+	1.02E+01
III	2444145	2444204	+	1.05E+01
III	2444699	2444758	+	6.02E+00
III	2444775	2444834	+	8.71E+00
III	2444949	2445008	+	6.84E+00
III	2445145	2445204	+	9.81E+00
III	2445199	2445258	+	6.08E+00
III	2445275	2445334	+	7.41E+00
III	2445395	2445454	+	6.48E+00
III	2445525	2445584	+	8.11E+00
III	2445645	2445704	+	5.64E+00
III	2445689	2445748	+	6.00E+00
III	2445949	2446008	+	6.74E+00
III	2446025	2446084	+	6.75E+00
III	2446145	2446204	+	7.22E+00
III	2447189	2447248	+	6.90E+00
III	2447275	2447334	+	5.23E+00
III	2447439	2447498	+	5.52E+00
III	2447449	2447508	+	5.25E+00
III	2447535	2447594	+	5.63E+00
III	2447689	2447748	+	5.88E+00
III	2447699	2447758	+	5.52E+00
III	2447949	2448008	+	5.57E+00
III	2448199	2448258	+	5.25E+00
III	2448949	2449008	+	5.29E+00
III	2449665	2449724	+	5.39E+00
III	2449915	2449974	+	5.39E+00
III	2450295	2450354	+	5.39E+00
III	2450415	2450474	+	5.36E+00
III	2450449	2450508	+	5.39E+00
III	2450666	2450725	+	6.41E+00
III	2450838	2450897	+	8.93E+00
III	2451088	2451147	+	9.39E+00
III	2451341	2451400	+	8.30E+00
III	2451949	2452008	+	1.06E+01
III	2452044	2452103	+	1.10E+01
III	2452338	2452397	+	8.22E+00
III	2452534	2452593	+	1.12E+01
II	126	185	+	5.38E+00
II	444	503	+	5.39E+00
II	694	753	+	5.48E+00
II	1194	1253	+	5.43E+00
II	1376	1435	+	5.49E+00
II	1444	1503	+	5.32E+00
II	1716	1775	+	5.43E+00
II	1876	1935	+	5.36E+00
II	1966	2025	+	5.21E+00
II	2376	2435	+	5.39E+00
II	2716	2775	+	5.49E+00
II	3194	3253	+	5.43E+00
II	3376	3435	+	5.41E+00
II	3469	3528	+	5.32E+00
II	3938	3997	+	5.36E+00
II	4376	4435	+	5.21E+00
II	5126	5185	+	5.39E+00
II	5714	5773	+	5.36E+00
II	5822	5881	+	5.25E+00
II	5931	5990	+	5.39E+00
II	6398	6457	+	5.39E+00
II	6694	6753	+	5.38E+00
II	7194	7253	+	5.51E+00
II	7376	7435	+	5.21E+00
II	7444	7503	+	5.41E+00
II	7647	7706	+	5.36E+00
II	7876	7935	+	5.29E+00
II	7944	8003	+	5.46E+00
II	8126	8185	+	5.52E+00
II	8437	8496	+	5.55E+00
II	8626	8685	+	5.36E+00
II	8897	8956	+	5.61E+00
II	8937	8996	+	5.30E+00
II	9126	9185	+	5.30E+00
II	9147	9206	+	5.30E+00
II	9194	9253	+	5.29E+00
II	9688	9747	+	5.58E+00
II	9694	9753	+	5.38E+00
II	9897	9956	+	5.43E+00
II	10126	10185	+	5.32E+00
II	10147	10206	+	5.46E+00
II	10228	10287	+	5.36E+00
II	11626	11685	+	5.29E+00
II	11979	12038	+	5.34E+00
II	12230	12289	+	5.43E+00
II	12648	12707	+	5.25E+00
II	12876	12935	+	5.38E+00
II	12986	13045	+	5.43E+00
II	13486	13545	+	5.36E+00
II	13645	13704	+	5.32E+00
II	13876	13935	+	5.43E+00
II	14233	14292	+	5.29E+00
II	14395	14454	+	5.38E+00
II	15102	15161	+	5.39E+00
II	15126	15185	+	5.43E+00
II	15395	15454	+	5.27E+00
II	15876	15935	+	5.39E+00
II	15985	16044	+	5.39E+00
II	16626	16685	+	5.25E+00
II	16876	16935	+	5.43E+00
II	17376	17435	+	5.46E+00
II	17876	17935	+	5.36E+00
II	17983	18042	+	5.32E+00
II	18126	18185	+	5.34E+00
II	18233	18292	+	5.23E+00
II	18376	18435	+	5.29E+00
II	18626	18685	+	5.32E+00
II	18733	18792	+	5.44E+00
II	18850	18909	+	5.44E+00
II	18983	19042	+	5.39E+00
II	19233	19292	+	5.38E+00
II	20032	20091	+	5.32E+00
II	20230	20289	+	5.39E+00
II	20376	20435	+	5.41E+00
II	20483	20542	+	5.29E+00
II	20730	20789	+	5.30E+00
II	21101	21160	+	5.29E+00
II	21376	21435	+	5.39E+00
II	21626	21685	+	5.38E+00
II	21851	21910	+	5.43E+00
II	21876	21935	+	5.36E+00
II	22111	22170	+	5.49E+00
II	22376	22435	+	5.52E+00
II	22876	22935	+	5.49E+00
II	23361	23420	+	5.32E+00
II	23376	23435	+	5.36E+00
II	23601	23660	+	5.44E+00
II	23851	23910	+	5.39E+00
II	23876	23935	+	5.36E+00
II	24376	24435	+	5.49E+00
II	24626	24685	+	5.38E+00
II	25351	25410	+	5.32E+00
II	25376	25435	+	5.36E+00
II	25629	25688	+	5.09E+00
II	25851	25910	+	5.39E+00
II	26101	26160	+	5.39E+00
II	26126	26185	+	5.39E+00
II	26351	26410	+	5.41E+00
II	26601	26660	+	5.39E+00
II	26626	26685	+	5.43E+00
II	26876	26935	+	5.32E+00
II	27101	27160	+	5.41E+00
II	27126	27185	+	5.39E+00
II	27351	27410	+	5.36E+00
II	27601	27660	+	5.32E+00
II	27626	27685	+	5.21E+00
II	27876	27935	+	5.55E+00
II	28376	28435	+	5.44E+00
II	28601	28660	+	5.41E+00
II	28626	28685	+	5.43E+00
II	29101	29160	+	5.44E+00
II	29376	29435	+	5.21E+00
II	29626	29685	+	5.32E+00
II	29876	29935	+	5.55E+00
II	30126	30185	+	5.21E+00
II	30376	30435	+	5.32E+00
II	30626	30685	+	5.34E+00
II	30876	30935	+	5.39E+00
II	31126	31185	+	5.32E+00
II	31380	31439	+	5.58E+00
II	31629	31688	+	5.25E+00
II	31876	31935	+	5.39E+00
II	32126	32185	+	5.46E+00
II	32376	32435	+	5.44E+00
II	32626	32685	+	5.39E+00
II	32876	32935	+	5.49E+00
II	33126	33185	+	5.29E+00
II	33380	33439	+	5.49E+00
II	33626	33685	+	5.25E+00
II	33876	33935	+	5.43E+00
II	34126	34185	+	5.46E+00
II	34379	34438	+	5.29E+00
II	34629	34688	+	5.46E+00
II	34876	34935	+	5.32E+00
II	35126	35185	+	5.32E+00
II	35376	35435	+	5.43E+00
II	35626	35685	+	5.17E+00
II	35876	35935	+	5.32E+00
II	36129	36188	+	5.39E+00
II	36376	36435	+	5.41E+00
II	36626	36685	+	5.36E+00
II	36876	36935	+	5.43E+00
II	37126	37185	+	5.83E+00
II	37376	37435	+	5.38E+00
II	37626	37685	+	5.32E+00
II	37876	37935	+	5.29E+00
II	38126	38185	+	5.43E+00
II	38376	38435	+	5.38E+00
II	38626	38685	+	5.39E+00
II	38879	38938	+	5.36E+00
II	39126	39185	+	5.55E+00
II	39376	39435	+	5.36E+00
II	39626	39685	+	5.46E+00
II	39876	39935	+	5.46E+00
II	40126	40185	+	5.32E+00
II	40379	40438	+	5.46E+00
II	40626	40685	+	5.39E+00
II	40876	40935	+	5.32E+00
II	41126	41185	+	5.32E+00
II	41379	41438	+	5.25E+00
II	41626	41685	+	5.34E+00
II	41876	41935	+	5.43E+00
II	42126	42185	+	5.29E+00
II	42376	42435	+	5.43E+00
II	42629	42688	+	5.55E+00
II	42876	42935	+	5.39E+00
II	43126	43185	+	5.49E+00
II	43376	43435	+	5.39E+00
II	43626	43685	+	5.58E+00
II	43876	43935	+	5.46E+00
II	44126	44185	+	5.43E+00
II	44379	44438	+	5.21E+00
II	44626	44685	+	5.41E+00
II	44876	44935	+	5.29E+00
II	45126	45185	+	5.36E+00
II	45376	45435	+	5.29E+00
II	45626	45685	+	5.51E+00
II	45876	45935	+	5.36E+00
II	46126	46185	+	5.39E+00
II	46376	46435	+	5.36E+00
II	46626	46685	+	5.49E+00
II	46876	46935	+	5.29E+00
II	47126	47185	+	5.17E+00
II	47376	47435	+	5.54E+00
II	47629	47688	+	5.43E+00
II	47881	47940	+	5.46E+00
II	48126	48185	+	5.36E+00
II	48376	48435	+	5.51E+00
II	48629	48688	+	5.49E+00
II	48876	48935	+	5.30E+00
II	49126	49185	+	5.36E+00
II	49376	49435	+	5.27E+00
II	49626	49685	+	5.32E+00
II	49876	49935	+	5.32E+00
II	50126	50185	+	5.49E+00
II	50376	50435	+	5.32E+00
II	50626	50685	+	5.43E+00
II	50876	50935	+	5.36E+00
II	51126	51185	+	5.30E+00
II	51376	51435	+	5.39E+00
II	51626	51685	+	5.32E+00
II	51876	51935	+	5.29E+00
II	52126	52185	+	5.21E+00
II	52376	52435	+	5.43E+00
II	52626	52685	+	5.29E+00
II	52876	52935	+	5.46E+00
II	53126	53185	+	5.39E+00
II	53376	53435	+	5.29E+00
II	53626	53685	+	5.46E+00
II	53876	53935	+	5.36E+00
II	54126	54185	+	5.38E+00
II	54376	54435	+	5.43E+00
II	54626	54685	+	5.29E+00
II	54736	54795	+	5.29E+00
II	54986	55045	+	5.43E+00
II	55126	55185	+	5.39E+00
II	55236	55295	+	5.38E+00
II	55376	55435	+	5.52E+00
II	55876	55935	+	5.46E+00
II	55986	56045	+	5.55E+00
II	56126	56185	+	5.34E+00
II	56376	56435	+	5.39E+00
II	56879	56938	+	5.32E+00
II	57126	57185	+	5.46E+00
II	57376	57435	+	5.30E+00
II	57626	57685	+	5.43E+00
II	57876	57935	+	5.32E+00
II	58126	58185	+	5.25E+00
II	58376	58435	+	5.29E+00
II	58626	58685	+	5.46E+00
II	58876	58935	+	5.52E+00
II	59126	59185	+	5.43E+00
II	59376	59435	+	5.38E+00
II	59626	59685	+	5.29E+00
II	59879	59938	+	5.29E+00
II	60126	60185	+	5.30E+00
II	60376	60435	+	5.48E+00
II	60626	60685	+	5.36E+00
II	60876	60935	+	5.25E+00
II	61126	61185	+	5.21E+00
II	61376	61435	+	5.34E+00
II	61626	61685	+	5.36E+00
II	61876	61935	+	5.38E+00
II	62126	62185	+	5.39E+00
II	62376	62435	+	5.39E+00
II	62626	62685	+	5.36E+00
II	62876	62935	+	5.54E+00
II	63126	63185	+	5.43E+00
II	63376	63435	+	5.54E+00
II	63626	63685	+	5.29E+00
II	63876	63935	+	5.32E+00
II	64126	64185	+	5.29E+00
II	64376	64435	+	5.36E+00
II	64626	64685	+	5.36E+00
II	64876	64935	+	5.32E+00
II	65126	65185	+	5.46E+00
II	65376	65435	+	5.43E+00
II	65626	65685	+	5.43E+00
II	65876	65935	+	5.21E+00
II	66126	66185	+	5.38E+00
II	66376	66435	+	5.32E+00
II	66626	66685	+	5.32E+00
II	66886	66945	+	5.46E+00
II	67126	67185	+	5.39E+00
II	67376	67435	+	5.36E+00
II	67626	67685	+	5.39E+00
II	67876	67935	+	5.30E+00
II	68129	68188	+	5.43E+00
II	68376	68435	+	5.21E+00
II	68626	68685	+	5.32E+00
II	68876	68935	+	5.23E+00
II	69129	69188	+	5.29E+00
II	69376	69435	+	5.36E+00
II	69626	69685	+	5.36E+00
II	69876	69935	+	5.39E+00
II	70126	70185	+	5.36E+00
II	70376	70435	+	5.43E+00
II	70626	70685	+	5.38E+00
II	70876	70935	+	6.11E+00
II	71126	71185	+	5.29E+00
II	71376	71435	+	5.39E+00
II	71626	71685	+	5.32E+00
II	71876	71935	+	5.36E+00
II	72129	72188	+	5.52E+00
II	72376	72435	+	5.41E+00
II	72626	72685	+	5.29E+00
II	72876	72935	+	5.21E+00
II	73126	73185	+	5.39E+00
II	73376	73435	+	5.48E+00
II	73626	73685	+	5.43E+00
II	73876	73935	+	5.49E+00
II	74129	74188	+	5.36E+00
II	74376	74435	+	5.38E+00
II	74626	74685	+	5.43E+00
II	74876	74935	+	5.29E+00
II	75129	75188	+	5.38E+00
II	75376	75435	+	5.55E+00
II	75626	75685	+	5.29E+00
II	75876	75935	+	5.39E+00
II	76126	76185	+	5.39E+00
II	76376	76435	+	5.39E+00
II	77126	77185	+	5.29E+00
II	77376	77435	+	5.29E+00
II	77629	77688	+	5.38E+00
II	77879	77938	+	5.46E+00
II	78126	78185	+	5.49E+00
II	78376	78435	+	5.36E+00
II	79376	79435	+	5.49E+00
II	79876	79935	+	5.43E+00
II	80427	80486	+	5.32E+00
II	80930	80989	+	5.34E+00
II	81177	81236	+	5.49E+00
II	81427	81486	+	5.52E+00
II	81677	81736	+	5.17E+00
II	81927	81986	+	5.32E+00
II	82177	82236	+	5.32E+00
II	82427	82486	+	5.25E+00
II	82677	82736	+	5.67E+00
II	82927	82986	+	5.34E+00
II	83177	83236	+	5.32E+00
II	83427	83486	+	5.39E+00
II	83677	83736	+	5.21E+00
II	83927	83986	+	5.36E+00
II	84177	84236	+	5.36E+00
II	84427	84486	+	5.34E+00
II	84677	84736	+	5.17E+00
II	84927	84986	+	5.39E+00
II	85177	85236	+	5.29E+00
II	85427	85486	+	5.36E+00
II	85677	85736	+	5.39E+00
II	85927	85986	+	5.32E+00
II	86177	86236	+	5.43E+00
II	86427	86486	+	5.46E+00
II	86677	86736	+	5.32E+00
II	86927	86986	+	5.46E+00
II	87177	87236	+	5.29E+00
II	87427	87486	+	5.55E+00
II	87677	87736	+	5.29E+00
II	87927	87986	+	5.48E+00
II	88177	88236	+	5.43E+00
II	88427	88486	+	5.23E+00
II	88677	88736	+	5.25E+00
II	88927	88986	+	5.43E+00
II	89177	89236	+	5.29E+00
II	89427	89486	+	5.41E+00
II	89677	89736	+	5.34E+00
II	89931	89990	+	5.39E+00
II	90177	90236	+	5.23E+00
II	90427	90486	+	5.38E+00
II	90677	90736	+	5.43E+00
II	90927	90986	+	5.48E+00
II	91177	91236	+	5.36E+00
II	91430	91489	+	5.32E+00
II	91650	91709	+	5.34E+00
II	92172	92231	+	5.43E+00
II	92177	92236	+	5.46E+00
II	92400	92459	+	5.43E+00
II	92412	92471	+	5.39E+00
II	92418	92477	+	5.25E+00
II	92662	92721	+	5.36E+00
II	92909	92968	+	5.39E+00
II	93177	93236	+	5.25E+00
II	93400	93459	+	5.27E+00
II	93409	93468	+	5.46E+00
II	93900	93959	+	5.44E+00
II	94177	94236	+	5.39E+00
II	94418	94477	+	5.29E+00
II	94427	94486	+	5.44E+00
II	94436	94495	+	5.39E+00
II	94909	94968	+	5.39E+00
II	95409	95468	+	5.43E+00
II	95436	95495	+	5.39E+00
II	95659	95718	+	5.32E+00
II	95677	95736	+	5.39E+00
II	95909	95968	+	5.36E+00
II	95927	95986	+	5.30E+00
II	96186	96245	+	5.36E+00
II	96668	96727	+	5.43E+00
II	97677	97736	+	5.36E+00
II	97945	98004	+	5.29E+00
II	99177	99236	+	5.34E+00
II	99186	99245	+	5.43E+00
II	99195	99254	+	5.39E+00
II	99686	99745	+	5.49E+00
II	100177	100236	+	5.46E+00
II	100186	100245	+	5.39E+00
II	100195	100254	+	5.49E+00
II	100204	100263	+	5.43E+00
II	100945	101004	+	5.41E+00
II	101204	101263	+	5.43E+00
II	101436	101495	+	5.36E+00
II	101695	101754	+	5.43E+00
II	101927	101986	+	5.39E+00
II	102198	102257	+	5.43E+00
II	102204	102263	+	5.17E+00
II	102427	102486	+	5.36E+00
II	102436	102495	+	5.36E+00
II	102677	102736	+	5.38E+00
II	102927	102986	+	5.38E+00
II	103177	103236	+	5.43E+00
II	103427	103486	+	5.38E+00
II	103677	103736	+	5.52E+00
II	103927	103986	+	5.51E+00
II	104177	104236	+	5.43E+00
II	104427	104486	+	5.49E+00
II	104677	104736	+	5.29E+00
II	104927	104986	+	5.36E+00
II	105177	105236	+	5.21E+00
II	105427	105486	+	5.36E+00
II	105677	105736	+	5.29E+00
II	105927	105986	+	5.43E+00
II	106177	106236	+	5.39E+00
II	106427	106486	+	5.41E+00
II	106677	106736	+	5.38E+00
II	106927	106986	+	5.55E+00
II	107177	107236	+	5.48E+00
II	107427	107486	+	5.32E+00
II	107677	107736	+	5.36E+00
II	107927	107986	+	5.32E+00
II	108177	108236	+	5.39E+00
II	108427	108486	+	5.43E+00
II	108680	108739	+	5.51E+00
II	108927	108986	+	5.25E+00
II	109177	109236	+	5.36E+00
II	109427	109486	+	5.32E+00
II	109677	109736	+	5.29E+00
II	109927	109986	+	5.43E+00
II	110177	110236	+	5.32E+00
II	110427	110486	+	5.43E+00
II	110677	110736	+	5.39E+00
II	110927	110986	+	5.36E+00
II	111177	111236	+	5.36E+00
II	111427	111486	+	5.32E+00
II	111677	111736	+	5.39E+00
II	111927	111986	+	5.32E+00
II	112177	112236	+	5.39E+00
II	112427	112486	+	5.32E+00
II	112565	112624	+	5.34E+00
II	112677	112736	+	5.43E+00
II	112927	112986	+	5.49E+00
II	113177	113236	+	5.46E+00
II	113434	113493	+	5.34E+00
II	113677	113736	+	5.46E+00
II	113930	113989	+	5.36E+00
II	114177	114236	+	5.46E+00
II	114427	114486	+	5.36E+00
II	114677	114736	+	5.34E+00
II	114927	114986	+	5.36E+00
II	115177	115236	+	5.36E+00
II	115427	115486	+	5.39E+00
II	115677	115736	+	5.29E+00
II	115927	115986	+	5.34E+00
II	116177	116236	+	5.49E+00
II	116427	116486	+	5.43E+00
II	116680	116739	+	5.34E+00
II	116927	116986	+	5.36E+00
II	117177	117236	+	5.39E+00
II	117427	117486	+	5.54E+00
II	117677	117736	+	5.43E+00
II	117927	117986	+	5.38E+00
II	118177	118236	+	5.30E+00
II	118427	118486	+	5.36E+00
II	118677	118736	+	5.29E+00
II	118927	118986	+	5.36E+00
II	119177	119236	+	5.39E+00
II	119427	119486	+	5.49E+00
II	119677	119736	+	5.49E+00
II	119931	119990	+	5.36E+00
II	120177	120236	+	5.43E+00
II	120430	120489	+	5.39E+00
II	120677	120736	+	5.23E+00
II	120927	120986	+	5.49E+00
II	121177	121236	+	5.39E+00
II	121427	121486	+	5.52E+00
II	121677	121736	+	5.32E+00
II	121927	121986	+	5.38E+00
II	122177	122236	+	5.39E+00
II	122427	122486	+	5.44E+00
II	122677	122736	+	5.43E+00
II	122930	122989	+	5.38E+00
II	123177	123236	+	5.39E+00
II	123427	123486	+	5.36E+00
II	123677	123736	+	5.36E+00
II	123927	123986	+	5.39E+00
II	124177	124236	+	5.36E+00
II	124427	124486	+	5.29E+00
II	124677	124736	+	5.25E+00
II	124927	124986	+	5.27E+00
II	125177	125236	+	5.46E+00
II	125427	125486	+	5.39E+00
II	125677	125736	+	5.32E+00
II	125927	125986	+	5.13E+00
II	126177	126236	+	5.39E+00
II	126427	126486	+	5.29E+00
II	126677	126736	+	5.43E+00
II	126927	126986	+	5.46E+00
II	127177	127236	+	5.46E+00
II	127427	127486	+	5.25E+00
II	127677	127736	+	5.39E+00
II	127927	127986	+	5.34E+00
II	128177	128236	+	5.32E+00
II	128430	128489	+	5.25E+00
II	128683	128742	+	5.36E+00
II	128927	128986	+	5.49E+00
II	129177	129236	+	6.08E+00
II	129430	129489	+	8.34E+00
II	129677	129736	+	5.81E+00
II	129927	129986	+	5.36E+00
II	130177	130236	+	5.39E+00
II	130430	130489	+	5.46E+00
II	130677	130736	+	5.43E+00
II	130927	130986	+	5.36E+00
II	131177	131236	+	5.25E+00
II	131427	131486	+	5.25E+00
II	131677	131736	+	5.32E+00
II	131927	131986	+	5.36E+00
II	132177	132236	+	5.43E+00
II	132427	132486	+	5.36E+00
II	132677	132736	+	5.44E+00
II	132927	132986	+	5.43E+00
II	133177	133236	+	5.32E+00
II	133427	133486	+	5.38E+00
II	133677	133736	+	5.55E+00
II	133927	133986	+	5.55E+00
II	134177	134236	+	5.55E+00
II	134427	134486	+	5.61E+00
II	134677	134736	+	5.36E+00
II	134927	134986	+	5.39E+00
II	135177	135236	+	5.58E+00
II	135427	135486	+	5.49E+00
II	135677	135736	+	5.58E+00
II	135927	135986	+	5.32E+00
II	136180	136239	+	5.36E+00
II	136427	136486	+	5.41E+00
II	136677	136736	+	5.43E+00
II	136930	136989	+	5.36E+00
II	137177	137236	+	5.32E+00
II	137427	137486	+	5.32E+00
II	137677	137736	+	5.32E+00
II	137927	137986	+	5.32E+00
II	138177	138236	+	5.30E+00
II	138427	138486	+	5.36E+00
II	138677	138736	+	5.43E+00
II	138927	138986	+	5.32E+00
II	139177	139236	+	5.49E+00
II	139427	139486	+	5.36E+00
II	139677	139736	+	5.52E+00
II	139930	139989	+	5.39E+00
II	140177	140236	+	5.25E+00
II	140427	140486	+	5.36E+00
II	140677	140736	+	5.36E+00
II	140927	140986	+	5.46E+00
II	141181	141240	+	5.46E+00
II	141427	141486	+	5.43E+00
II	141677	141736	+	5.36E+00
II	141927	141986	+	5.38E+00
II	142177	142236	+	5.29E+00
II	142427	142486	+	5.38E+00
II	142677	142736	+	5.29E+00
II	142927	142986	+	5.41E+00
II	143177	143236	+	5.29E+00
II	143427	143486	+	5.46E+00
II	143677	143736	+	5.29E+00
II	143927	143986	+	5.43E+00
II	144177	144236	+	5.49E+00
II	144430	144489	+	5.36E+00
II	144677	144736	+	5.52E+00
II	144930	144989	+	5.54E+00
II	145177	145236	+	5.32E+00
II	145427	145486	+	5.29E+00
II	145677	145736	+	5.21E+00
II	145927	145986	+	5.25E+00
II	146177	146236	+	5.34E+00
II	146427	146486	+	5.15E+00
II	146677	146736	+	5.32E+00
II	146927	146986	+	5.32E+00
II	147177	147236	+	5.39E+00
II	147427	147486	+	5.36E+00
II	147677	147736	+	5.46E+00
II	147927	147986	+	5.36E+00
II	148177	148236	+	5.39E+00
II	148427	148486	+	5.34E+00
II	148677	148736	+	5.32E+00
II	148927	148986	+	5.46E+00
II	149177	149236	+	5.55E+00
II	149427	149486	+	5.32E+00
II	149677	149736	+	5.32E+00
II	149927	149986	+	5.32E+00
II	150177	150236	+	5.25E+00
II	150427	150486	+	5.36E+00
II	150680	150739	+	5.29E+00
II	150927	150986	+	5.25E+00
II	151177	151236	+	5.38E+00
II	151427	151486	+	5.48E+00
II	151677	151736	+	5.46E+00
II	151927	151986	+	5.21E+00
II	152177	152236	+	5.25E+00
II	152427	152486	+	5.49E+00
II	152677	152736	+	5.49E+00
II	152927	152986	+	5.49E+00
II	153177	153236	+	5.25E+00
II	153427	153486	+	5.29E+00
II	153680	153739	+	5.41E+00
II	153927	153986	+	5.32E+00
II	154177	154236	+	5.29E+00
II	154427	154486	+	5.41E+00
II	154677	154736	+	5.49E+00
II	154930	154989	+	5.43E+00
II	155177	155236	+	5.39E+00
II	155427	155486	+	5.46E+00
II	155677	155736	+	5.43E+00
II	155927	155986	+	5.29E+00
II	156177	156236	+	5.39E+00
II	156427	156486	+	5.51E+00
II	156677	156736	+	5.39E+00
II	156927	156986	+	5.57E+00
II	157177	157236	+	5.25E+00
II	157427	157486	+	5.43E+00
II	157677	157736	+	5.46E+00
II	157927	157986	+	5.75E+00
II	158177	158236	+	5.52E+00
II	158508	158567	+	5.46E+00
II	158677	158736	+	5.38E+00
II	158927	158986	+	5.48E+00
II	159177	159236	+	5.78E+00
II	159427	159486	+	5.81E+00
II	159677	159736	+	5.29E+00
II	159927	159986	+	5.25E+00
II	160177	160236	+	5.41E+00
II	160427	160486	+	5.23E+00
II	160677	160736	+	5.36E+00
II	160930	160989	+	5.52E+00
II	161177	161236	+	5.43E+00
II	161427	161486	+	5.39E+00
II	161677	161736	+	5.36E+00
II	161927	161986	+	5.30E+00
II	162177	162236	+	5.30E+00
II	162427	162486	+	5.29E+00
II	162677	162736	+	5.39E+00
II	162927	162986	+	5.39E+00
II	163177	163236	+	5.36E+00
II	163427	163486	+	5.55E+00
II	163677	163736	+	5.43E+00
II	163927	163986	+	5.49E+00
II	164177	164236	+	5.44E+00
II	164427	164486	+	5.52E+00
II	164677	164736	+	5.32E+00
II	164927	164986	+	5.39E+00
II	165177	165236	+	5.29E+00
II	165430	165489	+	5.29E+00
II	165677	165736	+	5.00E+00
II	165927	165986	+	5.36E+00
II	166177	166236	+	5.39E+00
II	166427	166486	+	5.36E+00
II	166677	166736	+	5.52E+00
II	166927	166986	+	5.55E+00
II	167177	167236	+	5.32E+00
II	167427	167486	+	5.78E+00
II	167677	167736	+	5.49E+00
II	167930	167989	+	5.29E+00
II	168177	168236	+	5.52E+00
II	168427	168486	+	5.36E+00
II	168677	168736	+	5.44E+00
II	168927	168986	+	5.36E+00
II	169177	169236	+	5.39E+00
II	169427	169486	+	5.43E+00
II	169677	169736	+	5.49E+00
II	169927	169986	+	5.49E+00
II	170177	170236	+	5.13E+00
II	170430	170489	+	5.15E+00
II	170680	170739	+	5.36E+00
II	170927	170986	+	5.39E+00
II	171177	171236	+	5.36E+00
II	171427	171486	+	5.44E+00
II	171677	171736	+	5.29E+00
II	171927	171986	+	5.43E+00
II	172177	172236	+	5.55E+00
II	172427	172486	+	5.32E+00
II	172677	172736	+	5.39E+00
II	172927	172986	+	5.34E+00
II	173177	173236	+	5.49E+00
II	173427	173486	+	5.48E+00
II	173677	173736	+	5.39E+00
II	173927	173986	+	5.41E+00
II	174177	174236	+	5.46E+00
II	174427	174486	+	5.32E+00
II	174677	174736	+	5.43E+00
II	174927	174986	+	5.39E+00
II	175177	175236	+	5.29E+00
II	175427	175486	+	5.32E+00
II	175677	175736	+	5.36E+00
II	175927	175986	+	5.98E+00
II	176177	176236	+	5.36E+00
II	176427	176486	+	5.38E+00
II	176677	176736	+	5.29E+00
II	176927	176986	+	5.39E+00
II	177177	177236	+	5.39E+00
II	177427	177486	+	5.49E+00
II	177677	177736	+	5.32E+00
II	177927	177986	+	5.29E+00
II	178177	178236	+	5.36E+00
II	178427	178486	+	5.25E+00
II	178677	178736	+	5.36E+00
II	178927	178986	+	5.49E+00
II	179177	179236	+	5.55E+00
II	179427	179486	+	5.41E+00
II	179677	179736	+	5.46E+00
II	179927	179986	+	5.39E+00
II	180177	180236	+	5.46E+00
II	180427	180486	+	5.32E+00
II	180677	180736	+	5.49E+00
II	180927	180986	+	5.44E+00
II	181177	181236	+	5.36E+00
II	181427	181486	+	5.49E+00
II	181677	181736	+	5.48E+00
II	181930	181989	+	5.36E+00
II	182177	182236	+	5.78E+00
II	182427	182486	+	6.82E+00
II	182677	182736	+	5.32E+00
II	182927	182986	+	5.25E+00
II	183177	183236	+	5.36E+00
II	183427	183486	+	5.36E+00
II	183677	183736	+	5.39E+00
II	183927	183986	+	5.41E+00
II	184177	184236	+	5.43E+00
II	184427	184486	+	5.21E+00
II	184677	184736	+	5.32E+00
II	184927	184986	+	5.49E+00
II	185177	185236	+	5.32E+00
II	185427	185486	+	5.41E+00
II	185677	185736	+	5.51E+00
II	185927	185986	+	5.36E+00
II	186177	186236	+	5.49E+00
II	186430	186489	+	5.52E+00
II	186677	186736	+	5.51E+00
II	186927	186986	+	5.43E+00
II	187177	187236	+	5.38E+00
II	187427	187486	+	5.39E+00
II	187677	187736	+	5.25E+00
II	187927	187986	+	5.52E+00
II	188177	188236	+	5.44E+00
II	188427	188486	+	5.95E+00
II	188677	188736	+	5.98E+00
II	188927	188986	+	7.90E+00
II	189177	189236	+	5.39E+00
II	189427	189486	+	5.39E+00
II	189677	189736	+	5.55E+00
II	189927	189986	+	5.29E+00
II	190177	190236	+	5.30E+00
II	190427	190486	+	5.34E+00
II	190677	190736	+	5.43E+00
II	190927	190986	+	5.46E+00
II	191177	191236	+	5.29E+00
II	191427	191486	+	5.36E+00
II	191677	191736	+	5.39E+00
II	191927	191986	+	5.36E+00
II	192177	192236	+	5.41E+00
II	192430	192489	+	5.36E+00
II	192677	192736	+	5.49E+00
II	192927	192986	+	5.36E+00
II	193177	193236	+	5.29E+00
II	193427	193486	+	5.29E+00
II	193677	193736	+	5.49E+00
II	193927	193986	+	5.43E+00
II	194177	194236	+	5.36E+00
II	194427	194486	+	5.32E+00
II	194677	194736	+	5.52E+00
II	194930	194989	+	5.64E+00
II	195177	195236	+	5.39E+00
II	195427	195486	+	5.43E+00
II	195677	195736	+	5.29E+00
II	195937	195996	+	5.41E+00
II	196177	196236	+	5.39E+00
II	196427	196486	+	5.38E+00
II	196677	196736	+	5.54E+00
II	196927	196986	+	5.43E+00
II	197177	197236	+	5.32E+00
II	197430	197489	+	5.43E+00
II	197677	197736	+	5.25E+00
II	197927	197986	+	5.39E+00
II	198177	198236	+	5.39E+00
II	198427	198486	+	5.46E+00
II	198677	198736	+	5.34E+00
II	198927	198986	+	5.38E+00
II	199177	199236	+	5.83E+00
II	199427	199486	+	5.25E+00
II	199677	199736	+	5.32E+00
II	199927	199986	+	5.46E+00
II	200177	200236	+	5.32E+00
II	200427	200486	+	5.39E+00
II	200677	200736	+	5.36E+00
II	200927	200986	+	5.32E+00
II	201177	201236	+	5.29E+00
II	201427	201486	+	5.43E+00
II	201677	201736	+	5.46E+00
II	201934	201993	+	5.58E+00
II	202177	202236	+	5.36E+00
II	202427	202486	+	5.43E+00
II	202677	202736	+	5.54E+00
II	202927	202986	+	6.00E+00
II	203177	203236	+	5.38E+00
II	203427	203486	+	5.29E+00
II	203677	203736	+	5.32E+00
II	203927	203986	+	5.39E+00
II	204177	204236	+	5.39E+00
II	204427	204486	+	5.29E+00
II	204677	204736	+	5.49E+00
II	204927	204986	+	5.55E+00
II	205177	205236	+	5.67E+00
II	205427	205486	+	8.56E+00
II	205677	205736	+	5.41E+00
II	205927	205986	+	5.38E+00
II	206177	206236	+	5.36E+00
II	206427	206486	+	5.36E+00
II	206677	206736	+	5.36E+00
II	206927	206986	+	7.38E+00
II	207177	207236	+	5.61E+00
II	207427	207486	+	5.29E+00
II	207677	207736	+	5.34E+00
II	207927	207986	+	5.66E+00
II	208177	208236	+	5.49E+00
II	208427	208486	+	5.52E+00
II	208677	208736	+	5.39E+00
II	208927	208986	+	5.51E+00
II	209177	209236	+	6.09E+00
II	209427	209486	+	5.55E+00
II	209677	209736	+	5.49E+00
II	209933	209992	+	5.46E+00
II	210177	210236	+	5.29E+00
II	210427	210486	+	5.25E+00
II	210677	210736	+	5.44E+00
II	210927	210986	+	5.61E+00
II	211177	211236	+	5.43E+00
II	211427	211486	+	5.49E+00
II	211677	211736	+	5.43E+00
II	211927	211986	+	5.38E+00
II	212177	212236	+	5.44E+00
II	212427	212486	+	5.29E+00
II	212677	212736	+	5.21E+00
II	212927	212986	+	5.43E+00
II	213177	213236	+	5.67E+00
II	213431	213490	+	5.36E+00
II	213677	213736	+	5.46E+00
II	213927	213986	+	5.43E+00
II	214177	214236	+	5.48E+00
II	214427	214486	+	5.41E+00
II	214677	214736	+	5.32E+00
II	214930	214989	+	5.43E+00
II	215177	215236	+	5.49E+00
II	215430	215489	+	5.30E+00
II	215677	215736	+	5.75E+00
II	215927	215986	+	5.75E+00
II	216177	216236	+	7.15E+00
II	216430	216489	+	5.88E+00
II	216677	216736	+	6.48E+00
II	216927	216986	+	5.36E+00
II	217183	217242	+	5.15E+00
II	217427	217486	+	5.43E+00
II	217677	217736	+	5.46E+00
II	217927	217986	+	5.29E+00
II	218177	218236	+	5.27E+00
II	218427	218486	+	5.36E+00
II	218677	218736	+	5.49E+00
II	218927	218986	+	5.43E+00
II	219180	219239	+	5.46E+00
II	219427	219486	+	5.46E+00
II	219677	219736	+	5.43E+00
II	219927	219986	+	5.21E+00
II	220177	220236	+	5.43E+00
II	220427	220486	+	5.46E+00
II	220677	220736	+	5.36E+00
II	220927	220986	+	5.39E+00
II	221177	221236	+	5.32E+00
II	221427	221486	+	5.43E+00
II	221677	221736	+	5.29E+00
II	221931	221990	+	5.39E+00
II	222177	222236	+	5.52E+00
II	222427	222486	+	5.41E+00
II	222677	222736	+	5.39E+00
II	222930	222989	+	5.25E+00
II	223177	223236	+	5.46E+00
II	223427	223486	+	5.36E+00
II	223677	223736	+	5.43E+00
II	223927	223986	+	5.48E+00
II	224177	224236	+	5.30E+00
II	224427	224486	+	5.81E+00
II	224677	224736	+	5.71E+00
II	224927	224986	+	5.52E+00
II	225177	225236	+	5.46E+00
II	225427	225486	+	5.46E+00
II	225677	225736	+	5.32E+00
II	225927	225986	+	6.42E+00
II	226177	226236	+	5.61E+00
II	226427	226486	+	5.46E+00
II	226680	226739	+	5.39E+00
II	226927	226986	+	5.39E+00
II	227177	227236	+	5.55E+00
II	227427	227486	+	5.55E+00
II	227677	227736	+	5.19E+00
II	227927	227986	+	5.69E+00
II	228177	228236	+	5.41E+00
II	228427	228486	+	5.43E+00
II	228677	228736	+	5.51E+00
II	228927	228986	+	5.38E+00
II	229177	229236	+	5.49E+00
II	229427	229486	+	5.36E+00
II	229677	229736	+	5.29E+00
II	229927	229986	+	5.51E+00
II	230177	230236	+	5.43E+00
II	230427	230486	+	5.39E+00
II	230677	230736	+	5.54E+00
II	230927	230986	+	5.49E+00
II	231177	231236	+	5.46E+00
II	231427	231486	+	5.55E+00
II	231677	231736	+	5.49E+00
II	231927	231986	+	6.34E+00
II	232177	232236	+	5.58E+00
II	232427	232486	+	5.69E+00
II	232677	232736	+	5.98E+00
II	232927	232986	+	7.92E+00
II	233177	233236	+	5.95E+00
II	233427	233486	+	5.46E+00
II	233677	233736	+	5.46E+00
II	233930	233989	+	5.46E+00
II	234177	234236	+	5.39E+00
II	234427	234486	+	5.48E+00
II	234677	234736	+	5.46E+00
II	234927	234986	+	5.43E+00
II	235177	235236	+	5.39E+00
II	235427	235486	+	5.32E+00
II	235677	235736	+	5.32E+00
II	235927	235986	+	5.52E+00
II	236177	236236	+	5.32E+00
II	236427	236486	+	5.46E+00
II	236677	236736	+	5.43E+00
II	236927	236986	+	5.41E+00
II	237177	237236	+	5.21E+00
II	237427	237486	+	5.29E+00
II	237677	237736	+	5.54E+00
II	237927	237986	+	5.39E+00
II	238177	238236	+	5.36E+00
II	238427	238486	+	5.36E+00
II	238677	238736	+	5.39E+00
II	238927	238986	+	5.41E+00
II	239177	239236	+	5.39E+00
II	239427	239486	+	5.43E+00
II	239677	239736	+	5.32E+00
II	239927	239986	+	5.29E+00
II	240177	240236	+	5.43E+00
II	240427	240486	+	5.32E+00
II	240677	240736	+	5.39E+00
II	240927	240986	+	5.36E+00
II	241177	241236	+	5.36E+00
II	241427	241486	+	5.32E+00
II	241677	241736	+	5.39E+00
II	241927	241986	+	5.52E+00
II	242177	242236	+	5.43E+00
II	242427	242486	+	5.46E+00
II	242677	242736	+	5.32E+00
II	242927	242986	+	5.69E+00
II	243177	243236	+	5.39E+00
II	243427	243486	+	5.36E+00
II	243677	243736	+	5.39E+00
II	243927	243986	+	5.43E+00
II	244180	244239	+	5.39E+00
II	244427	244486	+	5.32E+00
II	244677	244736	+	5.36E+00
II	244927	244986	+	5.52E+00
II	245177	245236	+	5.36E+00
II	245427	245486	+	5.29E+00
II	245677	245736	+	5.36E+00
II	245927	245986	+	5.36E+00
II	246177	246236	+	5.43E+00
II	246427	246486	+	5.32E+00
II	246677	246736	+	5.39E+00
II	246927	246986	+	5.55E+00
II	247177	247236	+	5.51E+00
II	247427	247486	+	5.39E+00
II	247680	247739	+	5.55E+00
II	247927	247986	+	5.32E+00
II	248177	248236	+	5.32E+00
II	248427	248486	+	5.46E+00
II	248677	248736	+	5.44E+00
II	248927	248986	+	5.43E+00
II	249177	249236	+	5.39E+00
II	249430	249489	+	5.49E+00
II	249677	249736	+	5.74E+00
II	249927	249986	+	5.58E+00
II	250177	250236	+	5.39E+00
II	250430	250489	+	5.39E+00
II	250677	250736	+	5.29E+00
II	250927	250986	+	5.51E+00
II	251177	251236	+	5.49E+00
II	251427	251486	+	5.39E+00
II	251677	251736	+	5.49E+00
II	251927	251986	+	5.41E+00
II	252177	252236	+	5.38E+00
II	252430	252489	+	6.17E+00
II	252677	252736	+	5.36E+00
II	252927	252986	+	5.41E+00
II	253177	253236	+	5.29E+00
II	253431	253490	+	5.46E+00
II	253677	253736	+	5.70E+00
II	253927	253986	+	5.32E+00
II	254177	254236	+	5.36E+00
II	254427	254486	+	5.55E+00
II	254677	254736	+	5.32E+00
II	254927	254986	+	5.34E+00
II	255177	255236	+	5.52E+00
II	255427	255486	+	5.52E+00
II	255677	255736	+	5.25E+00
II	255927	255986	+	5.39E+00
II	256177	256236	+	5.49E+00
II	256430	256489	+	5.46E+00
II	256677	256736	+	5.49E+00
II	256927	256986	+	5.39E+00
II	257177	257236	+	5.41E+00
II	257427	257486	+	5.46E+00
II	257677	257736	+	5.29E+00
II	257927	257986	+	5.36E+00
II	258180	258239	+	5.39E+00
II	258427	258486	+	5.39E+00
II	258677	258736	+	5.32E+00
II	258927	258986	+	5.44E+00
II	259177	259236	+	5.46E+00
II	259427	259486	+	5.29E+00
II	259677	259736	+	5.87E+00
II	259927	259986	+	6.52E+00
II	260177	260236	+	5.39E+00
II	260427	260486	+	5.49E+00
II	260681	260740	+	5.52E+00
II	260927	260986	+	5.46E+00
II	261177	261236	+	5.39E+00
II	261427	261486	+	5.39E+00
II	261677	261736	+	5.39E+00
II	261927	261986	+	5.36E+00
II	262177	262236	+	5.32E+00
II	262430	262489	+	5.39E+00
II	262677	262736	+	5.46E+00
II	262930	262989	+	5.29E+00
II	263177	263236	+	5.55E+00
II	263427	263486	+	5.81E+00
II	263677	263736	+	5.52E+00
II	263927	263986	+	5.49E+00
II	264177	264236	+	5.52E+00
II	264427	264486	+	5.39E+00
II	264677	264736	+	5.29E+00
II	264927	264986	+	5.46E+00
II	265177	265236	+	5.39E+00
II	265427	265486	+	5.36E+00
II	265677	265736	+	5.46E+00
II	265927	265986	+	5.39E+00
II	266177	266236	+	5.32E+00
II	266427	266486	+	5.39E+00
II	266677	266736	+	5.39E+00
II	266927	266986	+	5.58E+00
II	267177	267236	+	5.52E+00
II	267427	267486	+	5.19E+00
II	267677	267736	+	5.55E+00
II	267927	267986	+	5.36E+00
II	268177	268236	+	5.85E+00
II	268427	268486	+	5.58E+00
II	268677	268736	+	5.32E+00
II	268927	268986	+	5.63E+00
II	269177	269236	+	5.52E+00
II	269427	269486	+	5.55E+00
II	269677	269736	+	5.52E+00
II	269927	269986	+	5.27E+00
II	270180	270239	+	5.39E+00
II	270427	270486	+	5.43E+00
II	270677	270736	+	5.49E+00
II	270927	270986	+	5.29E+00
II	271177	271236	+	5.43E+00
II	271427	271486	+	5.21E+00
II	271677	271736	+	5.32E+00
II	271927	271986	+	5.46E+00
II	272177	272236	+	5.32E+00
II	272427	272486	+	5.44E+00
II	272677	272736	+	5.36E+00
II	272927	272986	+	5.27E+00
II	273177	273236	+	5.43E+00
II	273427	273486	+	5.43E+00
II	273677	273736	+	5.39E+00
II	273927	273986	+	5.46E+00
II	274177	274236	+	5.32E+00
II	274427	274486	+	5.32E+00
II	274677	274736	+	5.39E+00
II	274927	274986	+	5.36E+00
II	275177	275236	+	5.61E+00
II	275427	275486	+	5.32E+00
II	275677	275736	+	5.32E+00
II	275927	275986	+	5.25E+00
II	276177	276236	+	5.32E+00
II	276427	276486	+	5.32E+00
II	276677	276736	+	5.25E+00
II	276931	276990	+	5.49E+00
II	277177	277236	+	5.49E+00
II	277427	277486	+	5.36E+00
II	277677	277736	+	5.25E+00
II	277927	277986	+	5.39E+00
II	278177	278236	+	5.43E+00
II	278427	278486	+	5.52E+00
II	278680	278739	+	5.32E+00
II	278927	278986	+	5.29E+00
II	279177	279236	+	5.39E+00
II	279427	279486	+	5.46E+00
II	279677	279736	+	5.46E+00
II	279927	279986	+	5.52E+00
II	280177	280236	+	5.39E+00
II	280430	280489	+	5.17E+00
II	280677	280736	+	5.52E+00
II	280927	280986	+	5.67E+00
II	281177	281236	+	5.38E+00
II	281427	281486	+	5.36E+00
II	281680	281739	+	5.43E+00
II	281927	281986	+	5.55E+00
II	282177	282236	+	5.48E+00
II	282427	282486	+	6.49E+00
II	282677	282736	+	5.29E+00
II	282927	282986	+	5.39E+00
II	283177	283236	+	5.46E+00
II	283427	283486	+	5.61E+00
II	283677	283736	+	5.82E+00
II	283927	283986	+	5.52E+00
II	284177	284236	+	5.58E+00
II	284427	284486	+	5.39E+00
II	284677	284736	+	5.36E+00
II	284927	284986	+	5.49E+00
II	285177	285236	+	5.32E+00
II	285427	285486	+	5.46E+00
II	285927	285986	+	5.38E+00
II	286177	286236	+	5.41E+00
II	286427	286486	+	5.52E+00
II	286677	286736	+	5.34E+00
II	286927	286986	+	5.39E+00
II	287177	287236	+	5.49E+00
II	287427	287486	+	5.32E+00
II	287677	287736	+	5.46E+00
II	287927	287986	+	5.32E+00
II	288177	288236	+	5.29E+00
II	288427	288486	+	5.43E+00
II	288677	288736	+	5.43E+00
II	288927	288986	+	5.32E+00
II	289177	289236	+	5.38E+00
II	289427	289486	+	5.27E+00
II	289677	289736	+	5.36E+00
II	289927	289986	+	5.34E+00
II	290180	290239	+	5.58E+00
II	290427	290486	+	5.34E+00
II	290677	290736	+	5.81E+00
II	290927	290986	+	5.36E+00
II	291177	291236	+	5.29E+00
II	291427	291486	+	5.39E+00
II	291677	291736	+	5.32E+00
II	291927	291986	+	5.52E+00
II	292177	292236	+	5.39E+00
II	292427	292486	+	5.29E+00
II	292677	292736	+	5.32E+00
II	292927	292986	+	5.32E+00
II	293177	293236	+	5.43E+00
II	293427	293486	+	5.52E+00
II	293677	293736	+	5.48E+00
II	293927	293986	+	5.66E+00
II	294177	294236	+	5.36E+00
II	294427	294486	+	5.43E+00
II	294677	294736	+	5.34E+00
II	294927	294986	+	5.44E+00
II	295177	295236	+	5.32E+00
II	295427	295486	+	5.41E+00
II	295677	295736	+	5.46E+00
II	295927	295986	+	5.32E+00
II	296177	296236	+	5.39E+00
II	296427	296486	+	5.55E+00
II	296677	296736	+	5.39E+00
II	296927	296986	+	5.58E+00
II	297177	297236	+	5.39E+00
II	297427	297486	+	5.43E+00
II	297680	297739	+	5.21E+00
II	297927	297986	+	5.32E+00
II	298177	298236	+	5.39E+00
II	298427	298486	+	5.41E+00
II	298683	298742	+	5.39E+00
II	298927	298986	+	5.55E+00
II	299177	299236	+	5.36E+00
II	299427	299486	+	5.30E+00
II	299680	299739	+	5.27E+00
II	299927	299986	+	5.25E+00
II	300177	300236	+	5.39E+00
II	300427	300486	+	5.39E+00
II	300677	300736	+	5.36E+00
II	300930	300989	+	5.32E+00
II	301177	301236	+	5.36E+00
II	301427	301486	+	5.39E+00
II	301677	301736	+	5.34E+00
II	301927	301986	+	5.46E+00
II	302177	302236	+	5.43E+00
II	302427	302486	+	5.41E+00
II	302677	302736	+	5.38E+00
II	302927	302986	+	5.39E+00
II	303177	303236	+	5.46E+00
II	303427	303486	+	5.36E+00
II	303677	303736	+	5.39E+00
II	303927	303986	+	5.36E+00
II	304180	304239	+	5.32E+00
II	304427	304486	+	5.36E+00
II	304677	304736	+	5.39E+00
II	304927	304986	+	5.29E+00
II	305180	305239	+	5.29E+00
II	305427	305486	+	5.32E+00
II	305680	305739	+	5.41E+00
II	305927	305986	+	5.46E+00
II	306177	306236	+	5.29E+00
II	306427	306486	+	5.30E+00
II	306677	306736	+	5.39E+00
II	306927	306986	+	5.36E+00
II	307177	307236	+	5.36E+00
II	307427	307486	+	5.30E+00
II	307677	307736	+	5.30E+00
II	307927	307986	+	5.38E+00
II	308177	308236	+	5.32E+00
II	308427	308486	+	5.39E+00
II	308677	308736	+	5.43E+00
II	308927	308986	+	5.11E+00
II	309177	309236	+	5.49E+00
II	309427	309486	+	5.25E+00
II	309677	309736	+	5.30E+00
II	309927	309986	+	5.51E+00
II	310177	310236	+	5.39E+00
II	310427	310486	+	5.25E+00
II	310677	310736	+	5.27E+00
II	310930	310989	+	5.43E+00
II	311177	311236	+	5.43E+00
II	311427	311486	+	5.43E+00
II	311677	311736	+	5.43E+00
II	311930	311989	+	5.32E+00
II	312177	312236	+	5.44E+00
II	312427	312486	+	5.32E+00
II	312677	312736	+	5.25E+00
II	312927	312986	+	5.49E+00
II	313177	313236	+	5.44E+00
II	313427	313486	+	5.36E+00
II	313677	313736	+	5.38E+00
II	313927	313986	+	5.39E+00
II	314177	314236	+	5.36E+00
II	314427	314486	+	5.43E+00
II	314677	314736	+	5.46E+00
II	314927	314986	+	5.38E+00
II	315185	315244	+	5.39E+00
II	315427	315486	+	5.52E+00
II	315677	315736	+	5.32E+00
II	315927	315986	+	5.39E+00
II	316177	316236	+	5.32E+00
II	316427	316486	+	5.32E+00
II	316677	316736	+	5.49E+00
II	316927	316986	+	5.39E+00
II	317177	317236	+	5.39E+00
II	317427	317486	+	5.39E+00
II	317677	317736	+	5.43E+00
II	317927	317986	+	5.36E+00
II	318177	318236	+	5.17E+00
II	318427	318486	+	5.25E+00
II	318677	318736	+	5.52E+00
II	318927	318986	+	5.36E+00
II	319177	319236	+	5.44E+00
II	319427	319486	+	5.49E+00
II	319677	319736	+	5.32E+00
II	319927	319986	+	5.19E+00
II	320177	320236	+	5.41E+00
II	320427	320486	+	5.32E+00
II	320677	320736	+	5.46E+00
II	320927	320986	+	5.39E+00
II	321177	321236	+	5.39E+00
II	321427	321486	+	5.36E+00
II	321677	321736	+	5.29E+00
II	321930	321989	+	5.32E+00
II	322177	322236	+	5.36E+00
II	322427	322486	+	5.39E+00
II	322677	322736	+	5.39E+00
II	322927	322986	+	5.23E+00
II	323177	323236	+	5.46E+00
II	323427	323486	+	5.39E+00
II	323677	323736	+	5.29E+00
II	323927	323986	+	5.58E+00
II	324177	324236	+	5.46E+00
II	324427	324486	+	5.36E+00
II	324677	324736	+	5.46E+00
II	324927	324986	+	5.46E+00
II	325177	325236	+	5.34E+00
II	325430	325489	+	5.32E+00
II	325677	325736	+	5.41E+00
II	325927	325986	+	5.39E+00
II	326177	326236	+	5.39E+00
II	326427	326486	+	5.39E+00
II	326677	326736	+	5.46E+00
II	326927	326986	+	5.30E+00
II	327177	327236	+	5.46E+00
II	327427	327486	+	5.29E+00
II	327677	327736	+	5.39E+00
II	327927	327986	+	5.29E+00
II	328181	328240	+	5.29E+00
II	328427	328486	+	5.55E+00
II	328677	328736	+	5.49E+00
II	328927	328986	+	5.29E+00
II	329177	329236	+	5.52E+00
II	329427	329486	+	5.58E+00
II	329677	329736	+	5.38E+00
II	329930	329989	+	5.46E+00
II	330177	330236	+	5.49E+00
II	330427	330486	+	5.32E+00
II	330677	330736	+	5.21E+00
II	330927	330986	+	5.32E+00
II	331177	331236	+	5.25E+00
II	331427	331486	+	5.46E+00
II	331677	331736	+	5.36E+00
II	331927	331986	+	5.55E+00
II	332177	332236	+	5.39E+00
II	332427	332486	+	5.36E+00
II	332677	332736	+	5.09E+00
II	332927	332986	+	5.49E+00
II	333177	333236	+	5.46E+00
II	333427	333486	+	5.39E+00
II	333677	333736	+	5.46E+00
II	333927	333986	+	5.49E+00
II	334177	334236	+	5.19E+00
II	334427	334486	+	5.64E+00
II	334677	334736	+	5.32E+00
II	334927	334986	+	5.29E+00
II	335177	335236	+	5.43E+00
II	335427	335486	+	5.39E+00
II	335677	335736	+	5.39E+00
II	335927	335986	+	5.29E+00
II	336177	336236	+	5.32E+00
II	336427	336486	+	5.58E+00
II	336677	336736	+	5.32E+00
II	336927	336986	+	5.49E+00
II	337177	337236	+	5.36E+00
II	337427	337486	+	5.36E+00
II	337677	337736	+	5.52E+00
II	337930	337989	+	5.52E+00
II	338177	338236	+	5.32E+00
II	338427	338486	+	5.49E+00
II	338677	338736	+	5.46E+00
II	338927	338986	+	5.32E+00
II	339177	339236	+	5.39E+00
II	339427	339486	+	5.41E+00
II	339677	339736	+	5.55E+00
II	339927	339986	+	5.36E+00
II	340177	340236	+	5.32E+00
II	340427	340486	+	5.25E+00
II	340677	340736	+	5.29E+00
II	340927	340986	+	5.43E+00
II	341177	341236	+	5.32E+00
II	341427	341486	+	5.46E+00
II	341677	341736	+	5.30E+00
II	341927	341986	+	5.34E+00
II	342177	342236	+	5.43E+00
II	342430	342489	+	5.46E+00
II	342677	342736	+	5.52E+00
II	342927	342986	+	5.27E+00
II	343177	343236	+	5.39E+00
II	343427	343486	+	5.49E+00
II	343677	343736	+	5.32E+00
II	343927	343986	+	5.52E+00
II	344177	344236	+	5.55E+00
II	344427	344486	+	5.32E+00
II	344677	344736	+	5.32E+00
II	344927	344986	+	5.39E+00
II	345177	345236	+	5.46E+00
II	345427	345486	+	5.36E+00
II	345677	345736	+	5.29E+00
II	345927	345986	+	5.44E+00
II	346180	346239	+	5.43E+00
II	346427	346486	+	5.17E+00
II	346677	346736	+	5.36E+00
II	346927	346986	+	5.41E+00
II	347177	347236	+	5.43E+00
II	347427	347486	+	5.29E+00
II	347677	347736	+	5.49E+00
II	347927	347986	+	5.38E+00
II	348177	348236	+	5.46E+00
II	348427	348486	+	5.34E+00
II	348677	348736	+	5.43E+00
II	348927	348986	+	5.52E+00
II	349177	349236	+	5.29E+00
II	349427	349486	+	5.29E+00
II	349677	349736	+	5.49E+00
II	349927	349986	+	5.29E+00
II	350185	350244	+	5.49E+00
II	350427	350486	+	5.38E+00
II	350677	350736	+	5.43E+00
II	350927	350986	+	5.43E+00
II	351177	351236	+	5.38E+00
II	351427	351486	+	5.32E+00
II	351677	351736	+	5.43E+00
II	351927	351986	+	5.32E+00
II	352177	352236	+	5.46E+00
II	352427	352486	+	5.39E+00
II	352677	352736	+	5.29E+00
II	352927	352986	+	5.38E+00
II	353177	353236	+	5.39E+00
II	353427	353486	+	5.48E+00
II	353677	353736	+	5.43E+00
II	353927	353986	+	5.36E+00
II	354177	354236	+	5.54E+00
II	354427	354486	+	5.32E+00
II	354677	354736	+	5.29E+00
II	354927	354986	+	5.36E+00
II	355177	355236	+	5.43E+00
II	355427	355486	+	5.43E+00
II	355677	355736	+	5.25E+00
II	355927	355986	+	5.43E+00
II	356177	356236	+	5.25E+00
II	356427	356486	+	5.36E+00
II	356677	356736	+	5.43E+00
II	356927	356986	+	5.49E+00
II	357177	357236	+	5.46E+00
II	357427	357486	+	5.48E+00
II	357677	357736	+	5.25E+00
II	357927	357986	+	5.38E+00
II	358177	358236	+	5.46E+00
II	358427	358486	+	5.39E+00
II	358677	358736	+	5.36E+00
II	358927	358986	+	5.43E+00
II	359177	359236	+	5.52E+00
II	359430	359489	+	5.52E+00
II	359677	359736	+	5.41E+00
II	359927	359986	+	5.30E+00
II	360177	360236	+	5.44E+00
II	360427	360486	+	5.43E+00
II	360677	360736	+	5.21E+00
II	360927	360986	+	5.44E+00
II	361177	361236	+	5.60E+00
II	361430	361489	+	5.32E+00
II	361677	361736	+	5.36E+00
II	361927	361986	+	5.48E+00
II	362177	362236	+	5.44E+00
II	362427	362486	+	5.32E+00
II	362677	362736	+	5.38E+00
II	362927	362986	+	5.49E+00
II	363177	363236	+	5.39E+00
II	363427	363486	+	5.60E+00
II	363677	363736	+	5.67E+00
II	363927	363986	+	5.55E+00
II	364177	364236	+	5.91E+00
II	364427	364486	+	5.36E+00
II	364677	364736	+	5.61E+00
II	364927	364986	+	5.41E+00
II	365177	365236	+	5.36E+00
II	365427	365486	+	5.44E+00
II	365677	365736	+	5.39E+00
II	365927	365986	+	5.32E+00
II	366177	366236	+	5.43E+00
II	366427	366486	+	5.43E+00
II	366677	366736	+	5.95E+00
II	366927	366986	+	5.39E+00
II	367177	367236	+	5.36E+00
II	367427	367486	+	5.36E+00
II	367677	367736	+	5.55E+00
II	367927	367986	+	5.30E+00
II	368177	368236	+	5.46E+00
II	368427	368486	+	5.64E+00
II	368677	368736	+	5.39E+00
II	368927	368986	+	5.52E+00
II	369177	369236	+	5.21E+00
II	369427	369486	+	5.27E+00
II	369677	369736	+	5.32E+00
II	369927	369986	+	5.43E+00
II	370180	370239	+	5.43E+00
II	370427	370486	+	5.23E+00
II	370677	370736	+	5.52E+00
II	370927	370986	+	5.32E+00
II	371177	371236	+	5.46E+00
II	371427	371486	+	5.32E+00
II	371677	371736	+	5.36E+00
II	371927	371986	+	5.32E+00
II	372177	372236	+	5.48E+00
II	372427	372486	+	5.36E+00
II	372677	372736	+	5.36E+00
II	372927	372986	+	5.25E+00
II	373177	373236	+	5.36E+00
II	373427	373486	+	5.43E+00
II	373677	373736	+	5.57E+00
II	373927	373986	+	5.41E+00
II	374177	374236	+	5.43E+00
II	374427	374486	+	5.34E+00
II	374677	374736	+	6.02E+00
II	374927	374986	+	5.39E+00
II	375177	375236	+	5.41E+00
II	375427	375486	+	5.88E+00
II	375677	375736	+	5.67E+00
II	375927	375986	+	5.32E+00
II	376177	376236	+	5.32E+00
II	376427	376486	+	5.46E+00
II	376677	376736	+	5.36E+00
II	376927	376986	+	5.46E+00
II	377177	377236	+	5.39E+00
II	377427	377486	+	5.32E+00
II	377677	377736	+	5.36E+00
II	377927	377986	+	5.30E+00
II	378177	378236	+	5.39E+00
II	378427	378486	+	5.38E+00
II	378677	378736	+	5.32E+00
II	378927	378986	+	5.32E+00
II	379180	379239	+	5.48E+00
II	379427	379486	+	5.36E+00
II	379677	379736	+	5.49E+00
II	379927	379986	+	5.23E+00
II	380177	380236	+	5.29E+00
II	380427	380486	+	5.32E+00
II	380677	380736	+	5.43E+00
II	380927	380986	+	5.21E+00
II	381177	381236	+	5.46E+00
II	381427	381486	+	5.39E+00
II	381677	381736	+	5.52E+00
II	381927	381986	+	5.43E+00
II	382177	382236	+	5.39E+00
II	382427	382486	+	5.32E+00
II	382677	382736	+	5.36E+00
II	382927	382986	+	5.41E+00
II	383177	383236	+	5.52E+00
II	383430	383489	+	5.39E+00
II	383677	383736	+	5.39E+00
II	383927	383986	+	5.36E+00
II	384180	384239	+	5.39E+00
II	384431	384490	+	5.43E+00
II	384677	384736	+	5.57E+00
II	384927	384986	+	6.51E+00
II	385177	385236	+	5.39E+00
II	385427	385486	+	5.32E+00
II	385677	385736	+	5.81E+00
II	385927	385986	+	5.32E+00
II	386177	386236	+	5.29E+00
II	386427	386486	+	5.21E+00
II	386680	386739	+	5.39E+00
II	386927	386986	+	5.39E+00
II	387177	387236	+	5.36E+00
II	387427	387486	+	5.44E+00
II	387677	387736	+	5.23E+00
II	387927	387986	+	5.43E+00
II	388177	388236	+	5.32E+00
II	388430	388489	+	5.39E+00
II	388677	388736	+	5.36E+00
II	388927	388986	+	5.39E+00
II	389177	389236	+	5.34E+00
II	389427	389486	+	5.55E+00
II	389677	389736	+	5.58E+00
II	389927	389986	+	5.39E+00
II	390177	390236	+	5.29E+00
II	390427	390486	+	5.32E+00
II	390677	390736	+	5.46E+00
II	390927	390986	+	5.25E+00
II	391177	391236	+	5.30E+00
II	391427	391486	+	6.18E+00
II	391677	391736	+	5.36E+00
II	391927	391986	+	5.52E+00
II	392177	392236	+	5.29E+00
II	392430	392489	+	5.43E+00
II	392677	392736	+	5.32E+00
II	392927	392986	+	5.39E+00
II	393177	393236	+	5.39E+00
II	393427	393486	+	5.46E+00
II	393677	393736	+	5.36E+00
II	393927	393986	+	5.61E+00
II	394177	394236	+	5.36E+00
II	394430	394489	+	5.29E+00
II	394677	394736	+	5.23E+00
II	394927	394986	+	5.66E+00
II	395180	395239	+	5.32E+00
II	395427	395486	+	5.43E+00
II	395677	395736	+	5.49E+00
II	395927	395986	+	5.36E+00
II	396177	396236	+	5.36E+00
II	396427	396486	+	5.36E+00
II	396677	396736	+	5.39E+00
II	396927	396986	+	5.44E+00
II	397177	397236	+	5.39E+00
II	397427	397486	+	5.58E+00
II	397677	397736	+	5.46E+00
II	397927	397986	+	5.46E+00
II	398177	398236	+	5.43E+00
II	398427	398486	+	5.48E+00
II	398681	398740	+	5.32E+00
II	398927	398986	+	5.44E+00
II	399177	399236	+	5.29E+00
II	399427	399486	+	5.21E+00
II	399677	399736	+	5.36E+00
II	399927	399986	+	5.34E+00
II	400177	400236	+	5.41E+00
II	400427	400486	+	5.54E+00
II	400680	400739	+	5.46E+00
II	400927	400986	+	5.39E+00
II	401177	401236	+	5.43E+00
II	401427	401486	+	5.32E+00
II	401677	401736	+	5.27E+00
II	401927	401986	+	5.21E+00
II	402177	402236	+	5.39E+00
II	402427	402486	+	5.27E+00
II	402677	402736	+	5.36E+00
II	402927	402986	+	5.32E+00
II	403177	403236	+	5.36E+00
II	403427	403486	+	5.36E+00
II	403677	403736	+	5.32E+00
II	403930	403989	+	5.43E+00
II	404177	404236	+	5.25E+00
II	404427	404486	+	5.34E+00
II	404677	404736	+	5.21E+00
II	404927	404986	+	5.38E+00
II	405177	405236	+	5.39E+00
II	405427	405486	+	5.52E+00
II	405677	405736	+	5.34E+00
II	405927	405986	+	5.29E+00
II	406177	406236	+	5.32E+00
II	406427	406486	+	5.36E+00
II	406677	406736	+	5.36E+00
II	406927	406986	+	5.52E+00
II	407177	407236	+	5.43E+00
II	407427	407486	+	5.32E+00
II	407680	407739	+	5.58E+00
II	407927	407986	+	5.25E+00
II	408177	408236	+	5.46E+00
II	408427	408486	+	5.25E+00
II	408677	408736	+	5.36E+00
II	408927	408986	+	5.44E+00
II	409177	409236	+	5.29E+00
II	409427	409486	+	5.36E+00
II	409677	409736	+	5.64E+00
II	409927	409986	+	6.25E+00
II	410177	410236	+	5.52E+00
II	410427	410486	+	6.83E+00
II	410677	410736	+	5.43E+00
II	410927	410986	+	5.64E+00
II	411177	411236	+	5.39E+00
II	411427	411486	+	5.49E+00
II	411677	411736	+	5.55E+00
II	411927	411986	+	5.67E+00
II	412180	412239	+	5.32E+00
II	412427	412486	+	5.44E+00
II	412680	412739	+	5.32E+00
II	412927	412986	+	5.25E+00
II	413177	413236	+	5.29E+00
II	413427	413486	+	5.46E+00
II	413677	413736	+	5.36E+00
II	413927	413986	+	6.81E+00
II	414177	414236	+	9.36E+00
II	414427	414486	+	5.36E+00
II	414677	414736	+	5.34E+00
II	414927	414986	+	5.36E+00
II	415177	415236	+	5.36E+00
II	415427	415486	+	5.51E+00
II	415677	415736	+	5.36E+00
II	415927	415986	+	5.25E+00
II	416177	416236	+	5.46E+00
II	416427	416486	+	5.29E+00
II	416677	416736	+	5.54E+00
II	416927	416986	+	5.34E+00
II	417177	417236	+	5.39E+00
II	417427	417486	+	5.39E+00
II	417677	417736	+	5.63E+00
II	417933	417992	+	5.29E+00
II	418177	418236	+	5.32E+00
II	418427	418486	+	5.39E+00
II	418677	418736	+	5.36E+00
II	418927	418986	+	5.34E+00
II	419181	419240	+	5.46E+00
II	419427	419486	+	5.73E+00
II	419677	419736	+	5.43E+00
II	419927	419986	+	5.36E+00
II	420177	420236	+	5.49E+00
II	420427	420486	+	5.49E+00
II	420677	420736	+	5.78E+00
II	420927	420986	+	5.58E+00
II	421177	421236	+	5.38E+00
II	421427	421486	+	6.49E+00
II	421677	421736	+	5.49E+00
II	421927	421986	+	5.34E+00
II	422177	422236	+	5.52E+00
II	422427	422486	+	5.49E+00
II	422677	422736	+	5.52E+00
II	422927	422986	+	5.63E+00
II	423177	423236	+	5.36E+00
II	423427	423486	+	5.32E+00
II	423680	423739	+	5.32E+00
II	423927	423986	+	5.39E+00
II	424177	424236	+	5.36E+00
II	424427	424486	+	5.29E+00
II	424677	424736	+	5.29E+00
II	424927	424986	+	5.46E+00
II	425177	425236	+	5.49E+00
II	425427	425486	+	5.32E+00
II	425677	425736	+	5.48E+00
II	425927	425986	+	5.39E+00
II	426177	426236	+	5.46E+00
II	426427	426486	+	5.29E+00
II	426677	426736	+	5.36E+00
II	426927	426986	+	5.39E+00
II	427177	427236	+	5.36E+00
II	427427	427486	+	5.36E+00
II	427677	427736	+	5.38E+00
II	427927	427986	+	5.46E+00
II	428177	428236	+	5.29E+00
II	428427	428486	+	5.43E+00
II	428680	428739	+	5.29E+00
II	428927	428986	+	5.39E+00
II	429177	429236	+	5.39E+00
II	429427	429486	+	5.36E+00
II	429677	429736	+	5.29E+00
II	429927	429986	+	5.32E+00
II	430177	430236	+	5.36E+00
II	430427	430486	+	5.29E+00
II	430677	430736	+	5.43E+00
II	430930	430989	+	5.36E+00
II	431177	431236	+	5.49E+00
II	431427	431486	+	5.36E+00
II	431677	431736	+	5.61E+00
II	431927	431986	+	5.39E+00
II	432177	432236	+	5.27E+00
II	432427	432486	+	5.51E+00
II	432677	432736	+	5.58E+00
II	432931	432990	+	5.36E+00
II	433177	433236	+	5.36E+00
II	433427	433486	+	5.39E+00
II	433677	433736	+	5.49E+00
II	433927	433986	+	5.52E+00
II	434180	434239	+	5.75E+00
II	434427	434486	+	5.70E+00
II	434677	434736	+	5.39E+00
II	434927	434986	+	5.21E+00
II	435177	435236	+	5.43E+00
II	435427	435486	+	5.27E+00
II	435677	435736	+	5.36E+00
II	435927	435986	+	5.73E+00
II	436177	436236	+	5.43E+00
II	436427	436486	+	5.21E+00
II	436677	436736	+	5.46E+00
II	436927	436986	+	5.32E+00
II	437177	437236	+	5.41E+00
II	437427	437486	+	5.43E+00
II	437677	437736	+	5.36E+00
II	437927	437986	+	5.44E+00
II	438177	438236	+	5.38E+00
II	438427	438486	+	5.46E+00
II	438677	438736	+	5.32E+00
II	438927	438986	+	5.43E+00
II	439177	439236	+	5.39E+00
II	439427	439486	+	5.43E+00
II	439677	439736	+	5.39E+00
II	439927	439986	+	5.43E+00
II	440177	440236	+	5.39E+00
II	440427	440486	+	5.39E+00
II	440677	440736	+	5.52E+00
II	440927	440986	+	5.46E+00
II	441177	441236	+	5.32E+00
II	441427	441486	+	5.49E+00
II	441680	441739	+	5.36E+00
II	441927	441986	+	5.36E+00
II	442177	442236	+	5.17E+00
II	442427	442486	+	5.46E+00
II	442677	442736	+	5.43E+00
II	442927	442986	+	5.36E+00
II	443177	443236	+	5.29E+00
II	443427	443486	+	5.36E+00
II	443677	443736	+	5.43E+00
II	443927	443986	+	5.48E+00
II	444177	444236	+	5.39E+00
II	444427	444486	+	5.32E+00
II	444677	444736	+	5.25E+00
II	444930	444989	+	5.39E+00
II	445177	445236	+	5.46E+00
II	445427	445486	+	5.49E+00
II	445677	445736	+	5.25E+00
II	445927	445986	+	5.25E+00
II	446177	446236	+	5.46E+00
II	446427	446486	+	5.21E+00
II	446677	446736	+	5.39E+00
II	446927	446986	+	5.32E+00
II	447177	447236	+	5.29E+00
II	447427	447486	+	5.34E+00
II	447677	447736	+	5.44E+00
II	447931	447990	+	5.44E+00
II	448177	448236	+	5.43E+00
II	448427	448486	+	5.43E+00
II	448677	448736	+	5.36E+00
II	448927	448986	+	5.36E+00
II	449177	449236	+	5.55E+00
II	449427	449486	+	5.39E+00
II	449677	449736	+	5.43E+00
II	449927	449986	+	5.46E+00
II	450177	450236	+	5.52E+00
II	450427	450486	+	5.29E+00
II	450677	450736	+	5.32E+00
II	450927	450986	+	5.32E+00
II	451177	451236	+	5.36E+00
II	451427	451486	+	5.43E+00
II	451677	451736	+	5.32E+00
II	451930	451989	+	5.39E+00
II	452177	452236	+	5.32E+00
II	452427	452486	+	5.58E+00
II	452677	452736	+	5.44E+00
II	452927	452986	+	5.29E+00
II	453177	453236	+	5.32E+00
II	453427	453486	+	5.36E+00
II	453680	453739	+	5.36E+00
II	453927	453986	+	5.32E+00
II	454177	454236	+	5.46E+00
II	454427	454486	+	5.43E+00
II	454677	454736	+	5.52E+00
II	454927	454986	+	5.29E+00
II	455177	455236	+	5.36E+00
II	455430	455489	+	5.29E+00
II	455677	455736	+	5.36E+00
II	455927	455986	+	5.43E+00
II	456177	456236	+	5.46E+00
II	456427	456486	+	5.43E+00
II	456677	456736	+	5.46E+00
II	456927	456986	+	5.46E+00
II	457177	457236	+	5.17E+00
II	457427	457486	+	5.39E+00
II	457677	457736	+	5.29E+00
II	457927	457986	+	5.43E+00
II	458177	458236	+	5.39E+00
II	458427	458486	+	5.36E+00
II	458677	458736	+	5.39E+00
II	458927	458986	+	5.49E+00
II	459177	459236	+	5.34E+00
II	459427	459486	+	5.54E+00
II	459677	459736	+	5.48E+00
II	459927	459986	+	5.34E+00
II	460177	460236	+	5.39E+00
II	460427	460486	+	5.36E+00
II	460677	460736	+	5.46E+00
II	460927	460986	+	5.29E+00
II	461177	461236	+	5.32E+00
II	461427	461486	+	5.38E+00
II	461677	461736	+	5.36E+00
II	461927	461986	+	5.25E+00
II	462177	462236	+	5.43E+00
II	462430	462489	+	5.49E+00
II	462677	462736	+	5.93E+00
II	462927	462986	+	5.25E+00
II	463177	463236	+	5.43E+00
II	463427	463486	+	5.48E+00
II	463677	463736	+	5.43E+00
II	463927	463986	+	5.46E+00
II	464177	464236	+	5.43E+00
II	464427	464486	+	5.49E+00
II	464551	464610	+	5.77E+00
II	464677	464736	+	5.25E+00
II	464927	464986	+	5.36E+00
II	465177	465236	+	5.38E+00
II	465427	465486	+	5.29E+00
II	465677	465736	+	5.58E+00
II	465927	465986	+	5.43E+00
II	466177	466236	+	5.39E+00
II	466427	466486	+	5.39E+00
II	466677	466736	+	5.49E+00
II	466927	466986	+	5.44E+00
II	467177	467236	+	5.30E+00
II	467427	467486	+	5.32E+00
II	467677	467736	+	5.32E+00
II	467927	467986	+	5.46E+00
II	468180	468239	+	5.48E+00
II	468427	468486	+	5.43E+00
II	468680	468739	+	5.46E+00
II	468927	468986	+	5.60E+00
II	469177	469236	+	5.36E+00
II	469430	469489	+	5.36E+00
II	469677	469736	+	5.41E+00
II	469927	469986	+	5.57E+00
II	470177	470236	+	5.36E+00
II	470427	470486	+	5.44E+00
II	470677	470736	+	5.29E+00
II	470927	470986	+	5.39E+00
II	471177	471236	+	5.25E+00
II	471427	471486	+	5.55E+00
II	471677	471736	+	5.52E+00
II	471927	471986	+	5.36E+00
II	472177	472236	+	5.32E+00
II	472427	472486	+	5.46E+00
II	472677	472736	+	5.55E+00
II	472927	472986	+	5.46E+00
II	473177	473236	+	5.43E+00
II	473427	473486	+	5.71E+00
II	473677	473736	+	5.39E+00
II	473927	473986	+	5.52E+00
II	474177	474236	+	5.39E+00
II	474427	474486	+	5.44E+00
II	474677	474736	+	5.43E+00
II	474927	474986	+	5.46E+00
II	475177	475236	+	5.29E+00
II	475427	475486	+	5.36E+00
II	475677	475736	+	5.29E+00
II	475927	475986	+	5.46E+00
II	476177	476236	+	5.36E+00
II	476427	476486	+	5.60E+00
II	476677	476736	+	5.17E+00
II	476927	476986	+	5.30E+00
II	477177	477236	+	5.29E+00
II	477427	477486	+	5.43E+00
II	477677	477736	+	5.95E+00
II	477927	477986	+	5.36E+00
II	478177	478236	+	5.38E+00
II	478427	478486	+	5.32E+00
II	478677	478736	+	5.32E+00
II	478927	478986	+	5.46E+00
II	479177	479236	+	5.38E+00
II	479427	479486	+	5.51E+00
II	479677	479736	+	5.32E+00
II	479927	479986	+	5.49E+00
II	480177	480236	+	5.25E+00
II	480427	480486	+	5.39E+00
II	480677	480736	+	5.29E+00
II	480927	480986	+	5.29E+00
II	481177	481236	+	5.34E+00
II	481427	481486	+	5.55E+00
II	481677	481736	+	5.36E+00
II	481927	481986	+	5.32E+00
II	482177	482236	+	5.46E+00
II	482427	482486	+	5.39E+00
II	482677	482736	+	5.46E+00
II	482927	482986	+	5.44E+00
II	483177	483236	+	5.21E+00
II	483430	483489	+	5.58E+00
II	483677	483736	+	5.17E+00
II	483931	483990	+	5.48E+00
II	484177	484236	+	5.25E+00
II	484430	484489	+	5.32E+00
II	484680	484739	+	5.55E+00
II	484927	484986	+	5.25E+00
II	485177	485236	+	5.43E+00
II	485427	485486	+	5.32E+00
II	485677	485736	+	5.27E+00
II	485930	485989	+	5.36E+00
II	486177	486236	+	5.25E+00
II	486427	486486	+	5.21E+00
II	486677	486736	+	5.36E+00
II	486927	486986	+	5.29E+00
II	487177	487236	+	5.25E+00
II	487427	487486	+	5.29E+00
II	487677	487736	+	5.43E+00
II	487927	487986	+	5.36E+00
II	488177	488236	+	5.25E+00
II	488427	488486	+	5.34E+00
II	488677	488736	+	5.27E+00
II	488927	488986	+	5.25E+00
II	489177	489236	+	5.43E+00
II	489427	489486	+	5.58E+00
II	489677	489736	+	5.32E+00
II	489927	489986	+	5.36E+00
II	490177	490236	+	5.43E+00
II	490427	490486	+	5.75E+00
II	490677	490736	+	5.52E+00
II	490927	490986	+	6.18E+00
II	491177	491236	+	5.25E+00
II	491427	491486	+	5.57E+00
II	491680	491739	+	5.73E+00
II	491930	491989	+	5.51E+00
II	492177	492236	+	5.58E+00
II	492427	492486	+	5.29E+00
II	492677	492736	+	5.55E+00
II	492927	492986	+	5.58E+00
II	493177	493236	+	5.49E+00
II	493427	493486	+	5.36E+00
II	493677	493736	+	5.44E+00
II	493927	493986	+	5.46E+00
II	494177	494236	+	5.32E+00
II	494427	494486	+	5.38E+00
II	494677	494736	+	5.36E+00
II	494927	494986	+	5.39E+00
II	495177	495236	+	5.55E+00
II	495427	495486	+	5.39E+00
II	495677	495736	+	5.36E+00
II	495927	495986	+	5.49E+00
II	496177	496236	+	5.29E+00
II	496427	496486	+	5.44E+00
II	496677	496736	+	5.36E+00
II	496927	496986	+	5.57E+00
II	497177	497236	+	5.27E+00
II	497427	497486	+	5.49E+00
II	497677	497736	+	5.43E+00
II	497927	497986	+	5.43E+00
II	498177	498236	+	5.34E+00
II	498427	498486	+	5.46E+00
II	498677	498736	+	5.58E+00
II	498930	498989	+	6.41E+00
II	499177	499236	+	5.43E+00
II	499427	499486	+	5.32E+00
II	499677	499736	+	5.25E+00
II	499927	499986	+	5.49E+00
II	500180	500239	+	5.46E+00
II	500427	500486	+	5.49E+00
II	500677	500736	+	5.49E+00
II	500927	500986	+	5.49E+00
II	501177	501236	+	5.27E+00
II	501427	501486	+	5.29E+00
II	501677	501736	+	5.43E+00
II	501927	501986	+	5.69E+00
II	502177	502236	+	5.52E+00
II	502427	502486	+	5.32E+00
II	502677	502736	+	5.39E+00
II	502927	502986	+	5.36E+00
II	503177	503236	+	5.39E+00
II	503427	503486	+	5.78E+00
II	503677	503736	+	5.21E+00
II	503927	503986	+	5.48E+00
II	504180	504239	+	5.49E+00
II	504427	504486	+	5.43E+00
II	504677	504736	+	5.39E+00
II	504927	504986	+	5.32E+00
II	505177	505236	+	5.46E+00
II	505427	505486	+	5.49E+00
II	505677	505736	+	5.36E+00
II	505927	505986	+	5.32E+00
II	506177	506236	+	5.46E+00
II	506427	506486	+	5.30E+00
II	506677	506736	+	5.32E+00
II	506927	506986	+	5.39E+00
II	507177	507236	+	5.46E+00
II	507427	507486	+	6.38E+00
II	507677	507736	+	5.23E+00
II	507927	507986	+	5.38E+00
II	508180	508239	+	5.43E+00
II	508427	508486	+	5.32E+00
II	508677	508736	+	5.41E+00
II	508927	508986	+	5.46E+00
II	509177	509236	+	5.34E+00
II	509427	509486	+	5.32E+00
II	509677	509736	+	5.48E+00
II	509927	509986	+	5.73E+00
II	510177	510236	+	5.30E+00
II	510427	510486	+	5.36E+00
II	510677	510736	+	5.46E+00
II	510927	510986	+	5.67E+00
II	511177	511236	+	5.32E+00
II	511427	511486	+	5.49E+00
II	511677	511736	+	5.25E+00
II	511927	511986	+	5.49E+00
II	512177	512236	+	5.43E+00
II	512427	512486	+	5.36E+00
II	512677	512736	+	5.36E+00
II	512930	512989	+	5.32E+00
II	513177	513236	+	5.23E+00
II	513427	513486	+	5.38E+00
II	513677	513736	+	5.43E+00
II	513927	513986	+	5.39E+00
II	514177	514236	+	5.46E+00
II	514427	514486	+	5.51E+00
II	514677	514736	+	5.39E+00
II	514927	514986	+	5.44E+00
II	515177	515236	+	5.41E+00
II	515427	515486	+	5.32E+00
II	515677	515736	+	6.64E+00
II	515927	515986	+	5.32E+00
II	516177	516236	+	5.32E+00
II	516427	516486	+	6.58E+00
II	516677	516736	+	5.49E+00
II	516927	516986	+	5.29E+00
II	517177	517236	+	5.30E+00
II	517427	517486	+	6.83E+00
II	517677	517736	+	7.64E+00
II	517927	517986	+	5.36E+00
II	518177	518236	+	5.43E+00
II	518427	518486	+	5.39E+00
II	518677	518736	+	5.32E+00
II	518927	518986	+	5.44E+00
II	519177	519236	+	5.34E+00
II	519427	519486	+	5.43E+00
II	519677	519736	+	5.13E+00
II	519930	519989	+	5.17E+00
II	520177	520236	+	5.39E+00
II	520312	520371	+	5.67E+00
II	520427	520486	+	5.38E+00
II	520677	520736	+	5.46E+00
II	520927	520986	+	5.29E+00
II	521177	521236	+	5.43E+00
II	521430	521489	+	5.43E+00
II	521677	521736	+	5.32E+00
II	521927	521986	+	5.55E+00
II	522177	522236	+	5.46E+00
II	522427	522486	+	5.49E+00
II	522677	522736	+	5.36E+00
II	522930	522989	+	5.64E+00
II	523177	523236	+	5.36E+00
II	523427	523486	+	5.49E+00
II	523677	523736	+	5.43E+00
II	523927	523986	+	5.39E+00
II	524177	524236	+	5.43E+00
II	524427	524486	+	5.32E+00
II	524677	524736	+	5.39E+00
II	524927	524986	+	5.88E+00
II	525177	525236	+	5.29E+00
II	525427	525486	+	5.46E+00
II	525680	525739	+	5.46E+00
II	525927	525986	+	5.54E+00
II	526177	526236	+	5.70E+00
II	526427	526486	+	5.99E+00
II	526677	526736	+	6.86E+00
II	526927	526986	+	5.70E+00
II	527177	527236	+	5.49E+00
II	527427	527486	+	5.61E+00
II	527677	527736	+	7.46E+00
II	527927	527986	+	5.32E+00
II	528181	528240	+	5.67E+00
II	528427	528486	+	5.39E+00
II	528677	528736	+	5.32E+00
II	528930	528989	+	5.43E+00
II	529177	529236	+	5.32E+00
II	529427	529486	+	5.39E+00
II	529677	529736	+	5.46E+00
II	529927	529986	+	5.39E+00
II	530180	530239	+	5.32E+00
II	530427	530486	+	5.27E+00
II	530677	530736	+	5.32E+00
II	530927	530986	+	5.38E+00
II	531177	531236	+	5.21E+00
II	531427	531486	+	5.43E+00
II	531677	531736	+	5.49E+00
II	531930	531989	+	5.43E+00
II	532177	532236	+	5.32E+00
II	532427	532486	+	5.32E+00
II	532677	532736	+	5.39E+00
II	532930	532989	+	5.54E+00
II	533177	533236	+	5.43E+00
II	533427	533486	+	5.38E+00
II	533677	533736	+	5.54E+00
II	533927	533986	+	5.49E+00
II	534177	534236	+	5.43E+00
II	534427	534486	+	5.39E+00
II	534677	534736	+	5.39E+00
II	534927	534986	+	5.44E+00
II	535177	535236	+	5.46E+00
II	535427	535486	+	5.38E+00
II	535677	535736	+	6.59E+00
II	535927	535986	+	8.74E+00
II	536177	536236	+	5.29E+00
II	536427	536486	+	5.32E+00
II	536677	536736	+	5.44E+00
II	536930	536989	+	5.25E+00
II	537177	537236	+	5.29E+00
II	537427	537486	+	5.32E+00
II	537677	537736	+	5.49E+00
II	537927	537986	+	5.39E+00
II	538177	538236	+	5.29E+00
II	538427	538486	+	5.39E+00
II	538677	538736	+	5.46E+00
II	538927	538986	+	5.44E+00
II	539177	539236	+	5.29E+00
II	539427	539486	+	5.52E+00
II	539677	539736	+	5.52E+00
II	539927	539986	+	5.36E+00
II	540177	540236	+	5.64E+00
II	540427	540486	+	5.85E+00
II	540677	540736	+	5.27E+00
II	540927	540986	+	5.49E+00
II	541180	541239	+	5.32E+00
II	541427	541486	+	5.25E+00
II	541677	541736	+	5.46E+00
II	541927	541986	+	5.29E+00
II	542177	542236	+	5.29E+00
II	542427	542486	+	5.54E+00
II	542677	542736	+	5.29E+00
II	542927	542986	+	5.39E+00
II	543177	543236	+	5.51E+00
II	543427	543486	+	5.29E+00
II	543677	543736	+	5.43E+00
II	543927	543986	+	5.43E+00
II	544177	544236	+	5.39E+00
II	544427	544486	+	5.43E+00
II	544677	544736	+	5.54E+00
II	544927	544986	+	5.30E+00
II	545177	545236	+	5.43E+00
II	545427	545486	+	5.43E+00
II	545677	545736	+	5.46E+00
II	545927	545986	+	5.30E+00
II	546177	546236	+	5.39E+00
II	546427	546486	+	5.49E+00
II	546677	546736	+	5.32E+00
II	546927	546986	+	5.52E+00
II	547177	547236	+	5.32E+00
II	547427	547486	+	5.36E+00
II	547677	547736	+	5.27E+00
II	547927	547986	+	5.36E+00
II	548177	548236	+	5.32E+00
II	548427	548486	+	5.38E+00
II	548680	548739	+	5.32E+00
II	548927	548986	+	5.46E+00
II	549177	549236	+	5.64E+00
II	549427	549486	+	5.49E+00
II	549677	549736	+	5.29E+00
II	549927	549986	+	5.46E+00
II	550184	550243	+	5.52E+00
II	550427	550486	+	5.64E+00
II	550677	550736	+	5.36E+00
II	550927	550986	+	5.58E+00
II	551177	551236	+	5.78E+00
II	551427	551486	+	5.49E+00
II	551677	551736	+	5.38E+00
II	551927	551986	+	5.36E+00
II	552177	552236	+	5.43E+00
II	552427	552486	+	5.36E+00
II	552677	552736	+	5.46E+00
II	552927	552986	+	5.25E+00
II	553177	553236	+	5.32E+00
II	553427	553486	+	5.32E+00
II	553677	553736	+	5.44E+00
II	553927	553986	+	5.39E+00
II	554177	554236	+	5.30E+00
II	554427	554486	+	5.49E+00
II	554677	554736	+	5.29E+00
II	554927	554986	+	5.41E+00
II	555177	555236	+	5.43E+00
II	555427	555486	+	5.41E+00
II	555677	555736	+	5.32E+00
II	555927	555986	+	5.58E+00
II	556177	556236	+	5.43E+00
II	556427	556486	+	5.78E+00
II	556677	556736	+	5.39E+00
II	556927	556986	+	5.39E+00
II	557180	557239	+	5.49E+00
II	557427	557486	+	5.25E+00
II	557677	557736	+	5.32E+00
II	557927	557986	+	5.46E+00
II	558177	558236	+	5.39E+00
II	558427	558486	+	5.23E+00
II	558677	558736	+	5.46E+00
II	558927	558986	+	5.36E+00
II	559181	559240	+	5.38E+00
II	559427	559486	+	6.10E+00
II	559677	559736	+	5.49E+00
II	559927	559986	+	5.38E+00
II	560177	560236	+	5.43E+00
II	560430	560489	+	5.43E+00
II	560677	560736	+	5.41E+00
II	560930	560989	+	5.58E+00
II	561177	561236	+	5.43E+00
II	561430	561489	+	5.36E+00
II	561680	561739	+	5.36E+00
II	561927	561986	+	5.58E+00
II	562177	562236	+	5.43E+00
II	562427	562486	+	5.49E+00
II	562677	562736	+	5.32E+00
II	562927	562986	+	5.25E+00
II	563177	563236	+	5.39E+00
II	563427	563486	+	5.39E+00
II	563677	563736	+	5.27E+00
II	563930	563989	+	5.61E+00
II	564177	564236	+	5.46E+00
II	564427	564486	+	5.29E+00
II	564677	564736	+	5.21E+00
II	564927	564986	+	5.36E+00
II	565177	565236	+	5.43E+00
II	565427	565486	+	5.52E+00
II	565677	565736	+	5.32E+00
II	565927	565986	+	5.21E+00
II	566177	566236	+	5.48E+00
II	566427	566486	+	5.52E+00
II	566677	566736	+	5.55E+00
II	566927	566986	+	5.36E+00
II	567177	567236	+	5.36E+00
II	567427	567486	+	5.17E+00
II	567680	567739	+	5.21E+00
II	567927	567986	+	5.23E+00
II	568180	568239	+	5.41E+00
II	568427	568486	+	5.43E+00
II	568677	568736	+	5.25E+00
II	568927	568986	+	5.32E+00
II	569427	569486	+	5.25E+00
II	569680	569739	+	5.55E+00
II	569927	569986	+	5.49E+00
II	570177	570236	+	5.49E+00
II	570427	570486	+	5.41E+00
II	570677	570736	+	5.44E+00
II	570927	570986	+	5.54E+00
II	571177	571236	+	5.95E+00
II	571427	571486	+	5.58E+00
II	571677	571736	+	5.52E+00
II	571927	571986	+	6.39E+00
II	572177	572236	+	5.93E+00
II	572427	572486	+	6.07E+00
II	572677	572736	+	5.81E+00
II	572930	572989	+	5.66E+00
II	573177	573236	+	5.39E+00
II	573427	573486	+	5.36E+00
II	573677	573736	+	5.77E+00
II	573927	573986	+	5.69E+00
II	574177	574236	+	5.48E+00
II	574430	574489	+	5.46E+00
II	574677	574736	+	5.34E+00
II	574927	574986	+	5.46E+00
II	575177	575236	+	5.17E+00
II	575427	575486	+	5.25E+00
II	575677	575736	+	5.32E+00
II	575927	575986	+	5.44E+00
II	576177	576236	+	5.36E+00
II	576427	576486	+	5.41E+00
II	576677	576736	+	5.32E+00
II	576927	576986	+	5.32E+00
II	577180	577239	+	5.36E+00
II	577427	577486	+	5.49E+00
II	577677	577736	+	5.34E+00
II	577927	577986	+	5.32E+00
II	578177	578236	+	5.52E+00
II	578427	578486	+	5.46E+00
II	578680	578739	+	5.29E+00
II	578927	578986	+	6.94E+00
II	579177	579236	+	8.41E+00
II	579677	579736	+	9.68E+00
II	579927	579986	+	9.05E+00
II	580177	580236	+	5.19E+00
II	580427	580486	+	5.39E+00
II	580677	580736	+	5.49E+00
II	580927	580986	+	5.36E+00
II	581177	581236	+	5.27E+00
II	581427	581486	+	5.61E+00
II	581677	581736	+	6.00E+00
II	581927	581986	+	5.79E+00
II	582177	582236	+	5.61E+00
II	582430	582489	+	5.39E+00
II	582677	582736	+	5.44E+00
II	582927	582986	+	5.49E+00
II	583177	583236	+	5.29E+00
II	583427	583486	+	5.52E+00
II	583677	583736	+	6.11E+00
II	583927	583986	+	5.32E+00
II	584177	584236	+	5.52E+00
II	584427	584486	+	5.49E+00
II	584677	584736	+	5.52E+00
II	584927	584986	+	5.48E+00
II	585177	585236	+	5.44E+00
II	585427	585486	+	5.46E+00
II	585677	585736	+	5.29E+00
II	585927	585986	+	5.43E+00
II	586177	586236	+	5.36E+00
II	586427	586486	+	5.39E+00
II	586677	586736	+	5.29E+00
II	586927	586986	+	5.49E+00
II	587180	587239	+	5.36E+00
II	587427	587486	+	5.38E+00
II	587677	587736	+	5.29E+00
II	587927	587986	+	5.36E+00
II	588177	588236	+	5.32E+00
II	588427	588486	+	5.36E+00
II	588680	588739	+	5.39E+00
II	588927	588986	+	5.43E+00
II	589177	589236	+	5.39E+00
II	589427	589486	+	5.36E+00
II	589681	589740	+	5.46E+00
II	589927	589986	+	5.49E+00
II	590177	590236	+	5.41E+00
II	590427	590486	+	5.38E+00
II	590680	590739	+	5.43E+00
II	590927	590986	+	5.43E+00
II	591177	591236	+	5.48E+00
II	591427	591486	+	5.46E+00
II	591677	591736	+	5.36E+00
II	591927	591986	+	5.46E+00
II	592177	592236	+	5.25E+00
II	592427	592486	+	5.52E+00
II	592677	592736	+	5.17E+00
II	592927	592986	+	5.67E+00
II	593177	593236	+	5.43E+00
II	593405	593464	+	5.19E+00
II	593409	593468	+	5.39E+00
II	593655	593714	+	5.49E+00
II	593717	593776	+	5.25E+00
II	593927	593986	+	5.38E+00
II	594177	594236	+	5.36E+00
II	594427	594486	+	5.43E+00
II	594677	594736	+	5.44E+00
II	594927	594986	+	5.39E+00
II	595180	595239	+	5.32E+00
II	595427	595486	+	5.32E+00
II	595677	595736	+	5.38E+00
II	595927	595986	+	5.29E+00
II	596177	596236	+	5.17E+00
II	596427	596486	+	5.52E+00
II	596677	596736	+	5.70E+00
II	596927	596986	+	5.29E+00
II	597177	597236	+	5.30E+00
II	597427	597486	+	5.29E+00
II	597677	597736	+	5.46E+00
II	597927	597986	+	5.39E+00
II	598177	598236	+	5.46E+00
II	598427	598486	+	5.49E+00
II	598677	598736	+	5.64E+00
II	598927	598986	+	5.36E+00
II	599177	599236	+	5.41E+00
II	599427	599486	+	5.29E+00
II	599677	599736	+	5.39E+00
II	599927	599986	+	5.46E+00
II	600177	600236	+	5.32E+00
II	600430	600489	+	5.43E+00
II	600677	600736	+	5.39E+00
II	600927	600986	+	5.46E+00
II	601180	601239	+	5.29E+00
II	601427	601486	+	5.43E+00
II	601677	601736	+	7.22E+00
II	601927	601986	+	1.08E+01
II	602177	602236	+	5.54E+00
II	602427	602486	+	5.36E+00
II	602677	602736	+	5.34E+00
II	602927	602986	+	5.27E+00
II	603177	603236	+	5.39E+00
II	603427	603486	+	5.43E+00
II	603677	603736	+	6.04E+00
II	603927	603986	+	5.66E+00
II	604177	604236	+	5.46E+00
II	604427	604486	+	5.43E+00
II	604677	604736	+	5.34E+00
II	604927	604986	+	5.46E+00
II	605181	605240	+	5.43E+00
II	605427	605486	+	5.43E+00
II	605677	605736	+	5.25E+00
II	605927	605986	+	5.44E+00
II	606177	606236	+	5.46E+00
II	606427	606486	+	5.34E+00
II	606677	606736	+	5.32E+00
II	606927	606986	+	5.39E+00
II	607180	607239	+	5.29E+00
II	607427	607486	+	5.46E+00
II	607677	607736	+	5.21E+00
II	607927	607986	+	5.39E+00
II	608177	608236	+	5.38E+00
II	608427	608486	+	5.58E+00
II	608677	608736	+	5.78E+00
II	608927	608986	+	5.32E+00
II	609177	609236	+	5.36E+00
II	609427	609486	+	5.46E+00
II	609677	609736	+	5.27E+00
II	609927	609986	+	5.17E+00
II	610177	610236	+	5.41E+00
II	610427	610486	+	5.43E+00
II	610677	610736	+	5.43E+00
II	610930	610989	+	5.32E+00
II	611177	611236	+	5.60E+00
II	611427	611486	+	5.36E+00
II	611677	611736	+	5.52E+00
II	611927	611986	+	5.32E+00
II	612177	612236	+	5.49E+00
II	612427	612486	+	5.52E+00
II	612677	612736	+	5.39E+00
II	612927	612986	+	5.36E+00
II	613177	613236	+	5.98E+00
II	613427	613486	+	5.48E+00
II	613677	613736	+	5.46E+00
II	613927	613986	+	5.43E+00
II	614177	614236	+	5.36E+00
II	614427	614486	+	5.32E+00
II	614677	614736	+	5.29E+00
II	614927	614986	+	5.19E+00
II	615177	615236	+	5.39E+00
II	615427	615486	+	5.46E+00
II	615677	615736	+	5.39E+00
II	615927	615986	+	5.13E+00
II	616177	616236	+	5.32E+00
II	616427	616486	+	5.39E+00
II	616677	616736	+	5.21E+00
II	616927	616986	+	5.25E+00
II	617177	617236	+	5.46E+00
II	617427	617486	+	5.39E+00
II	617677	617736	+	5.43E+00
II	617927	617986	+	5.43E+00
II	618177	618236	+	5.46E+00
II	618427	618486	+	5.91E+00
II	618677	618736	+	5.25E+00
II	618927	618986	+	5.43E+00
II	619177	619236	+	5.98E+00
II	619427	619486	+	5.36E+00
II	619677	619736	+	5.36E+00
II	619927	619986	+	5.73E+00
II	620177	620236	+	5.61E+00
II	620427	620486	+	5.93E+00
II	620677	620736	+	5.39E+00
II	620927	620986	+	5.34E+00
II	621177	621236	+	5.29E+00
II	621427	621486	+	5.44E+00
II	621677	621736	+	5.23E+00
II	621927	621986	+	5.36E+00
II	622177	622236	+	5.39E+00
II	622427	622486	+	5.43E+00
II	622677	622736	+	5.49E+00
II	622927	622986	+	5.64E+00
II	623177	623236	+	5.32E+00
II	623427	623486	+	6.29E+00
II	623677	623736	+	6.39E+00
II	623927	623986	+	5.52E+00
II	624177	624236	+	5.48E+00
II	624427	624486	+	5.38E+00
II	624677	624736	+	5.48E+00
II	624927	624986	+	5.52E+00
II	625177	625236	+	5.32E+00
II	625427	625486	+	5.44E+00
II	625677	625736	+	5.25E+00
II	625927	625986	+	5.21E+00
II	626177	626236	+	7.20E+00
II	626367	626426	+	6.58E+00
II	626600	626659	+	6.95E+00
II	626677	626736	+	6.55E+00
II	626927	626986	+	5.88E+00
II	627177	627236	+	6.07E+00
II	627427	627486	+	5.86E+00
II	627677	627736	+	5.32E+00
II	627927	627986	+	5.51E+00
II	628177	628236	+	5.48E+00
II	628427	628486	+	5.29E+00
II	628677	628736	+	5.29E+00
II	628927	628986	+	5.36E+00
II	629177	629236	+	5.54E+00
II	629427	629486	+	6.21E+00
II	629677	629736	+	5.39E+00
II	629927	629986	+	5.21E+00
II	630177	630236	+	5.46E+00
II	630427	630486	+	5.39E+00
II	630677	630736	+	5.91E+00
II	630927	630986	+	5.46E+00
II	631177	631236	+	5.36E+00
II	631427	631486	+	6.00E+00
II	631677	631736	+	5.60E+00
II	631927	631986	+	5.85E+00
II	632177	632236	+	5.25E+00
II	632427	632486	+	5.39E+00
II	632680	632739	+	5.46E+00
II	632930	632989	+	5.34E+00
II	633177	633236	+	5.32E+00
II	633427	633486	+	5.32E+00
II	633680	633739	+	5.46E+00
II	633927	633986	+	5.46E+00
II	634177	634236	+	5.29E+00
II	634427	634486	+	5.39E+00
II	634677	634736	+	5.32E+00
II	634927	634986	+	5.39E+00
II	635177	635236	+	5.39E+00
II	635427	635486	+	5.43E+00
II	635677	635736	+	5.43E+00
II	635927	635986	+	5.51E+00
II	636177	636236	+	5.36E+00
II	636427	636486	+	5.51E+00
II	636677	636736	+	5.32E+00
II	636927	636986	+	5.25E+00
II	637177	637236	+	5.34E+00
II	637427	637486	+	5.46E+00
II	637677	637736	+	5.48E+00
II	637927	637986	+	5.32E+00
II	638177	638236	+	5.34E+00
II	638427	638486	+	5.17E+00
II	638677	638736	+	6.07E+00
II	638927	638986	+	6.14E+00
II	639180	639239	+	5.52E+00
II	639427	639486	+	5.55E+00
II	639677	639736	+	5.34E+00
II	639927	639986	+	5.41E+00
II	640177	640236	+	5.32E+00
II	640427	640486	+	5.36E+00
II	640677	640736	+	5.64E+00
II	640927	640986	+	5.38E+00
II	641177	641236	+	5.39E+00
II	641427	641486	+	5.61E+00
II	641677	641736	+	5.49E+00
II	641927	641986	+	5.52E+00
II	642177	642236	+	5.39E+00
II	642427	642486	+	5.88E+00
II	642677	642736	+	5.43E+00
II	642927	642986	+	5.46E+00
II	643177	643236	+	5.55E+00
II	643430	643489	+	5.95E+00
II	643677	643736	+	5.39E+00
II	643931	643990	+	5.39E+00
II	644177	644236	+	5.36E+00
II	644427	644486	+	5.36E+00
II	644680	644739	+	5.55E+00
II	644927	644986	+	5.23E+00
II	645177	645236	+	5.29E+00
II	645427	645486	+	5.32E+00
II	645677	645736	+	5.29E+00
II	645927	645986	+	5.43E+00
II	646177	646236	+	5.39E+00
II	646427	646486	+	5.39E+00
II	646677	646736	+	5.43E+00
II	646927	646986	+	5.46E+00
II	647177	647236	+	5.25E+00
II	647427	647486	+	5.32E+00
II	647677	647736	+	5.38E+00
II	647927	647986	+	5.43E+00
II	648177	648236	+	5.32E+00
II	648427	648486	+	5.19E+00
II	648677	648736	+	5.32E+00
II	648927	648986	+	5.44E+00
II	649177	649236	+	5.43E+00
II	649427	649486	+	5.32E+00
II	649677	649736	+	5.36E+00
II	649927	649986	+	5.49E+00
II	650177	650236	+	5.43E+00
II	650427	650486	+	5.44E+00
II	650677	650736	+	5.43E+00
II	650927	650986	+	5.34E+00
II	651180	651239	+	5.39E+00
II	651427	651486	+	5.29E+00
II	651677	651736	+	5.46E+00
II	651927	651986	+	5.38E+00
II	652177	652236	+	5.32E+00
II	652427	652486	+	5.36E+00
II	652677	652736	+	5.27E+00
II	652927	652986	+	5.44E+00
II	653177	653236	+	5.43E+00
II	653427	653486	+	5.32E+00
II	653677	653736	+	5.36E+00
II	653927	653986	+	5.48E+00
II	654177	654236	+	5.49E+00
II	654427	654486	+	5.32E+00
II	654677	654736	+	5.29E+00
II	654927	654986	+	5.39E+00
II	655177	655236	+	5.46E+00
II	655427	655486	+	5.39E+00
II	655677	655736	+	5.55E+00
II	655930	655989	+	5.21E+00
II	656177	656236	+	5.29E+00
II	656427	656486	+	5.32E+00
II	656677	656736	+	5.49E+00
II	656930	656989	+	5.46E+00
II	657177	657236	+	5.29E+00
II	657427	657486	+	5.30E+00
II	657677	657736	+	5.36E+00
II	657927	657986	+	5.36E+00
II	658177	658236	+	5.21E+00
II	658427	658486	+	5.61E+00
II	658677	658736	+	5.36E+00
II	658927	658986	+	5.39E+00
II	659177	659236	+	5.46E+00
II	659427	659486	+	5.79E+00
II	659677	659736	+	5.75E+00
II	659927	659986	+	5.63E+00
II	660177	660236	+	5.46E+00
II	660427	660486	+	5.36E+00
II	660677	660736	+	5.29E+00
II	660927	660986	+	5.21E+00
II	661177	661236	+	5.36E+00
II	661427	661486	+	5.36E+00
II	661677	661736	+	5.49E+00
II	661927	661986	+	5.25E+00
II	662177	662236	+	5.30E+00
II	662427	662486	+	5.39E+00
II	662677	662736	+	5.54E+00
II	662927	662986	+	5.36E+00
II	663177	663236	+	5.46E+00
II	663427	663486	+	5.34E+00
II	663677	663736	+	5.51E+00
II	663931	663990	+	5.49E+00
II	664177	664236	+	5.29E+00
II	664427	664486	+	5.43E+00
II	664677	664736	+	5.43E+00
II	664927	664986	+	5.39E+00
II	665177	665236	+	5.46E+00
II	665427	665486	+	5.30E+00
II	665683	665742	+	5.43E+00
II	665927	665986	+	5.36E+00
II	666180	666239	+	5.36E+00
II	666427	666486	+	5.13E+00
II	666677	666736	+	5.32E+00
II	666927	666986	+	5.36E+00
II	667177	667236	+	5.32E+00
II	667427	667486	+	5.41E+00
II	667677	667736	+	5.43E+00
II	667927	667986	+	5.25E+00
II	668177	668236	+	5.23E+00
II	668430	668489	+	5.25E+00
II	668677	668736	+	5.52E+00
II	668927	668986	+	5.46E+00
II	669177	669236	+	5.32E+00
II	669427	669486	+	5.34E+00
II	669677	669736	+	5.17E+00
II	669927	669986	+	5.49E+00
II	670177	670236	+	5.39E+00
II	670532	670591	+	5.39E+00
II	670572	670631	+	5.39E+00
II	670652	670711	+	5.39E+00
II	670717	670776	+	5.46E+00
II	671677	671736	+	5.49E+00
II	671847	671906	+	5.48E+00
II	671927	671986	+	5.39E+00
II	672180	672239	+	5.21E+00
II	672430	672489	+	5.44E+00
II	672677	672736	+	5.54E+00
II	672927	672986	+	5.39E+00
II	673177	673236	+	5.41E+00
II	673427	673486	+	5.52E+00
II	673677	673736	+	5.30E+00
II	673927	673986	+	5.29E+00
II	674177	674236	+	5.30E+00
II	674427	674486	+	5.39E+00
II	674677	674736	+	5.38E+00
II	674927	674986	+	5.25E+00
II	675177	675236	+	5.49E+00
II	675427	675486	+	5.36E+00
II	675677	675736	+	5.39E+00
II	675927	675986	+	5.43E+00
II	676177	676236	+	5.48E+00
II	676677	676736	+	5.43E+00
II	676927	676986	+	5.46E+00
II	677177	677236	+	5.36E+00
II	677427	677486	+	5.46E+00
II	677677	677736	+	5.46E+00
II	677930	677989	+	5.32E+00
II	678177	678236	+	5.51E+00
II	678427	678486	+	5.36E+00
II	678677	678736	+	5.36E+00
II	678927	678986	+	5.39E+00
II	679177	679236	+	5.39E+00
II	679427	679486	+	5.39E+00
II	679677	679736	+	5.43E+00
II	679927	679986	+	5.49E+00
II	680177	680236	+	5.46E+00
II	680427	680486	+	5.39E+00
II	680677	680736	+	5.34E+00
II	680927	680986	+	5.46E+00
II	681177	681236	+	5.41E+00
II	681427	681486	+	5.58E+00
II	681677	681736	+	5.49E+00
II	681927	681986	+	5.34E+00
II	682177	682236	+	5.39E+00
II	682427	682486	+	5.52E+00
II	682677	682736	+	5.49E+00
II	682927	682986	+	5.39E+00
II	683177	683236	+	5.27E+00
II	683427	683486	+	5.17E+00
II	683677	683736	+	5.36E+00
II	683930	683989	+	5.29E+00
II	684177	684236	+	5.43E+00
II	684427	684486	+	5.29E+00
II	684677	684736	+	5.54E+00
II	684927	684986	+	5.49E+00
II	685177	685236	+	5.64E+00
II	685427	685486	+	5.36E+00
II	685677	685736	+	5.43E+00
II	685927	685986	+	5.43E+00
II	686177	686236	+	5.49E+00
II	686427	686486	+	5.21E+00
II	686677	686736	+	5.34E+00
II	686927	686986	+	5.46E+00
II	687180	687239	+	5.49E+00
II	687427	687486	+	5.46E+00
II	687677	687736	+	5.39E+00
II	687927	687986	+	5.36E+00
II	688177	688236	+	5.52E+00
II	688427	688486	+	5.46E+00
II	688677	688736	+	5.55E+00
II	688927	688986	+	5.49E+00
II	689177	689236	+	5.46E+00
II	689427	689486	+	5.55E+00
II	689517	689576	+	5.46E+00
II	689987	690046	+	5.36E+00
II	690677	690736	+	5.46E+00
II	690689	690748	+	5.29E+00
II	691041	691100	+	5.44E+00
II	691277	691336	+	5.43E+00
II	691483	691542	+	5.29E+00
II	692430	692489	+	5.46E+00
II	692677	692736	+	5.44E+00
II	692787	692846	+	5.49E+00
II	693635	693694	+	5.39E+00
II	693791	693850	+	5.43E+00
II	693811	693870	+	5.43E+00
II	694003	694062	+	5.39E+00
II	694427	694486	+	5.39E+00
II	694635	694694	+	5.34E+00
II	694703	694762	+	5.38E+00
II	694761	694820	+	5.49E+00
II	694849	694908	+	5.46E+00
II	694857	694916	+	5.49E+00
II	694927	694986	+	5.46E+00
II	695113	695172	+	5.46E+00
II	695209	695268	+	5.30E+00
II	695427	695486	+	5.29E+00
II	695709	695768	+	5.52E+00
II	695743	695802	+	5.49E+00
II	695871	695930	+	5.36E+00
II	695897	695956	+	5.61E+00
II	695954	696013	+	5.36E+00
II	696677	696736	+	5.43E+00
II	697177	697236	+	5.43E+00
II	697680	697739	+	5.39E+00
II	698177	698236	+	5.30E+00
II	698427	698486	+	5.43E+00
II	698677	698736	+	5.17E+00
II	698927	698986	+	5.41E+00
II	699177	699236	+	5.29E+00
II	699427	699486	+	5.34E+00
II	699677	699736	+	5.41E+00
II	699927	699986	+	5.32E+00
II	700177	700236	+	5.29E+00
II	700427	700486	+	5.39E+00
II	700677	700736	+	5.21E+00
II	700927	700986	+	5.39E+00
II	701177	701236	+	5.43E+00
II	701427	701486	+	5.29E+00
II	701677	701736	+	5.32E+00
II	701927	701986	+	5.43E+00
II	702177	702236	+	5.49E+00
II	702427	702486	+	5.51E+00
II	702677	702736	+	5.39E+00
II	702927	702986	+	5.49E+00
II	703177	703236	+	5.39E+00
II	703427	703486	+	5.52E+00
II	703677	703736	+	5.34E+00
II	703927	703986	+	5.46E+00
II	704177	704236	+	5.39E+00
II	704427	704486	+	5.29E+00
II	704677	704736	+	5.46E+00
II	704927	704986	+	5.29E+00
II	705183	705242	+	5.46E+00
II	705427	705486	+	5.52E+00
II	705677	705736	+	5.39E+00
II	705927	705986	+	9.38E+00
II	706177	706236	+	5.39E+00
II	706427	706486	+	5.25E+00
II	706677	706736	+	5.36E+00
II	706927	706986	+	5.36E+00
II	707177	707236	+	5.32E+00
II	707427	707486	+	5.29E+00
II	707677	707736	+	5.43E+00
II	707927	707986	+	5.39E+00
II	708177	708236	+	5.29E+00
II	708427	708486	+	5.23E+00
II	708677	708736	+	5.43E+00
II	708927	708986	+	5.52E+00
II	709177	709236	+	5.32E+00
II	709427	709486	+	5.39E+00
II	709677	709736	+	5.39E+00
II	709927	709986	+	5.21E+00
II	710180	710239	+	5.41E+00
II	710427	710486	+	5.46E+00
II	710680	710739	+	5.61E+00
II	710927	710986	+	5.91E+00
II	711177	711236	+	5.39E+00
II	711427	711486	+	5.64E+00
II	711680	711739	+	5.38E+00
II	711927	711986	+	5.49E+00
II	712177	712236	+	5.36E+00
II	712427	712486	+	5.38E+00
II	712677	712736	+	5.34E+00
II	712927	712986	+	5.27E+00
II	713177	713236	+	5.39E+00
II	713427	713486	+	5.58E+00
II	713677	713736	+	6.66E+00
II	713927	713986	+	5.63E+00
II	714177	714236	+	5.29E+00
II	714427	714486	+	5.32E+00
II	714677	714736	+	5.43E+00
II	714927	714986	+	5.36E+00
II	715177	715236	+	5.34E+00
II	715427	715486	+	9.00E+00
II	715677	715736	+	5.32E+00
II	715927	715986	+	5.43E+00
II	716177	716236	+	1.06E+01
II	716430	716489	+	5.36E+00
II	716677	716736	+	5.39E+00
II	716927	716986	+	5.30E+00
II	717177	717236	+	5.44E+00
II	717427	717486	+	5.34E+00
II	717677	717736	+	5.36E+00
II	717927	717986	+	5.39E+00
II	718177	718236	+	7.66E+00
II	718427	718486	+	5.49E+00
II	718680	718739	+	6.32E+00
II	718927	718986	+	5.52E+00
II	719177	719236	+	5.32E+00
II	719427	719486	+	5.25E+00
II	719677	719736	+	5.46E+00
II	719927	719986	+	5.46E+00
II	720177	720236	+	5.38E+00
II	720427	720486	+	5.32E+00
II	720677	720736	+	5.46E+00
II	720927	720986	+	5.43E+00
II	721177	721236	+	5.55E+00
II	721427	721486	+	5.32E+00
II	721677	721736	+	5.57E+00
II	721927	721986	+	5.49E+00
II	722177	722236	+	5.43E+00
II	722427	722486	+	5.32E+00
II	722680	722739	+	5.32E+00
II	722927	722986	+	5.43E+00
II	723177	723236	+	5.29E+00
II	723427	723486	+	5.49E+00
II	723677	723736	+	5.39E+00
II	723927	723986	+	5.46E+00
II	724181	724240	+	5.49E+00
II	724427	724486	+	5.52E+00
II	724677	724736	+	5.29E+00
II	724927	724986	+	5.36E+00
II	725177	725236	+	5.41E+00
II	725427	725486	+	5.43E+00
II	725677	725736	+	5.36E+00
II	725930	725989	+	5.34E+00
II	726177	726236	+	5.41E+00
II	726427	726486	+	5.32E+00
II	726677	726736	+	5.36E+00
II	726927	726986	+	5.43E+00
II	727177	727236	+	5.34E+00
II	727427	727486	+	5.43E+00
II	727677	727736	+	5.36E+00
II	727927	727986	+	5.46E+00
II	728177	728236	+	5.36E+00
II	728427	728486	+	5.46E+00
II	728677	728736	+	5.39E+00
II	728930	728989	+	5.43E+00
II	729177	729236	+	5.39E+00
II	729427	729486	+	5.48E+00
II	729677	729736	+	5.34E+00
II	729927	729986	+	5.49E+00
II	730177	730236	+	5.39E+00
II	730427	730486	+	5.51E+00
II	730677	730736	+	5.46E+00
II	730927	730986	+	5.44E+00
II	731177	731236	+	5.36E+00
II	731427	731486	+	5.30E+00
II	731677	731736	+	5.32E+00
II	731930	731989	+	5.21E+00
II	732177	732236	+	6.00E+00
II	732427	732486	+	5.38E+00
II	732677	732736	+	5.81E+00
II	732927	732986	+	5.29E+00
II	733177	733236	+	5.34E+00
II	733427	733486	+	5.48E+00
II	733677	733736	+	5.55E+00
II	733927	733986	+	5.32E+00
II	734177	734236	+	5.54E+00
II	734430	734489	+	5.46E+00
II	734677	734736	+	5.17E+00
II	734927	734986	+	5.43E+00
II	735177	735236	+	5.41E+00
II	735427	735486	+	5.46E+00
II	735677	735736	+	5.46E+00
II	735927	735986	+	5.61E+00
II	736177	736236	+	5.61E+00
II	736427	736486	+	5.39E+00
II	736677	736736	+	5.79E+00
II	736927	736986	+	8.08E+00
II	737180	737239	+	6.53E+00
II	737427	737486	+	5.36E+00
II	737677	737736	+	5.36E+00
II	737930	737989	+	5.41E+00
II	738177	738236	+	5.43E+00
II	738427	738486	+	5.36E+00
II	738677	738736	+	5.60E+00
II	738933	738992	+	5.46E+00
II	739177	739236	+	5.43E+00
II	739427	739486	+	5.29E+00
II	739682	739741	+	5.36E+00
II	740177	740236	+	5.52E+00
II	740427	740486	+	5.21E+00
II	740677	740736	+	5.48E+00
II	740927	740986	+	5.36E+00
II	741177	741236	+	5.54E+00
II	741427	741486	+	5.52E+00
II	741677	741736	+	5.32E+00
II	741927	741986	+	5.34E+00
II	742177	742236	+	5.29E+00
II	742427	742486	+	5.36E+00
II	742677	742736	+	5.49E+00
II	742927	742986	+	5.36E+00
II	743177	743236	+	5.21E+00
II	743427	743486	+	5.58E+00
II	743677	743736	+	5.49E+00
II	743927	743986	+	5.25E+00
II	744177	744236	+	5.54E+00
II	744427	744486	+	5.36E+00
II	744677	744736	+	5.25E+00
II	744761	744820	+	5.52E+00
II	744927	744986	+	5.23E+00
II	745177	745236	+	5.30E+00
II	745427	745486	+	5.36E+00
II	745677	745736	+	5.46E+00
II	745927	745986	+	5.52E+00
II	746183	746242	+	5.38E+00
II	746427	746486	+	5.17E+00
II	746677	746736	+	5.29E+00
II	746927	746986	+	5.36E+00
II	747177	747236	+	5.25E+00
II	747427	747486	+	5.43E+00
II	747680	747739	+	5.32E+00
II	747927	747986	+	5.46E+00
II	748180	748239	+	5.29E+00
II	748427	748486	+	5.43E+00
II	748680	748739	+	5.36E+00
II	748927	748986	+	6.17E+00
II	749177	749236	+	5.30E+00
II	749427	749486	+	5.32E+00
II	749677	749736	+	5.43E+00
II	749927	749986	+	5.43E+00
II	750177	750236	+	5.39E+00
II	750427	750486	+	5.39E+00
II	750680	750739	+	5.38E+00
II	750927	750986	+	5.39E+00
II	751177	751236	+	5.78E+00
II	751427	751486	+	5.21E+00
II	751677	751736	+	5.48E+00
II	751927	751986	+	5.74E+00
II	752177	752236	+	5.43E+00
II	752427	752486	+	5.64E+00
II	752677	752736	+	5.46E+00
II	752927	752986	+	5.34E+00
II	753177	753236	+	5.55E+00
II	753427	753486	+	5.46E+00
II	753677	753736	+	5.61E+00
II	753927	753986	+	5.46E+00
II	754177	754236	+	5.39E+00
II	754427	754486	+	5.38E+00
II	754677	754736	+	5.36E+00
II	754927	754986	+	8.58E+00
II	755177	755236	+	7.07E+00
II	755427	755486	+	5.39E+00
II	755677	755736	+	5.32E+00
II	755927	755986	+	5.39E+00
II	756177	756236	+	5.44E+00
II	756427	756486	+	5.38E+00
II	756677	756736	+	5.52E+00
II	756927	756986	+	5.39E+00
II	757177	757236	+	5.32E+00
II	757434	757493	+	5.43E+00
II	757677	757736	+	5.43E+00
II	757931	757990	+	5.32E+00
II	758177	758236	+	5.43E+00
II	758427	758486	+	5.39E+00
II	758677	758736	+	5.39E+00
II	758930	758989	+	5.43E+00
II	759177	759236	+	5.36E+00
II	759427	759486	+	5.39E+00
II	759677	759736	+	5.32E+00
II	759927	759986	+	5.52E+00
II	760177	760236	+	5.39E+00
II	760430	760489	+	5.29E+00
II	760677	760736	+	5.32E+00
II	760927	760986	+	5.52E+00
II	761177	761236	+	5.46E+00
II	761427	761486	+	5.36E+00
II	761677	761736	+	5.43E+00
II	761927	761986	+	5.25E+00
II	762177	762236	+	5.43E+00
II	762430	762489	+	5.39E+00
II	762677	762736	+	5.46E+00
II	762927	762986	+	5.43E+00
II	763177	763236	+	5.43E+00
II	763427	763486	+	5.41E+00
II	763677	763736	+	5.36E+00
II	763927	763986	+	5.36E+00
II	764177	764236	+	5.39E+00
II	764427	764486	+	5.43E+00
II	764677	764736	+	5.49E+00
II	764927	764986	+	5.39E+00
II	765177	765236	+	5.39E+00
II	765427	765486	+	5.39E+00
II	765677	765736	+	5.48E+00
II	765927	765986	+	5.29E+00
II	766177	766236	+	5.32E+00
II	766427	766486	+	5.49E+00
II	766677	766736	+	5.43E+00
II	766927	766986	+	5.30E+00
II	767177	767236	+	5.46E+00
II	767427	767486	+	5.83E+00
II	767677	767736	+	5.32E+00
II	767927	767986	+	5.39E+00
II	768177	768236	+	5.38E+00
II	768427	768486	+	5.39E+00
II	768677	768736	+	5.39E+00
II	768927	768986	+	5.49E+00
II	769177	769236	+	5.36E+00
II	769427	769486	+	5.39E+00
II	769682	769741	+	5.39E+00
II	769930	769989	+	7.65E+00
II	770180	770239	+	5.43E+00
II	770427	770486	+	5.81E+00
II	770677	770736	+	6.64E+00
II	770927	770986	+	5.41E+00
II	771177	771236	+	5.39E+00
II	771427	771486	+	5.43E+00
II	771677	771736	+	5.52E+00
II	771927	771986	+	5.32E+00
II	772177	772236	+	5.49E+00
II	772427	772486	+	5.61E+00
II	772677	772736	+	5.98E+00
II	772927	772986	+	5.29E+00
II	773177	773236	+	5.36E+00
II	773427	773486	+	5.32E+00
II	773677	773736	+	5.49E+00
II	773927	773986	+	5.49E+00
II	774180	774239	+	5.55E+00
II	774427	774486	+	5.32E+00
II	774677	774736	+	5.36E+00
II	774927	774986	+	5.25E+00
II	775180	775239	+	5.49E+00
II	775427	775486	+	5.39E+00
II	775677	775736	+	5.34E+00
II	775927	775986	+	5.43E+00
II	776177	776236	+	5.39E+00
II	776427	776486	+	5.46E+00
II	776677	776736	+	5.41E+00
II	776930	776989	+	5.29E+00
II	777177	777236	+	5.29E+00
II	777427	777486	+	5.29E+00
II	777677	777736	+	5.34E+00
II	777927	777986	+	5.32E+00
II	778177	778236	+	5.55E+00
II	778427	778486	+	5.41E+00
II	778677	778736	+	5.32E+00
II	778927	778986	+	5.29E+00
II	779177	779236	+	5.32E+00
II	779427	779486	+	5.34E+00
II	779677	779736	+	5.49E+00
II	779927	779986	+	5.32E+00
II	780180	780239	+	5.36E+00
II	780427	780486	+	5.25E+00
II	780677	780736	+	5.38E+00
II	780927	780986	+	5.44E+00
II	781177	781236	+	5.34E+00
II	781427	781486	+	5.38E+00
II	781677	781736	+	5.39E+00
II	781927	781986	+	5.46E+00
II	782180	782239	+	5.36E+00
II	782427	782486	+	5.36E+00
II	782677	782736	+	5.43E+00
II	782927	782986	+	5.49E+00
II	783177	783236	+	5.32E+00
II	783427	783486	+	5.21E+00
II	783677	783736	+	5.21E+00
II	783927	783986	+	5.21E+00
II	784177	784236	+	5.36E+00
II	784427	784486	+	5.29E+00
II	784677	784736	+	5.32E+00
II	784927	784986	+	5.38E+00
II	785177	785236	+	5.52E+00
II	785427	785486	+	5.49E+00
II	785677	785736	+	5.29E+00
II	785932	785991	+	5.49E+00
II	786177	786236	+	5.34E+00
II	786427	786486	+	5.39E+00
II	786677	786736	+	6.00E+00
II	786927	786986	+	5.23E+00
II	787177	787236	+	5.36E+00
II	787427	787486	+	5.39E+00
II	787677	787736	+	5.49E+00
II	787927	787986	+	5.29E+00
II	788183	788242	+	5.46E+00
II	788427	788486	+	5.29E+00
II	788677	788736	+	5.39E+00
II	788927	788986	+	5.39E+00
II	789177	789236	+	5.43E+00
II	789427	789486	+	5.38E+00
II	789677	789736	+	5.36E+00
II	789927	789986	+	5.61E+00
II	790177	790236	+	5.32E+00
II	790427	790486	+	5.41E+00
II	790677	790736	+	5.49E+00
II	790927	790986	+	5.38E+00
II	791177	791236	+	5.46E+00
II	791427	791486	+	5.38E+00
II	791677	791736	+	5.55E+00
II	791927	791986	+	5.32E+00
II	792177	792236	+	5.36E+00
II	792427	792486	+	5.36E+00
II	792677	792736	+	5.38E+00
II	792927	792986	+	5.49E+00
II	793177	793236	+	5.32E+00
II	793427	793486	+	5.46E+00
II	793677	793736	+	6.19E+00
II	793927	793986	+	5.46E+00
II	794177	794236	+	5.51E+00
II	794427	794486	+	5.25E+00
II	794677	794736	+	5.32E+00
II	794927	794986	+	5.67E+00
II	795177	795236	+	5.39E+00
II	795427	795486	+	5.36E+00
II	795677	795736	+	5.36E+00
II	795927	795986	+	5.49E+00
II	796177	796236	+	5.29E+00
II	796427	796486	+	5.46E+00
II	796677	796736	+	5.57E+00
II	796927	796986	+	5.34E+00
II	797177	797236	+	5.55E+00
II	797427	797486	+	5.36E+00
II	797677	797736	+	5.39E+00
II	797927	797986	+	5.43E+00
II	798177	798236	+	5.43E+00
II	798427	798486	+	5.75E+00
II	798677	798736	+	5.61E+00
II	798927	798986	+	5.48E+00
II	799177	799236	+	5.49E+00
II	799427	799486	+	5.52E+00
II	799677	799736	+	5.34E+00
II	799927	799986	+	5.29E+00
II	800177	800236	+	5.34E+00
II	800427	800486	+	5.34E+00
II	800677	800736	+	5.49E+00
II	800927	800986	+	5.36E+00
II	801177	801236	+	5.36E+00
II	801427	801486	+	5.41E+00
II	801677	801736	+	5.39E+00
II	801927	801986	+	5.39E+00
II	802177	802236	+	5.38E+00
II	802427	802486	+	5.43E+00
II	802677	802736	+	5.32E+00
II	802927	802986	+	5.41E+00
II	803180	803239	+	5.43E+00
II	803430	803489	+	5.19E+00
II	803677	803736	+	5.39E+00
II	803927	803986	+	5.38E+00
II	804180	804239	+	5.36E+00
II	804430	804489	+	5.43E+00
II	804677	804736	+	5.29E+00
II	804927	804986	+	5.32E+00
II	805177	805236	+	5.36E+00
II	805427	805486	+	5.43E+00
II	805677	805736	+	5.38E+00
II	805927	805986	+	5.36E+00
II	806177	806236	+	5.52E+00
II	806427	806486	+	5.34E+00
II	806677	806736	+	6.52E+00
II	806927	806986	+	5.44E+00
II	807177	807236	+	5.32E+00
II	807430	807489	+	5.43E+00
II	807677	807736	+	5.36E+00
II	807927	807986	+	5.21E+00
II	808177	808236	+	5.46E+00
II	808427	808486	+	5.39E+00
II	808677	808736	+	5.55E+00
II	808927	808986	+	5.39E+00
II	809177	809236	+	5.75E+00
II	809427	809486	+	5.21E+00
II	809677	809736	+	5.43E+00
II	809927	809986	+	5.38E+00
II	810177	810236	+	5.39E+00
II	810427	810486	+	5.36E+00
II	810677	810736	+	5.21E+00
II	810927	810986	+	5.32E+00
II	811177	811236	+	5.83E+00
II	811427	811486	+	6.07E+00
II	811677	811736	+	5.55E+00
II	811927	811986	+	5.46E+00
II	812177	812236	+	5.39E+00
II	812427	812486	+	5.29E+00
II	812677	812736	+	5.36E+00
II	812927	812986	+	5.38E+00
II	813177	813236	+	5.38E+00
II	813427	813486	+	5.39E+00
II	813677	813736	+	5.49E+00
II	813927	813986	+	5.46E+00
II	814177	814236	+	5.52E+00
II	814430	814489	+	5.39E+00
II	814677	814736	+	5.43E+00
II	814927	814986	+	5.49E+00
II	815177	815236	+	5.25E+00
II	815427	815486	+	5.52E+00
II	815677	815736	+	5.43E+00
II	815927	815986	+	5.58E+00
II	816180	816239	+	5.49E+00
II	816427	816486	+	5.48E+00
II	816677	816736	+	5.48E+00
II	816927	816986	+	5.70E+00
II	817177	817236	+	5.32E+00
II	817427	817486	+	5.52E+00
II	817677	817736	+	5.32E+00
II	817927	817986	+	5.46E+00
II	818177	818236	+	5.77E+00
II	818427	818486	+	5.32E+00
II	818677	818736	+	5.39E+00
II	818927	818986	+	5.36E+00
II	819177	819236	+	5.52E+00
II	819427	819486	+	5.29E+00
II	819677	819736	+	5.38E+00
II	819927	819986	+	5.46E+00
II	820177	820236	+	5.29E+00
II	820431	820490	+	5.29E+00
II	820677	820736	+	5.39E+00
II	820927	820986	+	5.58E+00
II	821177	821236	+	5.29E+00
II	821427	821486	+	5.39E+00
II	821677	821736	+	5.46E+00
II	821930	821989	+	5.39E+00
II	822177	822236	+	5.36E+00
II	822430	822489	+	5.36E+00
II	822677	822736	+	5.39E+00
II	822927	822986	+	5.58E+00
II	823177	823236	+	5.49E+00
II	823427	823486	+	5.46E+00
II	823677	823736	+	5.49E+00
II	823927	823986	+	5.41E+00
II	824177	824236	+	5.44E+00
II	824427	824486	+	5.46E+00
II	824677	824736	+	5.43E+00
II	824927	824986	+	5.25E+00
II	825180	825239	+	5.52E+00
II	825427	825486	+	5.34E+00
II	825677	825736	+	5.36E+00
II	825927	825986	+	5.39E+00
II	826177	826236	+	5.43E+00
II	826427	826486	+	5.39E+00
II	826677	826736	+	5.32E+00
II	826927	826986	+	5.36E+00
II	827177	827236	+	5.34E+00
II	827427	827486	+	5.39E+00
II	827677	827736	+	5.25E+00
II	827927	827986	+	5.39E+00
II	828177	828236	+	5.46E+00
II	828427	828486	+	5.25E+00
II	828677	828736	+	5.32E+00
II	828927	828986	+	5.51E+00
II	829181	829240	+	5.49E+00
II	829427	829486	+	5.49E+00
II	829677	829736	+	5.46E+00
II	829927	829986	+	5.36E+00
II	830177	830236	+	5.46E+00
II	830427	830486	+	5.36E+00
II	830677	830736	+	5.43E+00
II	830927	830986	+	5.46E+00
II	831177	831236	+	5.38E+00
II	831427	831486	+	5.52E+00
II	831677	831736	+	5.46E+00
II	831927	831986	+	5.32E+00
II	832177	832236	+	5.36E+00
II	832427	832486	+	5.41E+00
II	832680	832739	+	5.46E+00
II	832927	832986	+	5.36E+00
II	833183	833242	+	5.34E+00
II	833427	833486	+	5.46E+00
II	833677	833736	+	5.39E+00
II	833927	833986	+	5.09E+00
II	834177	834236	+	5.36E+00
II	834427	834486	+	5.32E+00
II	834680	834739	+	5.29E+00
II	834927	834986	+	5.57E+00
II	835177	835236	+	5.43E+00
II	835427	835486	+	5.38E+00
II	835677	835736	+	5.39E+00
II	835927	835986	+	5.39E+00
II	836177	836236	+	5.36E+00
II	836430	836489	+	5.46E+00
II	836677	836736	+	5.43E+00
II	836927	836986	+	5.39E+00
II	837177	837236	+	5.30E+00
II	837427	837486	+	5.32E+00
II	837680	837739	+	5.46E+00
II	837927	837986	+	5.43E+00
II	838177	838236	+	5.32E+00
II	838427	838486	+	5.41E+00
II	838677	838736	+	5.43E+00
II	838927	838986	+	5.49E+00
II	839177	839236	+	5.49E+00
II	839427	839486	+	5.39E+00
II	839677	839736	+	5.29E+00
II	839927	839986	+	5.43E+00
II	840177	840236	+	5.79E+00
II	840427	840486	+	5.36E+00
II	840677	840736	+	5.43E+00
II	840930	840989	+	5.49E+00
II	841177	841236	+	5.49E+00
II	841427	841486	+	5.36E+00
II	841677	841736	+	5.54E+00
II	841927	841986	+	5.39E+00
II	842177	842236	+	5.36E+00
II	842427	842486	+	5.49E+00
II	842677	842736	+	5.39E+00
II	842927	842986	+	5.52E+00
II	843177	843236	+	5.58E+00
II	843427	843486	+	5.39E+00
II	843677	843736	+	5.46E+00
II	843927	843986	+	5.58E+00
II	844177	844236	+	5.36E+00
II	844427	844486	+	5.39E+00
II	844677	844736	+	5.46E+00
II	844927	844986	+	5.29E+00
II	845177	845236	+	5.81E+00
II	845427	845486	+	5.64E+00
II	845677	845736	+	5.32E+00
II	845927	845986	+	5.55E+00
II	846177	846236	+	5.36E+00
II	846427	846486	+	5.39E+00
II	846677	846736	+	5.32E+00
II	846930	846989	+	5.46E+00
II	847177	847236	+	5.36E+00
II	847427	847486	+	5.29E+00
II	847677	847736	+	5.32E+00
II	847927	847986	+	5.36E+00
II	848177	848236	+	5.39E+00
II	848427	848486	+	5.49E+00
II	848677	848736	+	5.51E+00
II	848927	848986	+	5.38E+00
II	849177	849236	+	5.52E+00
II	849427	849486	+	5.43E+00
II	849677	849736	+	5.36E+00
II	849927	849986	+	5.52E+00
II	850177	850236	+	5.43E+00
II	850427	850486	+	5.49E+00
II	850677	850736	+	5.29E+00
II	850927	850986	+	5.32E+00
II	851177	851236	+	5.17E+00
II	851427	851486	+	5.32E+00
II	851677	851736	+	5.49E+00
II	851927	851986	+	5.29E+00
II	852177	852236	+	5.36E+00
II	852427	852486	+	5.32E+00
II	852677	852736	+	5.36E+00
II	852930	852989	+	5.36E+00
II	853180	853239	+	5.30E+00
II	853427	853486	+	5.41E+00
II	853677	853736	+	5.34E+00
II	853927	853986	+	5.48E+00
II	854177	854236	+	5.39E+00
II	854427	854486	+	5.43E+00
II	854677	854736	+	5.49E+00
II	854927	854986	+	5.36E+00
II	855177	855236	+	5.36E+00
II	855427	855486	+	5.39E+00
II	855677	855736	+	5.52E+00
II	855927	855986	+	5.29E+00
II	856177	856236	+	5.46E+00
II	856427	856486	+	5.43E+00
II	856677	856736	+	5.46E+00
II	856927	856986	+	5.36E+00
II	857177	857236	+	5.39E+00
II	857427	857486	+	5.36E+00
II	857681	857740	+	5.34E+00
II	857927	857986	+	5.36E+00
II	858177	858236	+	5.29E+00
II	858427	858486	+	5.43E+00
II	858677	858736	+	5.48E+00
II	858930	858989	+	5.46E+00
II	859177	859236	+	5.43E+00
II	859427	859486	+	5.48E+00
II	859677	859736	+	5.39E+00
II	859927	859986	+	5.55E+00
II	860180	860239	+	5.46E+00
II	860427	860486	+	5.70E+00
II	860677	860736	+	5.46E+00
II	860927	860986	+	5.46E+00
II	861180	861239	+	5.25E+00
II	861427	861486	+	5.49E+00
II	861677	861736	+	5.61E+00
II	861927	861986	+	5.44E+00
II	862177	862236	+	5.55E+00
II	862427	862486	+	5.36E+00
II	862677	862736	+	6.52E+00
II	862927	862986	+	5.39E+00
II	863177	863236	+	5.29E+00
II	863427	863486	+	5.43E+00
II	863677	863736	+	5.43E+00
II	863927	863986	+	5.39E+00
II	864177	864236	+	5.32E+00
II	864430	864489	+	5.39E+00
II	864677	864736	+	5.39E+00
II	864927	864986	+	5.29E+00
II	865177	865236	+	5.27E+00
II	865427	865486	+	5.32E+00
II	865677	865736	+	5.51E+00
II	865930	865989	+	5.43E+00
II	866177	866236	+	5.29E+00
II	866430	866489	+	5.32E+00
II	866677	866736	+	5.36E+00
II	866927	866986	+	5.36E+00
II	867177	867236	+	5.36E+00
II	867427	867486	+	5.32E+00
II	867677	867736	+	5.39E+00
II	867927	867986	+	5.43E+00
II	868177	868236	+	5.43E+00
II	868427	868486	+	5.32E+00
II	868677	868736	+	5.39E+00
II	868927	868986	+	5.36E+00
II	869177	869236	+	5.49E+00
II	869427	869486	+	5.43E+00
II	869677	869736	+	5.25E+00
II	869927	869986	+	5.46E+00
II	870177	870236	+	5.36E+00
II	870430	870489	+	5.43E+00
II	870680	870739	+	5.30E+00
II	870927	870986	+	5.39E+00
II	871177	871236	+	5.29E+00
II	871427	871486	+	5.41E+00
II	871677	871736	+	5.43E+00
II	871927	871986	+	5.46E+00
II	872177	872236	+	5.32E+00
II	872430	872489	+	5.61E+00
II	872677	872736	+	5.52E+00
II	872927	872986	+	5.52E+00
II	873177	873236	+	5.43E+00
II	873427	873486	+	5.32E+00
II	873677	873736	+	5.43E+00
[truncated: 1,097,789 more chars]
