# Supplementary material for: mmi1 and rep2 mRNAs are novel RNA targets of the Mei2 RNA-binding protein during early meiosis in Schizosaccharomyces pombe
Source: Open Biol. 2018 Sep 26;8(9):180110. doi: 10.1098/rsob.180110 (PMC6170507; doi:10.1098/rsob.180110)
Supplement: Supplementary Table 1 - Mei2 peaks [file rsob180110supp4.xlsx]

## Sheet: Mei2vsUntagged_HOMER
chr	start	end	size	fold	p-value	feat_start	feat_end	strand	type	Name
II	336229	339998	3769	86.4	0	336351	338426	-	gene	ID=gene:SPBC1271.14;assembly_name=ASM294v2;biotype=protein_coding;description=glutamate N-acetyltransferase (predicted) [Source:PomBase%3BAcc:SPBC1271.14];external_name=SPBC1271.14;logic_name=pombase;version=1
I	4008719	4008919	200	4.01	0	4008054	4009905	-	ncRNA_gene	ID=gene:SPNCRNA.53;assembly_name=ASM294v2;biotype=ncRNA;description=non-coding RNA%2C poly(A)-bearing (predicted) [Source:PomBase%3BAcc:SPNCRNA.53];external_name=prl53;logic_name=pombase;version=1
I	2872803	2874457	1654	7.81	2.7e-167	2872137	2874308	+	ncRNA_gene	ID=gene:SPNCRNA.857;assembly_name=ASM294v2;biotype=ncRNA;description=antisense RNA (predicted) [Source:PomBase%3BAcc:SPNCRNA.857];external_name=SPACUNK4.17-antisense-1;logic_name=pombase;version=1
I	4141373	4142349	976	7.34	1.78e-134	4141281	4142329	-	gene	ID=gene:SPAC26H5.10c;assembly_name=ASM294v2;biotype=protein_coding;description=translation elongation factor eIF5A (predicted) [Source:PomBase%3BAcc:SPAC26H5.10c];external_name=tif51;logic_name=pombase;version=1
II	3453744	3454309	565	108.03	1.87e-67	3453746	3454535	-	gene	ID=gene:SPBC2G2.10c;assembly_name=ASM294v2;biotype=protein_coding;description=Schizosaccharomyces specific protein Mug110 [Source:PomBase%3BAcc:SPBC2G2.10c];external_name=mug110;logic_name=pombase;version=1
III	339718	340160	442	16.02	7.57e-66	337088	340150	-	gene	ID=gene:SPCC736.12c;assembly_name=ASM294v2;biotype=protein_coding;description=YTH family RNA binding protein Mmi1 [Source:PomBase%3BAcc:SPCC736.12c];external_name=mmi1;logic_name=pombase;version=1
I	987648	987958	310	4.91	1.28e-64	987631	988266	-	snRNA_gene	ID=gene:SPSNRNA.03;assembly_name=ASM294v2;biotype=snRNA;description=small nucleolar RNA U3 [Source:PomBase%3BAcc:SPSNRNA.03];external_name=snu3;logic_name=pombase;version=1
I	3394826	3395098	272	4.65	1.25e-40	3394875	3395200	+	snoRNA_gene	ID=gene:SPSNORNA.20;assembly_name=ASM294v2;biotype=snoRNA;description=small nucleolar RNA U17 [Source:PomBase%3BAcc:SPSNORNA.20];external_name=snR30;logic_name=pombase;version=1
I	108839	109191	352	4.32	4.87e-40	108732	109195	-	gene	ID=gene:SPAC11D3.01c;assembly_name=ASM294v2;biotype=protein_coding;description=conserved fungal protein [Source:PomBase%3BAcc:SPAC11D3.01c];external_name=SPAC11D3.01c;logic_name=pombase;version=1
I	4439852	4440515	663	6.46	6.65e-34	4439837	4442513	+	gene	ID=gene:SPAC9E9.03;assembly_name=ASM294v2;biotype=protein_coding;description=3-isopropylmalate dehydratase Leu2 (predicted) [Source:PomBase%3BAcc:SPAC9E9.03];external_name=leu2;logic_name=pombase;version=1
I	4894184	4895025	841	15.06	1.36e-32	4893974	4895378	-	gene	ID=gene:SPAC19B12.06c;assembly_name=ASM294v2;biotype=protein_coding;description=rhomboid family protease associated with COP1 coated vesicle (predicted) [Source:PomBase%3BAcc:SPAC19B12.06c];external_name=SPAC19B12.06c;logic_name=pombase;version=1
III	191833	192033	200	4.45	4.29e-32	190580	192114	+	gene	ID=gene:SPCC1235.07;assembly_name=ASM294v2;biotype=protein_coding;description=CENP-Q homolog Fta7 [Source:PomBase%3BAcc:SPCC1235.07];external_name=fta7;logic_name=pombase;version=1
II	1717739	1718395	656	5.88	4.76e-32	1717715	1719322	+	gene	ID=gene:SPBC2F12.11c;assembly_name=ASM294v2;biotype=protein_coding;description=MBF transcription factor activator Rep2 [Source:PomBase%3BAcc:SPBC2F12.11c];external_name=rep2;logic_name=pombase;version=1
III	1302028	1302413	385	5.78	5.16e-32	1299511	1302574	-	gene	ID=gene:SPCC1322.07c;assembly_name=ASM294v2;biotype=protein_coding;description=Schizosaccharomyces pombe specific protein Mug150 [Source:PomBase%3BAcc:SPCC1322.07c];external_name=mug150;logic_name=pombase;version=1
II	1906155	1906355	200	55.97	2.51e-29	1905712	1907025	+	gene	ID=gene:SPBP16F5.04;assembly_name=ASM294v2;biotype=protein_coding;description=ubiquitin conjugating enzyme E2 Ubc7/UbcP3 [Source:PomBase%3BAcc:SPBP16F5.04];external_name=ubc7;logic_name=pombase;version=1
III	338292	339376	1084	5.73	2.56e-28	337088	340150	-	gene	ID=gene:SPCC736.12c;assembly_name=ASM294v2;biotype=protein_coding;description=YTH family RNA binding protein Mmi1 [Source:PomBase%3BAcc:SPCC736.12c];external_name=mmi1;logic_name=pombase;version=1
II	2019987	2020598	611	5.08	1.96e-22	2018920	2021589	-	gene	ID=gene:SPBP23A10.11c;assembly_name=ASM294v2;biotype=protein_coding;description=circularly permuted 1%2C3-beta-glucanase (predicted) [Source:PomBase%3BAcc:SPBP23A10.11c];external_name=SPBP23A10.11c;logic_name=pombase;version=1
III	886596	886796	200	14.06	6.5e-22	885686	886972	-	gene	ID=gene:SPCC16A11.09c;assembly_name=ASM294v2;biotype=protein_coding;description=TIM23 translocase complex subunit Tim23 (predicted) [Source:PomBase%3BAcc:SPCC16A11.09c];external_name=tim23;logic_name=pombase;version=1
I	4440821	4441674	853	5.03	1.07e-21	4439837	4442513	+	gene	ID=gene:SPAC9E9.03;assembly_name=ASM294v2;biotype=protein_coding;description=3-isopropylmalate dehydratase Leu2 (predicted) [Source:PomBase%3BAcc:SPAC9E9.03];external_name=leu2;logic_name=pombase;version=1
I	593109	593683	574	10.25	8.11e-21	592226	593906	+	gene	ID=gene:SPAC3H8.04;assembly_name=ASM294v2;biotype=protein_coding;description=possible chromosome segregation protein (predicted) [Source:PomBase%3BAcc:SPAC3H8.04];external_name=SPAC3H8.04;logic_name=pombase;version=1
I	4492818	4493125	307	5.69	6.04e-18	4491952	4496637	-	gene	ID=gene:SPAC17C9.03;assembly_name=ASM294v2;biotype=protein_coding;description=translation initiation factor eIF4G [Source:PomBase%3BAcc:SPAC17C9.03];external_name=tif471;logic_name=pombase;version=1
III	132013	132476	463	11.97	2.04e-17	131517	135560	+	gene	ID=gene:SPCC330.11;assembly_name=ASM294v2;biotype=protein_coding;description=BTB/POZ domain protein Btb1 [Source:PomBase%3BAcc:SPCC330.11];external_name=btb1;logic_name=pombase;version=1
I	1535321	1535572	251	4.44	6.08e-17	1534352	1541786	-	gene	ID=gene:SPAC57A7.05;assembly_name=ASM294v2;biotype=protein_coding;description=conserved protein [Source:PomBase%3BAcc:SPAC57A7.05];external_name=SPAC57A7.05;logic_name=pombase;version=1
II	349375	349627	252	33.84	4.34e-16	347590	350376	+	gene	ID=gene:SPBC1271.10c;assembly_name=ASM294v2;biotype=protein_coding;description=transmembrane transporter (predicted) [Source:PomBase%3BAcc:SPBC1271.10c];external_name=SPBC1271.10c;logic_name=pombase;version=1
I	1536462	1536770	308	4.41	2.1e-15	1534352	1541786	-	gene	ID=gene:SPAC57A7.05;assembly_name=ASM294v2;biotype=protein_coding;description=conserved protein [Source:PomBase%3BAcc:SPAC57A7.05];external_name=SPAC57A7.05;logic_name=pombase;version=1
I	223212	223946	734	5.28	5.59e-15	221694	223991	-	gene	ID=gene:SPAC24B11.11c;assembly_name=ASM294v2;biotype=protein_coding;description=NDR kinase Sid2 [Source:PomBase%3BAcc:SPAC24B11.11c];external_name=sid2;logic_name=pombase;version=1
I	3842227	3842546	319	14.75	1.06e-14	3841498	3843136	+	gene	ID=gene:SPAC4H3.08;assembly_name=ASM294v2;biotype=protein_coding;description=3-hydroxyacyl-CoA dehydrogenase (predicted) [Source:PomBase%3BAcc:SPAC4H3.08];external_name=SPAC4H3.08;logic_name=pombase;version=1
III	741933	742133	200	32.54	1.47e-14	741473	742779	+	gene	ID=gene:SPCC14G10.01;assembly_name=ASM294v2;biotype=protein_coding;description=dephospho-CoA kinase (predicted) [Source:PomBase%3BAcc:SPCC14G10.01];external_name=cab5;logic_name=pombase;version=1
II	2019320	2019582	262	31.24	1.47e-14	2018920	2021589	-	gene	ID=gene:SPBP23A10.11c;assembly_name=ASM294v2;biotype=protein_coding;description=circularly permuted 1%2C3-beta-glucanase (predicted) [Source:PomBase%3BAcc:SPBP23A10.11c];external_name=SPBP23A10.11c;logic_name=pombase;version=1
II	656368	656568	200	29.94	4.59e-13	656117	657873	-	gene	ID=gene:SPBC947.09;assembly_name=ASM294v2;biotype=protein_coding;description=ThiJ domain protein [Source:PomBase%3BAcc:SPBC947.09];external_name=hsp3103;logic_name=pombase;version=1
I	5410019	5410326	307	6.94	5.01e-13	5408180	5411132	-	gene	ID=gene:SPAC29B12.02c;assembly_name=ASM294v2;biotype=protein_coding;description=histone lysine methyltransferase Set2 [Source:PomBase%3BAcc:SPAC29B12.02c];external_name=set2;logic_name=pombase;version=1
III	1365554	1365863	309	4.62	5.57e-13	1364892	1366139	+	gene	ID=gene:SPCC338.06c;assembly_name=ASM294v2;biotype=protein_coding;description=heat shock protein Hsp20 family (predicted) [Source:PomBase%3BAcc:SPCC338.06c];external_name=SPCC338.06c;logic_name=pombase;version=1
III	250028	250669	641	4.98	8.26e-13	248211	252103	-	gene	ID=gene:SPCC794.04c;assembly_name=ASM294v2;biotype=protein_coding;description=amino acid transmembrane transporter (predicted) [Source:PomBase%3BAcc:SPCC794.04c];external_name=SPCC794.04c;logic_name=pombase;version=1
I	2219265	2219781	516	5.29	9.55e-13	2219135	2227378	-	gene	ID=gene:SPAC18G6.05c;assembly_name=ASM294v2;biotype=protein_coding;description=translation elongation regulator Gcn1 (predicted) [Source:PomBase%3BAcc:SPAC18G6.05c];external_name=gcn1;logic_name=pombase;version=1
I	4265980	4266276	296	9.37	3.22e-12	4265505	4266618	-	gene	ID=gene:SPAC2C4.04c;assembly_name=ASM294v2;biotype=protein_coding;description=conserved eukaryotic protein [Source:PomBase%3BAcc:SPAC2C4.04c];external_name=SPAC2C4.04c;logic_name=pombase;version=1
III	2304895	2305095	200	27.33	1.31e-11	2302442	2305222	+	gene	ID=gene:SPCC965.10;assembly_name=ASM294v2;biotype=protein_coding;description=transcription factor (predicted) [Source:PomBase%3BAcc:SPCC965.10];external_name=SPCC965.10;logic_name=pombase;version=1
I	918977	919177	200	26.03	1.31e-11	914940	919775	+	gene	ID=gene:SPAC1687.09;assembly_name=ASM294v2;biotype=protein_coding;description=autophagy/CVT pathway ENTH/VHS domain protein Tax4(predicted) [Source:PomBase%3BAcc:SPAC1687.09];external_name=tax4;logic_name=pombase;version=1
I	5409329	5409719	390	4.86	2.54e-11	5408180	5411132	-	gene	ID=gene:SPAC29B12.02c;assembly_name=ASM294v2;biotype=protein_coding;description=histone lysine methyltransferase Set2 [Source:PomBase%3BAcc:SPAC29B12.02c];external_name=set2;logic_name=pombase;version=1
II	1092473	1092835	362	8.03	5.97e-11	1089163	1094818	-	gene	ID=gene:SPBC1734.16c;assembly_name=ASM294v2;biotype=protein_coding;description=SIN3 family co-repressor Pst3 [Source:PomBase%3BAcc:SPBC1734.16c];external_name=pst3;logic_name=pombase;version=1
I	2463195	2463659	464	4.32	6.13e-11	2462202	2465087	-	gene	ID=gene:SPAC19A8.12;assembly_name=ASM294v2;biotype=protein_coding;description=mRNA decapping complex catalytic subunit Dcp2 [Source:PomBase%3BAcc:SPAC19A8.12];external_name=dcp2;logic_name=pombase;version=1
II	3157466	3158049	583	5.56	1.7e-10	3155857	3161616	+	gene	ID=gene:SPBC609.01;assembly_name=ASM294v2;biotype=protein_coding;description=ribonuclease II (RNB) family%2C involved in nuclear-transcribed mRNA catabolic process (predicted) [Source:PomBase%3BAcc:SPBC609.01];external_name=SPBC609.01;logic_name=pombase;version=1
II	2011625	2011875	250	4.1	2.08e-10	2008119	2011955	+	gene	ID=gene:SPBP23A10.07;assembly_name=ASM294v2;biotype=protein_coding;description=DNA-directed RNA polymerase I complex subunit Rpa2 [Source:PomBase%3BAcc:SPBP23A10.07];external_name=rpa2;logic_name=pombase;version=1
II	2795224	2795424	200	23.43	3.42e-10	2794446	2797457	+	gene	ID=gene:SPBC32F12.06;assembly_name=ASM294v2;biotype=protein_coding;description=P-TEFB associated cyclin%2C cyclin T Pch1 [Source:PomBase%3BAcc:SPBC32F12.06];external_name=pch1;logic_name=pombase;version=1
I	1152290	1152624	334	4.39	4.93e-10	1151431	1153638	+	gene	ID=gene:SPAC56F8.15;assembly_name=ASM294v2;biotype=protein_coding;description=Schizosaccharomyces pombe specific protein [Source:PomBase%3BAcc:SPAC56F8.15];external_name=SPAC56F8.15;logic_name=pombase;version=1
II	208955	209219	264	9.11	1.12e-09	206580	209641	+	gene	ID=gene:SPBC660.07;assembly_name=ASM294v2;biotype=protein_coding;description=alpha%2Calpha-trehalase Ntp1 [Source:PomBase%3BAcc:SPBC660.07];external_name=ntp1;logic_name=pombase;version=1
I	4336157	4336494	337	8.07	2.27e-09	4333135	4336797	-	gene	ID=gene:SPAC27F1.09c;assembly_name=ASM294v2;biotype=protein_coding;description=U2 snRNP-associated protein Sap155 [Source:PomBase%3BAcc:SPAC27F1.09c];external_name=prp10;logic_name=pombase;version=1
I	3871807	3872057	250	6.32	4.51e-09	3871642	3876176	-	gene	ID=gene:SPAC1071.10c;assembly_name=ASM294v2;biotype=protein_coding;description=P-type proton ATPase%2C P3-type Pma1 [Source:PomBase%3BAcc:SPAC1071.10c];external_name=pma1;logic_name=pombase;version=1
II	1233741	1233992	251	5.34	5.27e-09	1232588	1235587	+	gene	ID=gene:SPBC725.16;assembly_name=ASM294v2;biotype=protein_coding;description=MBF transcription factor complex subunit Res1 [Source:PomBase%3BAcc:SPBC725.16];external_name=res1;logic_name=pombase;version=1
I	4080804	4081004	200	22.13	8.01e-09	4078389	4081129	-	gene	ID=gene:SPAC19G12.16c;assembly_name=ASM294v2;biotype=protein_coding;description=conserved fungal protein Adg2 [Source:PomBase%3BAcc:SPAC19G12.16c];external_name=adg2;logic_name=pombase;version=1
I	1004196	1004457	261	4.56	2.13e-08	1002838	1004804	-	gene	ID=gene:SPAC821.10c;assembly_name=ASM294v2;biotype=protein_coding;description=superoxide dismutase Sod1 [Source:PomBase%3BAcc:SPAC821.10c];external_name=sod1;logic_name=pombase;version=1
II	674477	674727	250	5.08	2.78e-08	674049	676227	+	ncRNA_gene	ID=gene:SPNCRNA.322;assembly_name=ASM294v2;biotype=ncRNA;description=intergenic RNA (predicted) [Source:PomBase%3BAcc:SPNCRNA.322];external_name=SPNCRNA.322;logic_name=pombase;version=1
I	1129958	1130259	301	5.95	2.88e-08	1129519	1133089	+	gene	ID=gene:SPAC56F8.03;assembly_name=ASM294v2;biotype=protein_coding;description=translation initiation factor IF2 (predicted) [Source:PomBase%3BAcc:SPAC56F8.03];external_name=SPAC56F8.03;logic_name=pombase;version=1
II	908662	908862	200	9.98	4.16e-08	903253	913629	+	gene	ID=gene:SPBC216.05;assembly_name=ASM294v2;biotype=protein_coding;description=ATR checkpoint kinase Rad3 [Source:PomBase%3BAcc:SPBC216.05];external_name=rad3;logic_name=pombase;version=1
II	1799079	1799279	200	12.37	1.19e-07	1796634	1801952	+	gene	ID=gene:SPBC18H10.16;assembly_name=ASM294v2;biotype=protein_coding;description=arginine transmembrane transporter Can1 [Source:PomBase%3BAcc:SPBC18H10.16];external_name=can1;logic_name=pombase;version=1
II	3949772	3949972	200	11.71	1.19e-07	3948910	3953924	-	gene	ID=gene:SPBC26H8.04c;assembly_name=ASM294v2;biotype=protein_coding;description=GTPase-activating protein subunit of SEA and Iml1p complexes Iml1 (predicted) [Source:PomBase%3BAcc:SPBC26H8.04c];external_name=iml1;logic_name=pombase;version=1
III	216145	216345	200	11.71	1.19e-07	215297	217099	+	gene	ID=gene:SPCC1235.15;assembly_name=ASM294v2;biotype=protein_coding;description=diacylglycerol O-acyltransferase Dga1 [Source:PomBase%3BAcc:SPCC1235.15];external_name=dga1;logic_name=pombase;version=1
III	1962287	1962487	200	11.71	1.19e-07	1960078	1963015	+	gene	ID=gene:SPCC18.04;assembly_name=ASM294v2;biotype=protein_coding;description=F-box protein Pof6 [Source:PomBase%3BAcc:SPCC18.04];external_name=pof6;logic_name=pombase;version=1
I	2106711	2107022	311	4.69	1.39e-07	2105472	2110519	+	gene	ID=gene:SPAC631.02;assembly_name=ASM294v2;biotype=protein_coding;description=BET family double bromodomain protein Bdf2 [Source:PomBase%3BAcc:SPAC631.02];external_name=bdf2;logic_name=pombase;version=1
I	4816716	4816916	200	19.52	1.67e-07	4813111	4817790	-	gene	ID=gene:SPAC20G4.02c;assembly_name=ASM294v2;biotype=protein_coding;description=formin Fus1 [Source:PomBase%3BAcc:SPAC20G4.02c];external_name=fus1;logic_name=pombase;version=1
I	5388562	5388762	200	8.68	4.01e-07	5387884	5389677	+	gene	ID=gene:SPAC3G6.05;assembly_name=ASM294v2;biotype=protein_coding;description=mitochondrial Mpv17/PMP22 family protein 1 (predicted) [Source:PomBase%3BAcc:SPAC3G6.05];external_name=SPAC3G6.05;logic_name=pombase;version=1
I	3471007	3471207	200	4.38	5.4e-07	3470513	3475033	-	gene	ID=gene:SPAC328.01c;assembly_name=ASM294v2;biotype=protein_coding;description=karyopherin (predicted) [Source:PomBase%3BAcc:SPAC328.01c];external_name=msn5;logic_name=pombase;version=1
I	4470605	4470855	250	7.48	6.96e-07	4470561	4471415	+	gene	ID=gene:SPAC9E9.15;assembly_name=ASM294v2;biotype=protein_coding;description=CIA30 protein (predicted) [Source:PomBase%3BAcc:SPAC9E9.15];external_name=SPAC9E9.15;logic_name=pombase;version=1
I	1961114	1961314	200	7.16	6.96e-07	1957461	1961546	+	gene	ID=gene:SPAC3H1.11;assembly_name=ASM294v2;biotype=protein_coding;description=transcription factor Hsr1 [Source:PomBase%3BAcc:SPAC3H1.11];external_name=hsr1;logic_name=pombase;version=1
I	3643611	3643811	200	7.16	6.96e-07	3642972	3645636	+	gene	ID=gene:SPAC8C9.03;assembly_name=ASM294v2;biotype=protein_coding;description=cAMP-dependent protein kinase regulatory subunit Cgs1 [Source:PomBase%3BAcc:SPAC8C9.03];external_name=cgs1;logic_name=pombase;version=1
III	74890	75140	250	4.63	7.85e-07	72916	75522	+	gene	ID=gene:SPCC757.12;assembly_name=ASM294v2;biotype=protein_coding;description=alpha-amylase homolog (predicted) [Source:PomBase%3BAcc:SPCC757.12];external_name=SPCC757.12;logic_name=pombase;version=1
III	249177	249377	200	4.88	8.99e-07	248211	252103	-	gene	ID=gene:SPCC794.04c;assembly_name=ASM294v2;biotype=protein_coding;description=amino acid transmembrane transporter (predicted) [Source:PomBase%3BAcc:SPCC794.04c];external_name=SPCC794.04c;logic_name=pombase;version=1
II	761219	761419	200	6.51	9.03e-07	758321	764577	-	gene	ID=gene:SPBC577.06c;assembly_name=ASM294v2;biotype=protein_coding;description=1-phosphatidylinositol 4-kinase Stt4 (predicted) [Source:PomBase%3BAcc:SPBC577.06c];external_name=stt4;logic_name=pombase;version=1
III	818912	819169	257	6.51	9.03e-07	818302	819361	+	gene	ID=gene:SPCC1393.10;assembly_name=ASM294v2;biotype=protein_coding;description=copper transporter complex subunit Ctr4 [Source:PomBase%3BAcc:SPCC1393.10];external_name=ctr4;logic_name=pombase;version=1
II	2140796	2141047	251	6.25	9.03e-07	2139698	2141050	+	gene	ID=gene:SPBC1711.04;assembly_name=ASM294v2;biotype=protein_coding;description=methylenetetrahydrofolate reductase Mtd1 (predicted) [Source:PomBase%3BAcc:SPBC1711.04];external_name=mtd1;logic_name=pombase;version=1
I	328272	328472	200	5.39	9.79e-07	328196	329545	-	gene	ID=gene:SPAC12G12.10;assembly_name=ASM294v2;biotype=protein_coding;description=WD repeat protein%2C human WDR21 family [Source:PomBase%3BAcc:SPAC12G12.10];external_name=wdr21;logic_name=pombase;version=1
II	3630847	3631047	200	10.41	1.4e-06	3626024	3631136	-	ncRNA_gene	ID=gene:SPNCRNA.1626;assembly_name=ASM294v2;biotype=ncRNA;description=antisense RNA (predicted) [Source:PomBase%3BAcc:SPNCRNA.1626];external_name=SPNCRNA.1626;logic_name=pombase;version=1
I	2161192	2161392	200	4.14	2.33e-06	2160354	2164078	+	gene	ID=gene:SPAC23C11.15;assembly_name=ASM294v2;biotype=protein_coding;description=Clr6 histone deacetylase complex subunit Pst2 [Source:PomBase%3BAcc:SPAC23C11.15];external_name=pst2;logic_name=pombase;version=1
II	1707247	1707447	200	4.14	2.33e-06	1706941	1708944	+	gene	ID=gene:SPBC2F12.14c;assembly_name=ASM294v2;biotype=protein_coding;description=IMP dehydrogenase Gua1 [Source:PomBase%3BAcc:SPBC2F12.14c];external_name=gua1;logic_name=pombase;version=1
II	3495980	3496180	200	4.17	2.97e-06	3491819	3496777	+	gene	ID=gene:SPBPB7E8.01;assembly_name=ASM294v2;biotype=protein_coding;description=Schizosaccharomyces specific protein%2C predicted GPI anchor [Source:PomBase%3BAcc:SPBPB7E8.01];external_name=SPBPB7E8.01;logic_name=pombase;version=1
I	4814085	4814285	200	8.24	3.52e-06	4813111	4817790	-	gene	ID=gene:SPAC20G4.02c;assembly_name=ASM294v2;biotype=protein_coding;description=formin Fus1 [Source:PomBase%3BAcc:SPAC20G4.02c];external_name=fus1;logic_name=pombase;version=1
I	2903826	2904026	200	7.81	3.52e-06	2901946	2907275	-	gene	ID=gene:SPAPYUK71.03c;assembly_name=ASM294v2;biotype=protein_coding;description=synaptotagmin family C2 domain protein%2C Syn1 [Source:PomBase%3BAcc:SPAPYUK71.03c];external_name=syn1;logic_name=pombase;version=1
I	3360367	3360567	200	7.81	3.52e-06	3356144	3361083	-	gene	ID=gene:SPAC26A3.12c;assembly_name=ASM294v2;biotype=protein_coding;description=5'-3' exoribonuclease Dhp1 [Source:PomBase%3BAcc:SPAC26A3.12c];external_name=dhp1;logic_name=pombase;version=1
II	2578691	2578891	200	7.81	3.52e-06	2577791	2580148	-	gene	ID=gene:SPBC2G5.02c;assembly_name=ASM294v2;biotype=protein_coding;description=CK2 family regulatory subunit Ckb2 (predicted) [Source:PomBase%3BAcc:SPBC2G5.02c];external_name=ckb2;logic_name=pombase;version=1
III	767100	767300	200	7.81	3.52e-06	765556	767481	+	ncRNA_gene	ID=gene:SPNCRNA.1158;assembly_name=ASM294v2;biotype=ncRNA;description=antisense RNA (predicted) [Source:PomBase%3BAcc:SPNCRNA.1158];external_name=gnr1-antisense-1;logic_name=pombase;version=1
III	2288510	2288710	200	7.81	3.52e-06	2286794	2289391	-	gene	ID=gene:SPCC965.04c;assembly_name=ASM294v2;biotype=protein_coding;description=mitochondrial inner membrane i-AAA protease complex subunit Yme1 (predicted) [Source:PomBase%3BAcc:SPCC965.04c];external_name=yme1;logic_name=pombase;version=1
II	2339099	2339349	250	4.48	3.69e-06	2337787	2339944	-	repeat_region	Name=chromosome_2_low_complexity_region_2337788..2339944;class=Manual_Annotation;repeat_consensus=N;type=Low complexity gene free region
I	5436590	5436790	200	4.34	3.69e-06	5435872	5437295	-	gene	ID=gene:SPAC29B12.11c;assembly_name=ASM294v2;biotype=protein_coding;description=human WW domain binding protein-2 ortholog [Source:PomBase%3BAcc:SPAC29B12.11c];external_name=SPAC29B12.11c;logic_name=pombase;version=1
III	1210677	1210877	200	4.72	4.46e-06	1207623	1211442	+	gene	ID=gene:SPCC550.11;assembly_name=ASM294v2;biotype=protein_coding;description=karyopherin (predicted) [Source:PomBase%3BAcc:SPCC550.11];external_name=SPCC550.11;logic_name=pombase;version=1
I	526847	527047	200	6.83	5.05e-06	526641	528541	+	ncRNA_gene	ID=gene:SPNCRNA.659;assembly_name=ASM294v2;biotype=ncRNA;description=antisense RNA (predicted) [Source:PomBase%3BAcc:SPNCRNA.659];external_name=psf3-antisense-1;logic_name=pombase;version=1
III	775541	775827	286	6.83	5.05e-06	774790	777899	-	gene	ID=gene:SPCC1020.05;assembly_name=ASM294v2;biotype=protein_coding;description=phosphoprotein phosphatase (predicted) [Source:PomBase%3BAcc:SPCC1020.05];external_name=SPCC1020.05;logic_name=pombase;version=1
II	671929	672129	200	6.51	5.05e-06	669581	673842	-	gene	ID=gene:SPBC947.04;assembly_name=ASM294v2;biotype=protein_coding;description=cell surface glycoprotein (predicted)%2C DIPSY family [Source:PomBase%3BAcc:SPBC947.04];external_name=pfl3;logic_name=pombase;version=1
III	656822	657022	200	6.51	5.05e-06	656568	657206	+	gene	ID=gene:SPCC5E4.07;assembly_name=ASM294v2;biotype=protein_coding;description=60S ribosomal protein L27/L28 [Source:PomBase%3BAcc:SPCC5E4.07];external_name=rpl2802;logic_name=pombase;version=1
I	3930707	3930907	200	4.83	5.17e-06	3930533	3934174	-	gene	ID=gene:SPAC2F3.06c;assembly_name=ASM294v2;biotype=protein_coding;description=karyopherin Kap104 [Source:PomBase%3BAcc:SPAC2F3.06c];external_name=kap104;logic_name=pombase;version=1
II	2620974	2621174	200	4.83	5.17e-06	2619586	2625951	-	gene	ID=gene:SPBC1826.01c;assembly_name=ASM294v2;biotype=protein_coding;description=TATA-binding protein associated factor Mot1 (predicted) [Source:PomBase%3BAcc:SPBC1826.01c];external_name=mot1;logic_name=pombase;version=1
I	4231481	4231681	200	5.21	5.67e-06	4230528	4231826	-	ncRNA_gene	ID=gene:SPNCRNA.973;assembly_name=ASM294v2;biotype=ncRNA;description=antisense RNA (predicted) [Source:PomBase%3BAcc:SPNCRNA.973];external_name=hsp3105-antisense-1;logic_name=pombase;version=1
I	3743259	3743459	200	5.73	5.72e-06	3736525	3743579	+	gene	ID=gene:SPAP7G5.03;assembly_name=ASM294v2;biotype=protein_coding;description=conjugation protein Prm1 [Source:PomBase%3BAcc:SPAP7G5.03];external_name=prm1;logic_name=pombase;version=1
II	1314792	1314992	200	5.73	5.72e-06	1313163	1316375	+	gene	ID=gene:SPBC30B4.05;assembly_name=ASM294v2;biotype=protein_coding;description=karyopherin Kap109 [Source:PomBase%3BAcc:SPBC30B4.05];external_name=kap109;logic_name=pombase;version=1
II	2819892	2820092	200	5.73	5.72e-06	2819736	2825220	+	gene	ID=gene:SPBC19C7.03;assembly_name=ASM294v2;biotype=protein_coding;description=adenylate cyclase [Source:PomBase%3BAcc:SPBC19C7.03];external_name=cyr1;logic_name=pombase;version=1
III	544117	544317	200	5.73	5.72e-06	541063	546012	+	gene	ID=gene:SPCC962.01;assembly_name=ASM294v2;biotype=protein_coding;description=C2 domain protein [Source:PomBase%3BAcc:SPCC962.01];external_name=SPCC962.01;logic_name=pombase;version=1
I	1757146	1757346	200	4.19	1.63e-05	1756016	1757330	+	gene	ID=gene:SPAC17A5.03;assembly_name=ASM294v2;biotype=protein_coding;description=60S ribosomal protein L3 [Source:PomBase%3BAcc:SPAC17A5.03];external_name=rpl301;logic_name=pombase;version=1
I	898412	898612	200	4.05	1.63e-05	898045	898994	-	gene	ID=gene:SPAC22H12.04c;assembly_name=ASM294v2;biotype=protein_coding;description=40S ribosomal protein S3a (predicted) [Source:PomBase%3BAcc:SPAC22H12.04c];external_name=rps102;logic_name=pombase;version=1
II	939326	939576	250	4.05	1.63e-05	938621	940366	-	gene	ID=gene:SPBC646.09c;assembly_name=ASM294v2;biotype=protein_coding;description=eIF3e subunit Int6 [Source:PomBase%3BAcc:SPBC646.09c];external_name=int6;logic_name=pombase;version=1
II	1425419	1425619	200	4.05	1.63e-05	1424228	1427471	-	gene	ID=gene:SPBC691.03c;assembly_name=ASM294v2;biotype=protein_coding;description=AP-2 adaptor complex subunit Alp3 (predicted) [Source:PomBase%3BAcc:SPBC691.03c];external_name=apl3;logic_name=pombase;version=1
II	4345319	4345519	200	4.05	1.63e-05	4344357	4345608	-	gene	ID=gene:SPBC16C6.08c;assembly_name=ASM294v2;biotype=protein_coding;description=ubiquinol-cytochrome-c reductase complex subunit 8%2C hinge protein (predicted) [Source:PomBase%3BAcc:SPBC16C6.08c];external_name=qcr6;logic_name=pombase;version=1
I	5128826	5129026	200	4.39	2.07e-05	5123328	5129129	-	gene	ID=gene:SPAC29A4.11;assembly_name=ASM294v2;biotype=protein_coding;description=Rho-type GTPase activating protein Rga3 [Source:PomBase%3BAcc:SPAC29A4.11];external_name=rga3;logic_name=pombase;version=1
II	2040904	2041104	200	4.23	2.07e-05	2040733	2042218	-	gene	ID=gene:SPBC29A3.02c;assembly_name=ASM294v2;biotype=protein_coding;description=phosphoribosyl-AMP cyclohydrolase/phosphoribosyl- ATP pyrophosphohydrolase His7 [Source:PomBase%3BAcc:SPBC29A3.02c];external_name=his7;logic_name=pombase;version=1
II	2447472	2447672	200	4.23	2.07e-05	2446543	2447857	+	gene	ID=gene:SPBC12C2.12c;assembly_name=ASM294v2;biotype=protein_coding;description=glyoxalase I [Source:PomBase%3BAcc:SPBC12C2.12c];external_name=glo1;logic_name=pombase;version=1
III	1208287	1208487	200	4.23	2.07e-05	1207623	1211442	+	gene	ID=gene:SPCC550.11;assembly_name=ASM294v2;biotype=protein_coding;description=karyopherin (predicted) [Source:PomBase%3BAcc:SPCC550.11];external_name=SPCC550.11;logic_name=pombase;version=1
II	3106875	3107075	200	4.46	2.54e-05	3106242	3108847	-	gene	ID=gene:SPBC1778.06c;assembly_name=ASM294v2;biotype=protein_coding;description=fimbrin [Source:PomBase%3BAcc:SPBC1778.06c];external_name=fim1;logic_name=pombase;version=1
I	2536630	2536830	200	7.38	2.79e-05	2536605	2537929	-	gene	ID=gene:SPAC25H1.08c;assembly_name=ASM294v2;biotype=protein_coding;description=ribosome biogenesis protein Sqt1 (predicted) [Source:PomBase%3BAcc:SPAC25H1.08c];external_name=SPAC25H1.08c;logic_name=pombase;version=1
III	1452382	1452582	200	7.38	2.79e-05	1451418	1452653	-	ncRNA_gene	ID=gene:SPNCRNA.1197;assembly_name=ASM294v2;biotype=ncRNA;description=intergenic RNA (predicted) [Source:PomBase%3BAcc:SPNCRNA.1197];external_name=SPNCRNA.1197;logic_name=pombase;version=1
I	5284650	5284850	200	6.94	2.79e-05	5281778	5285905	-	gene	ID=gene:SPAC11E3.02c;assembly_name=ASM294v2;biotype=protein_coding;description=C2 domain protein [Source:PomBase%3BAcc:SPAC11E3.02c];external_name=SPAC11E3.02c;logic_name=pombase;version=1
II	3482045	3482245	200	6.94	2.79e-05	3479675	3482664	+	gene	ID=gene:SPBC1718.06;assembly_name=ASM294v2;biotype=protein_coding;description=mitochondrial dynamin family GTPase Msp1 [Source:PomBase%3BAcc:SPBC1718.06];external_name=msp1;logic_name=pombase;version=1
II	3637509	3637709	200	4.99	3e-05	3636475	3637726	-	gene	ID=gene:SPBP8B7.03c;assembly_name=ASM294v2;biotype=protein_coding;description=60S ribosomal protein L4 (predicted) [Source:PomBase%3BAcc:SPBP8B7.03c];external_name=rpl402;logic_name=pombase;version=1
II	3767118	3767318	200	4.99	3e-05	3766606	3769989	-	gene	ID=gene:SPBC31F10.10c;assembly_name=ASM294v2;biotype=protein_coding;description=zf-MYND type zinc finger protein [Source:PomBase%3BAcc:SPBC31F10.10c];external_name=SPBC31F10.10c;logic_name=pombase;version=1
II	3298698	3298898	200	4.77	3e-05	3297527	3301277	-	gene	ID=gene:SPBC20F10.08c;assembly_name=ASM294v2;biotype=protein_coding;description=RNA polymerase II nuclear import protein Rtp1 (predicted) [Source:PomBase%3BAcc:SPBC20F10.08c];external_name=rtp1;logic_name=pombase;version=1
II	3970939	3971139	200	4.77	3e-05	3970898	3974218	+	gene	ID=gene:SPBC26H8.10;assembly_name=ASM294v2;biotype=protein_coding;description=3'-5' exoribonuclease subunit Dis3 [Source:PomBase%3BAcc:SPBC26H8.10];external_name=dis3;logic_name=pombase;version=1
III	664743	664943	200	4.77	3e-05	664514	666057	+	gene	ID=gene:SPCC16C4.03;assembly_name=ASM294v2;biotype=protein_coding;description=peptidyl-prolyl cis-trans isomerase Pin1 [Source:PomBase%3BAcc:SPCC16C4.03];external_name=pin1;logic_name=pombase;version=1
I	635142	635342	200	5.21	3.33e-05	633652	636959	+	gene	ID=gene:SPAC1F3.09;assembly_name=ASM294v2;biotype=protein_coding;description=CwfJ family protein%2C splicing factor (predicted) [Source:PomBase%3BAcc:SPAC1F3.09];external_name=mug161;logic_name=pombase;version=1
II	2948618	2948818	200	5.21	3.33e-05	2947353	2948814	-	ncRNA_gene	ID=gene:SPNCRNA.1565;assembly_name=ASM294v2;biotype=ncRNA;description=intergenic RNA (predicted) [Source:PomBase%3BAcc:SPNCRNA.1565];external_name=SPNCRNA.1565;logic_name=pombase;version=1
II	4298423	4298623	200	5.21	3.33e-05	4296979	4298874	+	gene	ID=gene:SPBC16A3.02c;assembly_name=ASM294v2;biotype=protein_coding;description=mitochondrial conserved protein (predicted) [Source:PomBase%3BAcc:SPBC16A3.02c];external_name=SPBC16A3.02c;logic_name=pombase;version=1
II	2010836	2011036	200	6.18	3.34e-05	2008119	2011955	+	gene	ID=gene:SPBP23A10.07;assembly_name=ASM294v2;biotype=protein_coding;description=DNA-directed RNA polymerase I complex subunit Rpa2 [Source:PomBase%3BAcc:SPBP23A10.07];external_name=rpa2;logic_name=pombase;version=1
II	4039361	4039561	200	6.18	3.34e-05	4038885	4043168	+	ncRNA_gene	ID=gene:SPNCRNA.1658;assembly_name=ASM294v2;biotype=ncRNA;description=antisense RNA (predicted) [Source:PomBase%3BAcc:SPNCRNA.1658];external_name=SPBC215.07c-antisense-1;logic_name=pombase;version=1
III	1209265	1209465	200	6.18	3.34e-05	1207623	1211442	+	gene	ID=gene:SPCC550.11;assembly_name=ASM294v2;biotype=protein_coding;description=karyopherin (predicted) [Source:PomBase%3BAcc:SPCC550.11];external_name=SPCC550.11;logic_name=pombase;version=1
III	680964	681164	200	5.86	3.34e-05	679259	684083	+	gene	ID=gene:SPCC16C4.09;assembly_name=ASM294v2;biotype=protein_coding;description=RNB-like protein [Source:PomBase%3BAcc:SPCC16C4.09];external_name=sts5;logic_name=pombase;version=1
III	1651588	1651788	200	5.86	3.34e-05	1650366	1653177	+	gene	ID=gene:SPCC663.10;assembly_name=ASM294v2;biotype=protein_coding;description=tRNA (uracil) methyltransferase Trm44 (predicted) [Source:PomBase%3BAcc:SPCC663.10];external_name=trm44;logic_name=pombase;version=1
I	1537206	1537406	200	4.07	8.92e-05	1534352	1541786	-	gene	ID=gene:SPAC57A7.05;assembly_name=ASM294v2;biotype=protein_coding;description=conserved protein [Source:PomBase%3BAcc:SPAC57A7.05];external_name=SPAC57A7.05;logic_name=pombase;version=1

## Sheet: Mei2vsMsa1_HOMER
chr	start	end	size	fold	p-value	feat_start	feat_end	strand	type	Name
II	336229	339998	3769	29.18	0	336351	338426	-	gene	ID=gene:SPBC1271.14;assembly_name=ASM294v2;biotype=protein_coding;description=glutamate N-acetyltransferase (predicted) [Source:PomBase%3BAcc:SPBC1271.14];external_name=SPBC1271.14;logic_name=pombase;version=1
III	2443758	2443958	200	6.62	2.11e-286	2443713	2447197	+	rRNA_gene	ID=gene:SPRRNA.49;assembly_name=ASM294v2;biotype=rRNA;description=28S ribosomal RNA [Source:PomBase%3BAcc:SPRRNA.49];external_name=SPRRNA.49;logic_name=pombase;version=1
I	2872970	2874357	1387	5.78	7.62e-124	2872137	2874308	+	ncRNA_gene	ID=gene:SPNCRNA.857;assembly_name=ASM294v2;biotype=ncRNA;description=antisense RNA (predicted) [Source:PomBase%3BAcc:SPNCRNA.857];external_name=SPACUNK4.17-antisense-1;logic_name=pombase;version=1
I	4268705	4268955	250	4.26	6.23e-111	4268566	4269064	+	ncRNA_gene	ID=gene:SPNCRNA.98;assembly_name=ASM294v2;biotype=ncRNA;description=7SL signal recognition particle component [Source:PomBase%3BAcc:SPNCRNA.98];external_name=srp7;logic_name=pombase;version=1
III	2446115	2446315	200	4.75	1.87e-107	2443713	2447197	+	rRNA_gene	ID=gene:SPRRNA.49;assembly_name=ASM294v2;biotype=rRNA;description=28S ribosomal RNA [Source:PomBase%3BAcc:SPRRNA.49];external_name=SPRRNA.49;logic_name=pombase;version=1
I	4141373	4142298	925	4.5	5.33e-87	4141281	4142329	-	gene	ID=gene:SPAC26H5.10c;assembly_name=ASM294v2;biotype=protein_coding;description=translation elongation factor eIF5A (predicted) [Source:PomBase%3BAcc:SPAC26H5.10c];external_name=tif51;logic_name=pombase;version=1
III	339718	340160	442	9.58	2.09e-49	337088	340150	-	gene	ID=gene:SPCC736.12c;assembly_name=ASM294v2;biotype=protein_coding;description=YTH family RNA binding protein Mmi1 [Source:PomBase%3BAcc:SPCC736.12c];external_name=mmi1;logic_name=pombase;version=1
III	422655	422855	200	6.75	5.7e-48	421646	423488	-	gene	ID=gene:SPCC306.08c;assembly_name=ASM294v2;biotype=protein_coding;description=malate dehydrogenase Mdh1 (predicted) [Source:PomBase%3BAcc:SPCC306.08c];external_name=mdh1;logic_name=pombase;version=1
II	1717739	1718445	706	8.6	1.11e-43	1717715	1719322	+	gene	ID=gene:SPBC2F12.11c;assembly_name=ASM294v2;biotype=protein_coding;description=MBF transcription factor activator Rep2 [Source:PomBase%3BAcc:SPBC2F12.11c];external_name=rep2;logic_name=pombase;version=1
II	2019987	2020888	901	5.87	4.7e-41	2018920	2021589	-	gene	ID=gene:SPBP23A10.11c;assembly_name=ASM294v2;biotype=protein_coding;description=circularly permuted 1%2C3-beta-glucanase (predicted) [Source:PomBase%3BAcc:SPBP23A10.11c];external_name=SPBP23A10.11c;logic_name=pombase;version=1
III	1302028	1302614	586	5.57	3.17e-38	1299511	1302574	-	gene	ID=gene:SPCC1322.07c;assembly_name=ASM294v2;biotype=protein_coding;description=Schizosaccharomyces pombe specific protein Mug150 [Source:PomBase%3BAcc:SPCC1322.07c];external_name=mug150;logic_name=pombase;version=1
III	338292	339376	1084	7.9	3.48e-36	337088	340150	-	gene	ID=gene:SPCC736.12c;assembly_name=ASM294v2;biotype=protein_coding;description=YTH family RNA binding protein Mmi1 [Source:PomBase%3BAcc:SPCC736.12c];external_name=mmi1;logic_name=pombase;version=1
I	2175594	2175794	200	5.77	8.52e-36	2174641	2177050	-	gene	ID=gene:SPAC13F5.03c;assembly_name=ASM294v2;biotype=protein_coding;description=mitochondrial glycerol dehydrogenase Gld1 [Source:PomBase%3BAcc:SPAC13F5.03c];external_name=gld1;logic_name=pombase;version=1
II	2021220	2021580	360	5.17	7.15e-33	2018920	2021589	-	gene	ID=gene:SPBP23A10.11c;assembly_name=ASM294v2;biotype=protein_coding;description=circularly permuted 1%2C3-beta-glucanase (predicted) [Source:PomBase%3BAcc:SPBP23A10.11c];external_name=SPBP23A10.11c;logic_name=pombase;version=1
I	108839	109091	252	4.65	1.04e-32	108732	109195	-	gene	ID=gene:SPAC11D3.01c;assembly_name=ASM294v2;biotype=protein_coding;description=conserved fungal protein [Source:PomBase%3BAcc:SPAC11D3.01c];external_name=SPAC11D3.01c;logic_name=pombase;version=1
II	1906155	1906355	200	79.77	1.65e-32	1905712	1907025	+	gene	ID=gene:SPBP16F5.04;assembly_name=ASM294v2;biotype=protein_coding;description=ubiquitin conjugating enzyme E2 Ubc7/UbcP3 [Source:PomBase%3BAcc:SPBP16F5.04];external_name=ubc7;logic_name=pombase;version=1
II	1268781	1269085	304	4.37	2.76e-32	1268479	1271559	+	gene	ID=gene:SPBC3D6.02;assembly_name=ASM294v2;biotype=protein_coding;description=But2 family protein But2 [Source:PomBase%3BAcc:SPBC3D6.02];external_name=but2;logic_name=pombase;version=1
II	3453744	3454309	565	12.83	1.01e-30	3453746	3454535	-	gene	ID=gene:SPBC2G2.10c;assembly_name=ASM294v2;biotype=protein_coding;description=Schizosaccharomyces specific protein Mug110 [Source:PomBase%3BAcc:SPBC2G2.10c];external_name=mug110;logic_name=pombase;version=1
I	4894184	4894970	786	10.2	4e-25	4893974	4895378	-	gene	ID=gene:SPAC19B12.06c;assembly_name=ASM294v2;biotype=protein_coding;description=rhomboid family protease associated with COP1 coated vesicle (predicted) [Source:PomBase%3BAcc:SPAC19B12.06c];external_name=SPAC19B12.06c;logic_name=pombase;version=1
III	2442424	2442624	200	4.6	6.11e-22	2440994	2442835	+	rRNA_gene	ID=gene:SPRRNA.46;assembly_name=ASM294v2;biotype=rRNA;description=18S ribosomal RNA [Source:PomBase%3BAcc:SPRRNA.46];external_name=SPRRNA.46;logic_name=pombase;version=1
I	5409017	5409719	702	5.7	5.83e-19	5408180	5411132	-	gene	ID=gene:SPAC29B12.02c;assembly_name=ASM294v2;biotype=protein_coding;description=histone lysine methyltransferase Set2 [Source:PomBase%3BAcc:SPAC29B12.02c];external_name=set2;logic_name=pombase;version=1
II	579116	579421	305	6.37	9.36e-19	578063	580056	+	gene	ID=gene:SPBC354.12;assembly_name=ASM294v2;biotype=protein_coding;description=glyceraldehyde 3-phosphate dehydrogenase Gpd3 [Source:PomBase%3BAcc:SPBC354.12];external_name=gpd3;logic_name=pombase;version=1
III	73095	73454	359	4	4.43e-17	72916	75522	+	gene	ID=gene:SPCC757.12;assembly_name=ASM294v2;biotype=protein_coding;description=alpha-amylase homolog (predicted) [Source:PomBase%3BAcc:SPCC757.12];external_name=SPCC757.12;logic_name=pombase;version=1
I	4441211	4441624	413	7.3	8.92e-17	4439837	4442513	+	gene	ID=gene:SPAC9E9.03;assembly_name=ASM294v2;biotype=protein_coding;description=3-isopropylmalate dehydratase Leu2 (predicted) [Source:PomBase%3BAcc:SPAC9E9.03];external_name=leu2;logic_name=pombase;version=1
I	4314373	4314729	356	6.44	2.07e-16	4313118	4318708	-	gene	ID=gene:SPAC25G10.09c;assembly_name=ASM294v2;biotype=protein_coding;description=actin cortical patch component%2C with EF hand and WH2 motif Panl (predicted) [Source:PomBase%3BAcc:SPAC25G10.09c];external_name=pan1;logic_name=pombase;version=1
II	492473	492673	200	7.05	6.48e-15	491874	493812	-	gene	ID=gene:SPBC902.05c;assembly_name=ASM294v2;biotype=protein_coding;description=isocitrate dehydrogenase (NAD+) subunit 2 [Source:PomBase%3BAcc:SPBC902.05c];external_name=idh2;logic_name=pombase;version=1
I	4439988	4440515	527	5.57	7.25e-15	4439837	4442513	+	gene	ID=gene:SPAC9E9.03;assembly_name=ASM294v2;biotype=protein_coding;description=3-isopropylmalate dehydratase Leu2 (predicted) [Source:PomBase%3BAcc:SPAC9E9.03];external_name=leu2;logic_name=pombase;version=1
I	2463641	2464181	540	4.31	8.84e-15	2462202	2465087	-	gene	ID=gene:SPAC19A8.12;assembly_name=ASM294v2;biotype=protein_coding;description=mRNA decapping complex catalytic subunit Dcp2 [Source:PomBase%3BAcc:SPAC19A8.12];external_name=dcp2;logic_name=pombase;version=1
II	173255	173455	200	4.03	6.4e-14	172378	174315	+	gene	ID=gene:SPBC1198.01;assembly_name=ASM294v2;biotype=protein_coding;description=glutathione-dependent formaldehyde dehydrogenase (predicted) [Source:PomBase%3BAcc:SPBC1198.01];external_name=fmd2;logic_name=pombase;version=1
II	2010836	2011255	419	9.28	2.5e-13	2008119	2011955	+	gene	ID=gene:SPBP23A10.07;assembly_name=ASM294v2;biotype=protein_coding;description=DNA-directed RNA polymerase I complex subunit Rpa2 [Source:PomBase%3BAcc:SPBP23A10.07];external_name=rpa2;logic_name=pombase;version=1
I	223212	223946	734	4.37	1.26e-12	221694	223991	-	gene	ID=gene:SPAC24B11.11c;assembly_name=ASM294v2;biotype=protein_coding;description=NDR kinase Sid2 [Source:PomBase%3BAcc:SPAC24B11.11c];external_name=sid2;logic_name=pombase;version=1
III	1685899	1686099	200	7.59	1.27e-12	1685599	1688951	+	gene	ID=gene:SPCC417.08;assembly_name=ASM294v2;biotype=protein_coding;description=translation elongation factor eEF3 [Source:PomBase%3BAcc:SPCC417.08];external_name=tef3;logic_name=pombase;version=1
I	2621704	2622282	578	6.8	6.68e-12	2620295	2622315	-	gene	ID=gene:SPAC7D4.10;assembly_name=ASM294v2;biotype=protein_coding;description=V-type ATPase V1 subunit H (predicted) [Source:PomBase%3BAcc:SPAC7D4.10];external_name=vma13;logic_name=pombase;version=1
I	1152290	1152624	334	5.27	9.51e-12	1151431	1153638	+	gene	ID=gene:SPAC56F8.15;assembly_name=ASM294v2;biotype=protein_coding;description=Schizosaccharomyces pombe specific protein [Source:PomBase%3BAcc:SPAC56F8.15];external_name=SPAC56F8.15;logic_name=pombase;version=1
I	4313433	4313633	200	11.13	1.9e-11	4313118	4318708	-	gene	ID=gene:SPAC25G10.09c;assembly_name=ASM294v2;biotype=protein_coding;description=actin cortical patch component%2C with EF hand and WH2 motif Panl (predicted) [Source:PomBase%3BAcc:SPAC25G10.09c];external_name=pan1;logic_name=pombase;version=1
II	1270941	1271141	200	4.53	4.09e-11	1268479	1271559	+	gene	ID=gene:SPBC3D6.02;assembly_name=ASM294v2;biotype=protein_coding;description=But2 family protein But2 [Source:PomBase%3BAcc:SPBC3D6.02];external_name=but2;logic_name=pombase;version=1
II	2019320	2019582	262	14.84	7.26e-11	2018920	2021589	-	gene	ID=gene:SPBP23A10.11c;assembly_name=ASM294v2;biotype=protein_coding;description=circularly permuted 1%2C3-beta-glucanase (predicted) [Source:PomBase%3BAcc:SPBP23A10.11c];external_name=SPBP23A10.11c;logic_name=pombase;version=1
II	1708260	1708460	200	4.09	7.53e-11	1706941	1708944	+	gene	ID=gene:SPBC2F12.14c;assembly_name=ASM294v2;biotype=protein_coding;description=IMP dehydrogenase Gua1 [Source:PomBase%3BAcc:SPBC2F12.14c];external_name=gua1;logic_name=pombase;version=1
I	5059401	5059601	200	4.3	1.84e-10	5059273	5062056	+	gene	ID=gene:SPAC2E12.02;assembly_name=ASM294v2;biotype=protein_coding;description=transcription factor Hsf1 [Source:PomBase%3BAcc:SPAC2E12.02];external_name=hsf1;logic_name=pombase;version=1
III	132103	132476	373	6.18	3e-10	131517	135560	+	gene	ID=gene:SPCC330.11;assembly_name=ASM294v2;biotype=protein_coding;description=BTB/POZ domain protein Btb1 [Source:PomBase%3BAcc:SPCC330.11];external_name=btb1;logic_name=pombase;version=1
III	1303813	1304067	254	4.03	3.11e-10	1301970	1305468	+	gene	ID=gene:SPCC1322.08;assembly_name=ASM294v2;biotype=protein_coding;description=MAPK-activated protein kinase Srk1 [Source:PomBase%3BAcc:SPCC1322.08];external_name=srk1;logic_name=pombase;version=1
I	5388562	5388762	200	18.55	3.33e-10	5387884	5389677	+	gene	ID=gene:SPAC3G6.05;assembly_name=ASM294v2;biotype=protein_coding;description=mitochondrial Mpv17/PMP22 family protein 1 (predicted) [Source:PomBase%3BAcc:SPAC3G6.05];external_name=SPAC3G6.05;logic_name=pombase;version=1
III	656822	657022	200	18.55	3.33e-10	656568	657206	+	gene	ID=gene:SPCC5E4.07;assembly_name=ASM294v2;biotype=protein_coding;description=60S ribosomal protein L27/L28 [Source:PomBase%3BAcc:SPCC5E4.07];external_name=rpl2802;logic_name=pombase;version=1
I	5410019	5410326	307	4.95	4.5e-10	5408180	5411132	-	gene	ID=gene:SPAC29B12.02c;assembly_name=ASM294v2;biotype=protein_coding;description=histone lysine methyltransferase Set2 [Source:PomBase%3BAcc:SPAC29B12.02c];external_name=set2;logic_name=pombase;version=1
I	1963751	1964006	255	14.22	1.08e-09	1961293	1965706	-	gene	ID=gene:SPAC3H1.12c;assembly_name=ASM294v2;biotype=protein_coding;description=Lid2 complex subunit Snt2 [Source:PomBase%3BAcc:SPAC3H1.12c];external_name=snt2;logic_name=pombase;version=1
I	2904607	2904885	278	5.71	1.15e-09	2901946	2907275	-	gene	ID=gene:SPAPYUK71.03c;assembly_name=ASM294v2;biotype=protein_coding;description=synaptotagmin family C2 domain protein%2C Syn1 [Source:PomBase%3BAcc:SPAPYUK71.03c];external_name=syn1;logic_name=pombase;version=1
II	3607586	3607896	310	5.71	1.15e-09	3607199	3609330	+	gene	ID=gene:SPBC16D10.06;assembly_name=ASM294v2;biotype=protein_coding;description=ZIP zinc transmembrane transporter Zrt1 [Source:PomBase%3BAcc:SPBC16D10.06];external_name=zrt1;logic_name=pombase;version=1
III	886596	886796	200	4.17	1.44e-09	885686	886972	-	gene	ID=gene:SPCC16A11.09c;assembly_name=ASM294v2;biotype=protein_coding;description=TIM23 translocase complex subunit Tim23 (predicted) [Source:PomBase%3BAcc:SPCC16A11.09c];external_name=tim23;logic_name=pombase;version=1
I	3746106	3746356	250	4.42	1.89e-09	3744829	3748766	+	repeat_region	Name=chromosome_1_low_complexity_region_3744830..3748766;class=Manual_Annotation;repeat_consensus=N;type=Low complexity gene free region
II	1665542	1665793	251	8.97	2.13e-09	1665510	1666668	-	gene	ID=gene:SPBC21B10.15;assembly_name=ASM294v2;biotype=protein_coding;description=Schizosaccharomyces specific protein [Source:PomBase%3BAcc:SPBC21B10.15];external_name=SPBC21B10.15;logic_name=pombase;version=1
II	2808059	2808311	252	4.01	3.35e-09	2807534	2809051	+	gene	ID=gene:SPBC32F12.11;assembly_name=ASM294v2;biotype=protein_coding;description=glyceraldehyde-3-phosphate dehydrogenase Tdh1 [Source:PomBase%3BAcc:SPBC32F12.11];external_name=tdh1;logic_name=pombase;version=1
II	202554	202855	301	4.99	6.94e-09	202257	203623	+	gene	ID=gene:SPBC660.05;assembly_name=ASM294v2;biotype=protein_coding;description=WW domain containing conserved fungal protein [Source:PomBase%3BAcc:SPBC660.05];external_name=SPBC660.05;logic_name=pombase;version=1
II	911898	912167	269	6.96	1.03e-08	903253	913629	+	gene	ID=gene:SPBC216.05;assembly_name=ASM294v2;biotype=protein_coding;description=ATR checkpoint kinase Rad3 [Source:PomBase%3BAcc:SPBC216.05];external_name=rad3;logic_name=pombase;version=1
III	1210620	1210877	257	5.9	1.83e-08	1207623	1211442	+	gene	ID=gene:SPCC550.11;assembly_name=ASM294v2;biotype=protein_coding;description=karyopherin (predicted) [Source:PomBase%3BAcc:SPCC550.11];external_name=SPCC550.11;logic_name=pombase;version=1
II	2299750	2300008	258	4.58	1.92e-08	2297164	2300512	-	gene	ID=gene:SPBC16H5.02;assembly_name=ASM294v2;biotype=protein_coding;description=6-phosphofructokinase pfk1 [Source:PomBase%3BAcc:SPBC16H5.02];external_name=pfk1;logic_name=pombase;version=1
I	3979488	3979774	286	5.94	2.97e-08	3976252	3982149	-	gene	ID=gene:SPAPB18E9.02c;assembly_name=ASM294v2;biotype=protein_coding;description=serine/threonine protein kinase Ppk18 (predicted) [Source:PomBase%3BAcc:SPAPB18E9.02c];external_name=ppk18;logic_name=pombase;version=1
III	1208217	1208487	270	5.94	2.97e-08	1207623	1211442	+	gene	ID=gene:SPCC550.11;assembly_name=ASM294v2;biotype=protein_coding;description=karyopherin (predicted) [Source:PomBase%3BAcc:SPCC550.11];external_name=SPCC550.11;logic_name=pombase;version=1
II	3842388	3842588	200	7.42	1.51e-07	3839329	3844105	+	gene	ID=gene:SPBC23E6.02;assembly_name=ASM294v2;biotype=protein_coding;description=ATP-dependent DNA helicase%2C ubiquitin-protein ligase E3 (predicted) [Source:PomBase%3BAcc:SPBC23E6.02];external_name=rrp2;logic_name=pombase;version=1
I	1534847	1535099	252	4.52	1.6e-07	1534352	1541786	-	gene	ID=gene:SPAC57A7.05;assembly_name=ASM294v2;biotype=protein_coding;description=conserved protein [Source:PomBase%3BAcc:SPAC57A7.05];external_name=SPAC57A7.05;logic_name=pombase;version=1
II	671929	672272	343	4.41	1.6e-07	669581	673842	-	gene	ID=gene:SPBC947.04;assembly_name=ASM294v2;biotype=protein_coding;description=cell surface glycoprotein (predicted)%2C DIPSY family [Source:PomBase%3BAcc:SPBC947.04];external_name=pfl3;logic_name=pombase;version=1
I	1408820	1409020	200	5.75	1.78e-07	1403154	1409763	+	gene	ID=gene:SPAC20G8.06;assembly_name=ASM294v2;biotype=protein_coding;description=CCR4-Not complex subunit Not1 (predicted) [Source:PomBase%3BAcc:SPAC20G8.06];external_name=not1;logic_name=pombase;version=1
III	680861	681061	200	4.12	2.17e-07	679259	684083	+	gene	ID=gene:SPCC16C4.09;assembly_name=ASM294v2;biotype=protein_coding;description=RNB-like protein [Source:PomBase%3BAcc:SPCC16C4.09];external_name=sts5;logic_name=pombase;version=1
I	3028177	3028377	200	9.74	2.2e-07	3028006	3030516	-	gene	ID=gene:SPAC1786.01c;assembly_name=ASM294v2;biotype=protein_coding;description=triacylglycerol lipase ptl2 [Source:PomBase%3BAcc:SPAC1786.01c];external_name=ptl2;logic_name=pombase;version=1
II	349375	349627	252	6.03	4.77e-07	347590	350376	+	gene	ID=gene:SPBC1271.10c;assembly_name=ASM294v2;biotype=protein_coding;description=transmembrane transporter (predicted) [Source:PomBase%3BAcc:SPBC1271.10c];external_name=SPBC1271.10c;logic_name=pombase;version=1
III	741933	742133	200	6.63	7.51e-07	741473	742779	+	gene	ID=gene:SPCC14G10.01;assembly_name=ASM294v2;biotype=protein_coding;description=dephospho-CoA kinase (predicted) [Source:PomBase%3BAcc:SPCC14G10.01];external_name=cab5;logic_name=pombase;version=1
I	343728	343998	270	6.36	7.51e-07	342090	345182	-	gene	ID=gene:SPAC12G12.03;assembly_name=ASM294v2;biotype=protein_coding;description=RNA-binding protein Cip2 [Source:PomBase%3BAcc:SPAC12G12.03];external_name=cip2;logic_name=pombase;version=1
III	344054	344254	200	6.36	7.51e-07	342151	346242	+	gene	ID=gene:SPCC736.14;assembly_name=ASM294v2;biotype=protein_coding;description=TOG/XMAP14 microtubule-associated protein Dis1 [Source:PomBase%3BAcc:SPCC736.14];external_name=dis1;logic_name=pombase;version=1
I	3643611	3643900	289	4.71	9.31e-07	3642972	3645636	+	gene	ID=gene:SPAC8C9.03;assembly_name=ASM294v2;biotype=protein_coding;description=cAMP-dependent protein kinase regulatory subunit Cgs1 [Source:PomBase%3BAcc:SPAC8C9.03];external_name=cgs1;logic_name=pombase;version=1
I	4470605	4470855	250	7.11	1.13e-06	4470561	4471415	+	gene	ID=gene:SPAC9E9.15;assembly_name=ASM294v2;biotype=protein_coding;description=CIA30 protein (predicted) [Source:PomBase%3BAcc:SPAC9E9.15];external_name=SPAC9E9.15;logic_name=pombase;version=1
I	4815791	4815991	200	7.11	1.13e-06	4813111	4817790	-	gene	ID=gene:SPAC20G4.02c;assembly_name=ASM294v2;biotype=protein_coding;description=formin Fus1 [Source:PomBase%3BAcc:SPAC20G4.02c];external_name=fus1;logic_name=pombase;version=1
II	1223008	1223208	200	7.11	1.13e-06	1221744	1223295	-	gene	ID=gene:SPBC725.09c;assembly_name=ASM294v2;biotype=protein_coding;description=BAR adaptor protein Hob3 [Source:PomBase%3BAcc:SPBC725.09c];external_name=hob3;logic_name=pombase;version=1
I	3743259	3743459	200	6.8	1.13e-06	3736525	3743579	+	gene	ID=gene:SPAP7G5.03;assembly_name=ASM294v2;biotype=protein_coding;description=conjugation protein Prm1 [Source:PomBase%3BAcc:SPAP7G5.03];external_name=prm1;logic_name=pombase;version=1
I	4350439	4350639	200	7.79	1.61e-06	4346357	4350846	-	gene	ID=gene:SPAC23D3.06c;assembly_name=ASM294v2;biotype=protein_coding;description=nucleoporin Nup146 [Source:PomBase%3BAcc:SPAC23D3.06c];external_name=nup146;logic_name=pombase;version=1
III	2360576	2360776	200	4.04	1.66e-06	2358510	2363630	-	gene	ID=gene:SPCC70.05c;assembly_name=ASM294v2;biotype=protein_coding;description=serine/threonine protein kinase Nnk1 (predicted) [Source:PomBase%3BAcc:SPCC70.05c];external_name=nnk1;logic_name=pombase;version=1
II	2628778	2629029	251	4.79	1.67e-06	2627271	2630878	+	gene	ID=gene:SPBC6B1.02;assembly_name=ASM294v2;biotype=protein_coding;description=Ark1/Prk1 family protein kinase Ppk30 [Source:PomBase%3BAcc:SPBC6B1.02];external_name=ppk30;logic_name=pombase;version=1
I	593167	593367	200	4.64	1.67e-06	592226	593906	+	gene	ID=gene:SPAC3H8.04;assembly_name=ASM294v2;biotype=protein_coding;description=possible chromosome segregation protein (predicted) [Source:PomBase%3BAcc:SPAC3H8.04];external_name=SPAC3H8.04;logic_name=pombase;version=1
I	3984050	3984301	251	5.57	1.72e-06	3982325	3985104	-	gene	ID=gene:SPAPB18E9.04c;assembly_name=ASM294v2;biotype=protein_coding;description=Schizosaccharomyces pombe specific protein%2C possible cell surface glycoprotein [Source:PomBase%3BAcc:SPAPB18E9.04c];external_name=SPAPB18E9.04c;logic_name=pombase;version=1
III	913426	913626	200	5.57	1.72e-06	912457	915238	+	gene	ID=gene:SPCC24B10.07;assembly_name=ASM294v2;biotype=protein_coding;description=AGC family protein kinase Gad8 [Source:PomBase%3BAcc:SPCC24B10.07];external_name=gad8;logic_name=pombase;version=1
II	3673895	3674095	200	10.51	2.02e-06	3671160	3676674	-	gene	ID=gene:SPBP8B7.20c;assembly_name=ASM294v2;biotype=protein_coding;description=RNA methyltransferase Nop2 (predicted) [Source:PomBase%3BAcc:SPBP8B7.20c];external_name=nop2;logic_name=pombase;version=1
III	1962287	1962487	200	8.35	2.06e-06	1960078	1963015	+	gene	ID=gene:SPCC18.04;assembly_name=ASM294v2;biotype=protein_coding;description=F-box protein Pof6 [Source:PomBase%3BAcc:SPCC18.04];external_name=pof6;logic_name=pombase;version=1
II	284513	284713	200	4.24	2.37e-06	283603	284901	-	gene	ID=gene:SPBC1773.02c;assembly_name=ASM294v2;biotype=protein_coding;description=thioredoxin peroxidase Bcp1 [Source:PomBase%3BAcc:SPBC1773.02c];external_name=bcp1;logic_name=pombase;version=1
I	4336157	4336432	275	4.89	2.98e-06	4333135	4336797	-	gene	ID=gene:SPAC27F1.09c;assembly_name=ASM294v2;biotype=protein_coding;description=U2 snRNP-associated protein Sap155 [Source:PomBase%3BAcc:SPAC27F1.09c];external_name=prp10;logic_name=pombase;version=1
I	3933608	3933808	200	5.83	4.84e-06	3930533	3934174	-	gene	ID=gene:SPAC2F3.06c;assembly_name=ASM294v2;biotype=protein_coding;description=karyopherin Kap104 [Source:PomBase%3BAcc:SPAC2F3.06c];external_name=kap104;logic_name=pombase;version=1
I	4656809	4657009	200	4.08	5.57e-06	4656535	4658322	-	gene	ID=gene:SPAC144.04c;assembly_name=ASM294v2;biotype=protein_coding;description=ornithine decarboxylase Spe1 (predicted) [Source:PomBase%3BAcc:SPAC144.04c];external_name=spe1;logic_name=pombase;version=1
II	2271820	2272020	200	6.49	7.82e-06	2269397	2273358	-	gene	ID=gene:SPBC16H5.13;assembly_name=ASM294v2;biotype=protein_coding;description=WD repeat protein%2C human WDR7 ortholog [Source:PomBase%3BAcc:SPBC16H5.13];external_name=SPBC16H5.13;logic_name=pombase;version=1
II	4344527	4344727	200	6.18	7.82e-06	4344357	4345608	-	gene	ID=gene:SPBC16C6.08c;assembly_name=ASM294v2;biotype=protein_coding;description=ubiquinol-cytochrome-c reductase complex subunit 8%2C hinge protein (predicted) [Source:PomBase%3BAcc:SPBC16C6.08c];external_name=qcr6;logic_name=pombase;version=1
I	4201774	4201974	200	7.05	1.21e-05	4200148	4205612	+	gene	ID=gene:SPAC694.02;assembly_name=ASM294v2;biotype=protein_coding;description=DEAD/DEAH box helicase [Source:PomBase%3BAcc:SPAC694.02];external_name=SPAC694.02;logic_name=pombase;version=1
I	4814085	4814285	200	7.05	1.21e-05	4813111	4817790	-	gene	ID=gene:SPAC20G4.02c;assembly_name=ASM294v2;biotype=protein_coding;description=formin Fus1 [Source:PomBase%3BAcc:SPAC20G4.02c];external_name=fus1;logic_name=pombase;version=1
III	1906527	1906727	200	7.05	1.21e-05	1900472	1914833	+	gene	ID=gene:SPCC737.08;assembly_name=ASM294v2;biotype=protein_coding;description=midasin (predicted) [Source:PomBase%3BAcc:SPCC737.08];external_name=SPCC737.08;logic_name=pombase;version=1
I	4643111	4643311	200	6.68	1.21e-05	4642290	4645177	+	gene	ID=gene:SPAC30C2.07;assembly_name=ASM294v2;biotype=protein_coding;description=Schizosaccharomyces specific protein [Source:PomBase%3BAcc:SPAC30C2.07];external_name=SPAC30C2.07;logic_name=pombase;version=1
I	4816454	4816654	200	6.68	1.21e-05	4813111	4817790	-	gene	ID=gene:SPAC20G4.02c;assembly_name=ASM294v2;biotype=protein_coding;description=formin Fus1 [Source:PomBase%3BAcc:SPAC20G4.02c];external_name=fus1;logic_name=pombase;version=1
II	2578691	2578891	200	6.68	1.21e-05	2577791	2580148	-	gene	ID=gene:SPBC2G5.02c;assembly_name=ASM294v2;biotype=protein_coding;description=CK2 family regulatory subunit Ckb2 (predicted) [Source:PomBase%3BAcc:SPBC2G5.02c];external_name=ckb2;logic_name=pombase;version=1
III	2288510	2288710	200	6.68	1.21e-05	2286794	2289391	-	gene	ID=gene:SPCC965.04c;assembly_name=ASM294v2;biotype=protein_coding;description=mitochondrial inner membrane i-AAA protease complex subunit Yme1 (predicted) [Source:PomBase%3BAcc:SPCC965.04c];external_name=yme1;logic_name=pombase;version=1
I	3828117	3828317	200	5.1	1.65e-05	3826456	3829377	-	gene	ID=gene:SPAC4H3.03c;assembly_name=ASM294v2;biotype=protein_coding;description=glucan 1%2C4-alpha-glucosidase (predicted) [Source:PomBase%3BAcc:SPAC4H3.03c];external_name=SPAC4H3.03c;logic_name=pombase;version=1
II	4388988	4389188	200	4.14	1.88e-05	4387796	4391271	-	gene	ID=gene:SPBC1289.04c;assembly_name=ASM294v2;biotype=protein_coding;description=Boi family protein [Source:PomBase%3BAcc:SPBC1289.04c];external_name=pob1;logic_name=pombase;version=1
I	4814800	4815052	252	4.64	2.6e-05	4813111	4817790	-	gene	ID=gene:SPAC20G4.02c;assembly_name=ASM294v2;biotype=protein_coding;description=formin Fus1 [Source:PomBase%3BAcc:SPAC20G4.02c];external_name=fus1;logic_name=pombase;version=1
II	2339149	2339349	200	4.64	2.6e-05	2337787	2339944	-	repeat_region	Name=chromosome_2_low_complexity_region_2337788..2339944;class=Manual_Annotation;repeat_consensus=N;type=Low complexity gene free region
I	1818671	1818871	200	4.45	2.6e-05	1818482	1820420	-	gene	ID=gene:SPAC1002.12c;assembly_name=ASM294v2;biotype=protein_coding;description=succinate-semialdehyde dehydrogenase [NAD(P)+] (predicted) [Source:PomBase%3BAcc:SPAC1002.12c];external_name=SPAC1002.12c;logic_name=pombase;version=1
II	2140796	2141047	251	4.45	2.6e-05	2139698	2141050	+	gene	ID=gene:SPBC1711.04;assembly_name=ASM294v2;biotype=protein_coding;description=methylenetetrahydrofolate reductase Mtd1 (predicted) [Source:PomBase%3BAcc:SPBC1711.04];external_name=mtd1;logic_name=pombase;version=1
II	2888668	2888868	200	5.57	2.87e-05	2888192	2892009	-	ncRNA_gene	ID=gene:SPNCRNA.1560;assembly_name=ASM294v2;biotype=ncRNA;description=antisense RNA (predicted) [Source:PomBase%3BAcc:SPNCRNA.1560];external_name=SPNCRNA.1560;logic_name=pombase;version=1
III	1667078	1667278	200	5.3	2.87e-05	1665533	1669788	-	gene	ID=gene:SPCC1902.01;assembly_name=ASM294v2;biotype=protein_coding;description=transcription factor Gaf1 [Source:PomBase%3BAcc:SPCC1902.01];external_name=gaf1;logic_name=pombase;version=1
III	1811414	1811614	200	5.3	2.87e-05	1810337	1812646	-	gene	ID=gene:SPCC285.09c;assembly_name=ASM294v2;biotype=protein_coding;description=cAMP-specific phosphodiesterase Cgs2 [Source:PomBase%3BAcc:SPCC285.09c];external_name=cgs2;logic_name=pombase;version=1
I	1537953	1538153	200	4.02	3.47e-05	1534352	1541786	-	gene	ID=gene:SPAC57A7.05;assembly_name=ASM294v2;biotype=protein_coding;description=conserved protein [Source:PomBase%3BAcc:SPAC57A7.05];external_name=SPAC57A7.05;logic_name=pombase;version=1
I	3842227	3842427	200	4.02	3.47e-05	3841498	3843136	+	gene	ID=gene:SPAC4H3.08;assembly_name=ASM294v2;biotype=protein_coding;description=3-hydroxyacyl-CoA dehydrogenase (predicted) [Source:PomBase%3BAcc:SPAC4H3.08];external_name=SPAC4H3.08;logic_name=pombase;version=1
I	5215067	5215267	200	4.74	4.73e-05	5208643	5218739	+	gene	ID=gene:SPAC19D5.04;assembly_name=ASM294v2;biotype=protein_coding;description=HECT-type ubiquitin ligase E3 Ptr1 [Source:PomBase%3BAcc:SPAC19D5.04];external_name=ptr1;logic_name=pombase;version=1
II	908662	908862	200	4.74	4.73e-05	903253	913629	+	gene	ID=gene:SPBC216.05;assembly_name=ASM294v2;biotype=protein_coding;description=ATR checkpoint kinase Rad3 [Source:PomBase%3BAcc:SPBC216.05];external_name=rad3;logic_name=pombase;version=1
II	1935980	1936180	200	4.53	4.73e-05	1935530	1938694	-	gene	ID=gene:SPBC16E9.11c;assembly_name=ASM294v2;biotype=protein_coding;description=HECT-type ubiquitin-protein ligase E3 Pub3 (predicted) [Source:PomBase%3BAcc:SPBC16E9.11c];external_name=pub3;logic_name=pombase;version=1
I	575868	576068	200	5.87	4.92e-05	574652	577171	-	gene	ID=gene:SPAC13A11.02c;assembly_name=ASM294v2;biotype=protein_coding;description=sterol 14-demethylase Erg11 (predicted) [Source:PomBase%3BAcc:SPAC13A11.02c];external_name=erg11;logic_name=pombase;version=1
III	51731	51931	200	5.87	4.92e-05	50292	52850	+	gene	ID=gene:SPCC757.04;assembly_name=ASM294v2;biotype=protein_coding;description=transcription factor (predicted) [Source:PomBase%3BAcc:SPCC757.04];external_name=SPCC757.04;logic_name=pombase;version=1
III	156160	156360	200	5.57	4.92e-05	152941	159654	-	gene	ID=gene:SPCC320.06;assembly_name=ASM294v2;biotype=protein_coding;description=conserved fungal protein [Source:PomBase%3BAcc:SPCC320.06];external_name=SPCC320.06;logic_name=pombase;version=1
III	216145	216345	200	5.57	4.92e-05	215297	217099	+	gene	ID=gene:SPCC1235.15;assembly_name=ASM294v2;biotype=protein_coding;description=diacylglycerol O-acyltransferase Dga1 [Source:PomBase%3BAcc:SPCC1235.15];external_name=dga1;logic_name=pombase;version=1
I	1154782	1154982	200	4.05	6.39e-05	1153572	1156804	+	gene	ID=gene:SPAC56F8.16;assembly_name=ASM294v2;biotype=protein_coding;description=transcription factor Esc1 (predicted) [Source:PomBase%3BAcc:SPAC56F8.16];external_name=esc1;logic_name=pombase;version=1
I	1350472	1350672	200	6.31	8.22e-05	1348687	1351231	+	gene	ID=gene:SPAC6F12.17;assembly_name=ASM294v2;biotype=protein_coding;description=mRNA cleavage and polyadenylation specificity factor complex subunit Rna14 (predicted) [Source:PomBase%3BAcc:SPAC6F12.17];external_name=rna14;logic_name=pombase;version=1
I	4317901	4318101	200	6.31	8.22e-05	4313118	4318708	-	gene	ID=gene:SPAC25G10.09c;assembly_name=ASM294v2;biotype=protein_coding;description=actin cortical patch component%2C with EF hand and WH2 motif Panl (predicted) [Source:PomBase%3BAcc:SPAC25G10.09c];external_name=pan1;logic_name=pombase;version=1
II	1459916	1460116	200	5.94	8.22e-05	1457291	1460149	-	gene	ID=gene:SPBC32H8.04c;assembly_name=ASM294v2;biotype=protein_coding;description=rRNA processing protein Fcf1 (predicted) [Source:PomBase%3BAcc:SPBC32H8.04c];external_name=SPBC32H8.04c;logic_name=pombase;version=1
II	3299578	3299778	200	5.94	8.22e-05	3297527	3301277	-	gene	ID=gene:SPBC20F10.08c;assembly_name=ASM294v2;biotype=protein_coding;description=RNA polymerase II nuclear import protein Rtp1 (predicted) [Source:PomBase%3BAcc:SPBC20F10.08c];external_name=rtp1;logic_name=pombase;version=1
II	3630847	3631047	200	5.94	8.22e-05	3626024	3631136	-	ncRNA_gene	ID=gene:SPNCRNA.1626;assembly_name=ASM294v2;biotype=ncRNA;description=antisense RNA (predicted) [Source:PomBase%3BAcc:SPNCRNA.1626];external_name=SPNCRNA.1626;logic_name=pombase;version=1
I	619073	619273	200	4.87	8.58e-05	617816	622703	+	gene	ID=gene:SPAC1F3.03;assembly_name=ASM294v2;biotype=protein_coding;description=Lgl family protein Sro7 (predicted) [Source:PomBase%3BAcc:SPAC1F3.03];external_name=sro7;logic_name=pombase;version=1
II	2654289	2654489	200	4.87	8.58e-05	2651044	2659395	+	gene	ID=gene:SPBC6B1.10;assembly_name=ASM294v2;biotype=protein_coding;description=splicing factor Prp17 [Source:PomBase%3BAcc:SPBC6B1.10];external_name=prp17;logic_name=pombase;version=1
I	918977	919177	200	4.64	8.58e-05	914940	919775	+	gene	ID=gene:SPAC1687.09;assembly_name=ASM294v2;biotype=protein_coding;description=autophagy/CVT pathway ENTH/VHS domain protein Tax4(predicted) [Source:PomBase%3BAcc:SPAC1687.09];external_name=tax4;logic_name=pombase;version=1
