# Supplementary material for: mmi1 and rep2 mRNAs are novel RNA targets of the Mei2 RNA-binding protein during early meiosis in Schizosaccharomyces pombe
Source: Open Biol. 2018 Sep 26;8(9):180110. doi: 10.1098/rsob.180110 (PMC6170507; doi:10.1098/rsob.180110)
Supplement: Supplementary Table 3 - Msa1 peaks [file rsob180110supp6.xlsx]

## Sheet: Msa1_peaks
#PeakID	chr	start	end	strand	Normalized Tag Count	region size	findPeaks Score	Total Tags (normalized to Control Experiment)	Control Tags	Fold Change vs Control	p-value vs Control	Clonal Fold Change
III-270	III	2444969	2445169	+	75137.1	200	62.5	1897.5	98.5	19.26	0	0.91
MT-136	MT	16640	17041	+	22656.4	401	236.5	572.2	118.5	4.83	1.63e-196	1.01
III-474	III	2443092	2443292	+	13766.1	200	39	347.6	30.5	11.4	2.41e-231	1.35
III-71	III	974413	974613	+	11835.2	200	157	298.9	64	4.67	1.04e-99	1.79
MT-232	MT	2975	3175	+	10307.2	200	164	260.3	52.5	4.96	9.02e-93	1.14
II-36	II	135907	136107	+	9890.5	200	181.5	249.8	47	5.31	8.3e-95	1.31
MT-158	MT	7246	7446	+	7431.8	200	213.5	187.7	39.5	4.75	2.26e-64	0.86
II-98	II	1207897	1208147	+	7112.3	250	123	179.6	43.5	4.13	2.95e-53	1.82
II-2138	II	338132	339795	+	6917.8	1663	17.5	174.7	14	12.48	3.75e-123	1.23
I-3476	I	461583	461956	+	3778.4	373	15	95.4	20.5	4.65	6.36e-33	1.04
III-611	III	250418	251143	+	3375.5	725	31.5	85.2	20.5	4.16	1.84e-26	0.93
I-816	I	3394800	3395000	+	3139.4	200	41.5	79.3	10	7.93	5.8e-43	1.48
II-883	II	3372056	3372364	+	2806	308	32	70.9	10.5	6.75	8.2e-34	1.78
I-591	I	148379	148686	+	2333.7	307	55	58.9	8	7.37	3.95e-30	1.04
II-1081	II	4166520	4166855	+	2111.5	335	27.5	53.3	10.5	5.08	1.06e-20	0.94
I-3956	I	2975469	2976159	+	1847.5	690	13.5	46.7	11	4.24	3.17e-15	0.93
II-1001	II	674558	674881	+	1514.1	323	29.5	38.2	9.5	4.02	2.69e-12	1.11
I-1881	I	1004143	1004540	+	1486.4	397	23	37.5	9	4.17	2.38e-12	1.18
III-513	III	2034229	2034429	+	1472.5	200	37	37.2	7	5.31	1.51e-15	1.94
I-804	I	659152	659352	+	1444.7	200	42	36.5	8	4.56	3.73e-13	1.27
II-2022	II	1225334	1225668	+	1430.8	334	18	36.1	8	4.52	3.73e-13	1.1
II-745	II	3955366	3955566	+	1430.8	200	36.5	36.1	9	4.01	9.85e-12	1.7
II-3109	II	525354	525554	+	1403	200	13	35.4	8	4.43	1.69e-12	1.93
I-3597	I	2132710	2133076	+	1278	366	14.5	32.3	7	4.61	4.85e-12	1.15
I-2309	I	3002180	3002442	+	1278	262	20	32.3	6.5	4.97	7.32e-13	1.43
II-755	II	2011604	2011804	+	1278	200	36	32.3	7	4.61	4.85e-12	1.62
I-3252	I	1709565	1709949	+	1208.5	384	15.5	30.5	6	5.09	2.56e-12	1.11
II-723	II	128707	128958	+	1166.9	251	37.5	29.5	4	7.37	6.88e-16	1.1
III-1656	III	367579	368040	+	1166.9	461	14.5	29.5	6.5	4.53	8.13e-11	0.96
I-3094	I	1515013	1515213	+	1111.3	200	16	28.1	6	4.68	6.28e-11	1.35
I-978	I	4738706	4738956	+	1111.3	250	37	28.1	6.5	4.32	3.66e-10	1.19
I-1260	I	1003564	1003843	+	1069.6	279	30.5	27	4.5	6	5.26e-13	1
II-699	II	2338043	2338297	+	1069.6	254	38.5	27	5.5	4.91	4.55e-11	1.19
III-1721	III	2441718	2441918	+	1055.7	200	14	26.7	5	5.33	3.05e-11	1.48
I-1375	I	4843439	4843639	+	1041.8	200	29	26.3	5	5.26	3.05e-11	1.38
I-2097	I	518641	519005	+	1014.1	364	21.5	25.6	3	8.54	3.07e-15	1.08
I-1098	I	2873889	2874139	+	972.4	250	34	24.6	6	4.09	2.48e-08	0.92
II-1725	II	3834579	3834940	+	958.5	361	20	24.2	5	4.84	8.07e-10	0.99
I-3463	I	2106719	2107038	+	930.7	319	15	23.5	5	4.7	3.91e-09	1.18
I-1736	I	1757104	1757304	+	916.8	200	24.5	23.2	5	4.63	3.91e-09	1.49
I-1583	I	234916	235116	+	875.1	200	26	22.1	5	4.42	1.82e-08	1.74
I-1802	I	3880625	3880941	+	875.1	316	24	22.1	4	5.53	3.46e-10	1.36
III-607	III	826641	826841	+	875.1	200	32	22.1	4.5	4.91	2.88e-09	0.99
III-1195	III	1141336	1141685	+	833.5	349	18.5	21	3.5	6.01	1.87e-10	0.97
I-3881	I	317031	317366	+	819.6	335	13.5	20.7	4	5.17	1.02e-08	1.1
I-1464	I	4439829	4440029	+	819.6	200	27.5	20.7	4	5.17	1.02e-08	1.35
II-1426	II	353450	353771	+	819.6	321	22.5	20.7	3	6.9	8.31e-11	0.96
II-1238	II	2306189	2306440	+	791.8	251	25	20	4.5	4.44	3.02e-07	1.33
II-1867	II	4298650	4298987	+	791.8	337	19	20	4.5	4.44	3.02e-07	1.42
II-1315	II	468003	468203	+	777.9	200	24	19.6	2.5	7.86	2.8e-11	1.22
III-760	III	46717	46968	+	777.9	251	26	19.6	4	4.91	5.16e-08	1.19
I-1719	I	3496905	3497105	+	750.1	200	24.5	18.9	4.5	4.21	1.3e-06	1.41
II-1472	II	799943	800143	+	750.1	200	22	18.9	3.5	5.41	3.58e-08	1.33
I-3335	I	324416	324755	+	736.2	339	15.5	18.6	3	6.2	3.57e-09	1.01
I-1754	I	3871828	3872078	+	736.2	250	24.5	18.6	3.5	5.31	3.58e-08	1.23
I-2069	I	3924719	3924919	+	736.2	200	21.5	18.6	4	4.65	2.48e-07	1.48
I-1814	I	4093372	4093572	+	736.2	200	24	18.6	2.5	7.44	2.15e-10	1.29
III-918	III	63646	63897	+	736.2	251	22.5	18.6	3	6.2	3.57e-09	1.33
III-1181	III	1318177	1318428	+	736.2	251	18.5	18.6	4	4.65	2.48e-07	1.35
I-1823	I	3179571	3179823	+	708.4	252	23.5	17.9	3	5.96	2.16e-08	0.95
I-1801	I	3875337	3875537	+	708.4	200	24	17.9	3.5	5.11	1.87e-07	1
II-3071	II	1570904	1571228	+	708.4	324	13.5	17.9	2.5	7.16	1.56e-09	1.18
II-2578	II	3486729	3487092	+	708.4	363	15	17.9	2	8.95	5.61e-11	1.03
I-1689	I	3977498	3977698	+	694.6	200	25	17.5	3	5.85	2.16e-08	0.96
III-877	III	354045	354296	+	694.6	251	23.5	17.5	4	4.38	1.13e-06	0.96
II-3018	II	1092580	1092875	+	680.7	295	13.5	17.2	3	5.73	2.16e-08	0.99
II-3223	II	2567598	2567964	+	680.7	366	13	17.2	2	8.59	5.61e-11	0.97
I-1764	I	3504132	3504332	+	666.8	200	24	16.8	3	5.61	1.24e-07	1.13
III-886	III	2054711	2054911	+	666.8	200	23.5	16.8	4	4.21	4.89e-06	1.03
II-1596	II	2158392	2158592	+	652.9	200	21	16.5	3	5.5	1.24e-07	1.32
II-1581	II	3637520	3637720	+	652.9	200	21	16.5	3	5.5	1.24e-07	1.32
III-908	III	662136	662336	+	611.2	200	23	15.4	2	7.72	3.87e-09	0.99
I-2363	I	1939086	1939286	+	597.3	200	19.5	15.1	2	7.54	3.87e-09	1.33
II-2173	II	3152702	3152902	+	583.4	200	17	14.7	2	7.37	2.93e-08	1.43
II-1516	II	4351864	4352064	+	583.4	200	21.5	14.7	3	4.91	3.4e-06	1.14
III-1346	III	1661694	1661894	+	583.4	200	17	14.7	3.5	4.21	1.86e-05	1.02
I-3593	I	898497	898697	+	569.5	200	14.5	14.4	2.5	5.75	4.2e-07	0.98
I-2155	I	3069931	3070131	+	569.5	200	21	14.4	3	4.79	3.4e-06	0.93
II-1805	II	4079745	4079945	+	555.6	200	19.5	14	3	4.68	3.4e-06	1.16
I-3205	I	52010	52287	+	541.8	277	16	13.7	2	6.84	2.07e-07	1.26
I-2665	I	2109682	2109882	+	541.8	200	18	13.7	2.5	5.47	2.38e-06	1.35
I-2528	I	2791093	2791293	+	541.8	200	18.5	13.7	1	13.68	6.36e-11	1.3
II-2054	II	3113325	3113610	+	541.8	285	18	13.7	2.5	5.47	2.38e-06	1.26
I-2760	I	2923885	2924085	+	527.9	200	17.5	13.3	3	4.44	1.61e-05	1.04
II-1885	II	2121162	2121362	+	527.9	200	19	13.3	3	4.44	1.61e-05	1.07
III-1160	III	240552	240752	+	527.9	200	19	13.3	3	4.44	1.61e-05	1.17
II-3026	II	1167963	1168163	+	514	200	13.5	13	3	4.33	7.14e-05	0.96
I-2858	I	4080486	4080686	+	500.1	200	17	12.6	3	4.21	7.14e-05	1.05
I-2391	I	5246107	5246307	+	500.1	200	19.5	12.6	3	4.21	7.14e-05	1.08
II-2330	II	896690	896940	+	500.1	250	16.5	12.6	0.5	25.26	3.09e-13	1.06
II-2622	II	1438573	1438773	+	500.1	200	15	12.6	1.5	8.42	6.82e-08	0.99
II-2217	II	2230119	2230319	+	500.1	200	17	12.6	0.5	25.26	3.09e-13	1.44
II-2566	II	3530564	3530840	+	500.1	276	15	12.6	0.5	25.26	3.09e-13	0.97
I-2749	I	3004249	3004449	+	486.2	200	17.5	12.3	2.5	4.91	1.26e-05	1.02
I-2957	I	2703292	2703492	+	472.3	200	16.5	11.9	2.5	4.77	6.16e-05	1.21
II-2205	II	4297220	4297420	+	472.3	200	17	11.9	2.5	4.77	6.16e-05	1.05
III-1393	III	2384714	2384914	+	472.3	200	16.5	11.9	2	5.96	8.31e-06	1.31
I-2396	I	653527	653727	+	458.4	200	19.5	11.6	2.5	4.63	6.16e-05	0.99
I-2790	I	5479963	5480163	+	458.4	200	17.5	11.6	2.5	4.63	6.16e-05	0.96
II-2258	II	209869	210069	+	458.4	200	16.5	11.6	2.5	4.63	6.16e-05	0.99
II-2332	II	3056385	3056585	+	458.4	200	16	11.6	2.5	4.63	6.16e-05	1.14
III-1263	III	179044	179244	+	458.4	200	17.5	11.6	2	5.79	8.31e-06	0.93
I-3051	I	2536619	2536819	+	444.5	200	16.5	11.2	1.5	7.48	5.52e-07	1.14
I-2969	I	4453353	4453553	+	444.5	200	16.5	11.2	2	5.61	8.31e-06	1.14
I-3570	I	5097663	5097863	+	444.5	200	14.5	11.2	0.5	22.45	7.42e-12	1.34
II-2317	II	2335297	2335497	+	444.5	200	16.5	11.2	1.5	7.48	5.52e-07	0.99
II-3066	II	2639347	2639547	+	444.5	200	13.5	11.2	2	5.61	8.31e-06	1.23
II-2436	II	3646319	3646519	+	444.5	200	16	11.2	2.5	4.49	6.16e-05	1.1
II-2093	II	4282012	4282212	+	444.5	200	17.5	11.2	2	5.61	8.31e-06	1.1
II-2247	II	4305717	4305917	+	444.5	200	16.5	11.2	2.5	4.49	6.16e-05	1.03
III-1431	III	74800	75000	+	444.5	200	16	11.2	2.5	4.49	6.16e-05	1.03
III-1430	III	1506225	1506425	+	444.5	200	16	11.2	2.5	4.49	6.16e-05	0.99
III-1572	III	2244953	2245153	+	430.6	200	15	10.9	0.5	21.75	1.63e-10	1.07
I-2761	I	608973	609173	+	416.7	200	17.5	10.5	2	5.26	4.65e-05	1.11
I-3942	I	2681139	2681339	+	416.7	200	13.5	10.5	2	5.26	4.65e-05	1.16
I-3342	I	3370704	3370904	+	416.7	200	15.5	10.5	1	10.52	1.11e-07	1.26
II-2619	II	1300731	1300931	+	416.7	200	15	10.5	1.5	7.02	4.1e-06	0.97
II-3257	II	2403607	2403886	+	416.7	279	13	10.5	1.5	7.02	4.1e-06	1.05
III-1319	III	2093812	2094012	+	416.7	200	17	10.5	1.5	7.02	4.1e-06	1.11
I-3512	I	2994953	2995153	+	402.8	200	14.5	10.2	1	10.17	1.11e-07	1
I-3387	I	3139105	3139305	+	402.8	200	15	10.2	2	5.09	4.65e-05	0.97
III-1769	III	1874719	1874919	+	402.8	200	13.5	10.2	2	5.09	4.65e-05	1.18
I-3211	I	83896	84096	+	389	200	15.5	9.8	0.5	19.64	3.26e-09	1.04
I-3485	I	1263742	1263942	+	389	200	14.5	9.8	1.5	6.55	2.77e-05	1.08
II-2688	II	352663	352863	+	389	200	14.5	9.8	1	9.82	1.13e-06	1.08
III-1789	III	2416204	2416404	+	389	200	13.5	9.8	0.5	19.64	3.26e-09	1.36
I-3898	I	815182	815382	+	375.1	200	13.5	9.5	1.5	6.31	2.77e-05	1.01
I-3733	I	1072919	1073119	+	375.1	200	14	9.5	1.5	6.31	2.77e-05	1.01
I-3364	I	4911712	4911912	+	375.1	200	15	9.5	0.5	18.94	3.26e-09	1.01
II-2974	II	596492	596692	+	375.1	200	13.5	9.5	1.5	6.31	2.77e-05	1.05
II-2839	II	3886774	3886974	+	375.1	200	14	9.5	1.5	6.31	2.77e-05	1.15
I-3927	I	3463421	3463621	+	361.2	200	13.5	9.1	0.5	18.24	3.26e-09	1.01
II-2759	II	3627156	3627356	+	361.2	200	14.5	9.1	1.5	6.08	2.77e-05	0.97
II-3290	II	3628499	3628699	+	361.2	200	13	9.1	0.5	18.24	3.26e-09	1.01
III-1850	III	2093263	2093463	+	361.2	200	13	9.1	1.5	6.08	2.77e-05	0.97
I-4211	I	239173	239373	+	347.3	200	13	8.8	1	8.77	1.02e-05	0.93
I-4125	I	5307336	5307536	+	347.3	200	13	8.8	1	8.77	1.02e-05	0.93
II-3087	II	2550240	2550440	+	319.5	200	13.5	8.1	1	8.07	1.02e-05	0.98
I-4104	I	4266113	4266313	+	305.6	200	13	7.7	1	7.72	8.32e-05	1.19
II-3270	II	1573577	1573777	+	305.6	200	13	7.7	1	7.72	8.32e-05	1.13
