# Supplementary material for: mmi1 and rep2 mRNAs are novel RNA targets of the Mei2 RNA-binding protein during early meiosis in Schizosaccharomyces pombe
Source: Open Biol. 2018 Sep 26;8(9):180110. doi: 10.1098/rsob.180110 (PMC6170507; doi:10.1098/rsob.180110)
Supplement: Supplementary Table 4 - Strains and primers [file rsob180110supp7.xlsx]

## Sheet: Sheet1
Strains used in this study
JLP14	h90 ura4-D18 leu1-32
JLP1760	h90 mei2-TAP>>KanMX ura4-D18 leu1-32
JLP 1772	h90 msa1-TAP>>KanMX ura4-D18 leu1-32
Primers used in this study
mei2-5F	CTAATATTCAAGGCAAAGACAG
me25-TAP5-F	CCAACTGCAAGCAAATGTATGAAGCGACGATGG
TAP5-mei25-R	CCATCGTCGCTTCATACATTTGCTTGCAGTTGG
TAP3-mei23-F	CATCGATGATATCAGATCCACTGATTACGAAAGAGATCCTG
mei23-TAP3-R	CAGGATCTCTTTCGTAATCAGTGGATCTGATATCATCGATG
mei23-R	CGTAAAACGTTCCCATTTG
msa1-5F	CCACCTCGTAATGCAATG
msa1-5R-TAPov	CCATCGTCGCTTCATATTCCCATCCATAGGTGG
msa1-5R-TAPov-R	CCACCTATGGATGGGAATATGAAGCGACGATGG
msa1-3F-TAPov	GCTCGATGAGTTTTTCTAATCTAGATTTATTTTGAATTTCCCTTC
msa1-3F-TAPov-R	GAAGGGAAATTCAAAATAAATCTAGATTAGAAAAACTCATCGAGC
msa1-3R	CTGTTACGAGTTACACTAATTCG
sme2-RT-F	CCCCAAGTTGGTTTATGTG
sme2-RT-R	AACAATGCAGCCAAAAAGTG
srp7-RT-F	GGGTTCGAGTCTCGCTTTCGATCC
srp7-RT-R	GTTGTGTTTATACTTCCATGCACATCC
